# Supplementary material for: TV005 dengue vaccine protects against dengue serotypes 2 and 3 in two controlled human infection studies
Source: J Clin Invest. 2024 Feb 1;134(3):e173328. doi: 10.1172/JCI173328 (PMC10836801; doi:10.1172/JCI173328)
Supplement: Supporting data values [file jci-134-173328-s122.xlsx]

## Sheet: Fig1
Subject	Vac1Date	Vac2Date	Dose1	Dose2	Latest.Study.Point	Off.Study.Date
299.05.105266	2015-01-21	2015-07-27	TV 005 0.5mL	rDEN2ï¿†30-7169 (Lot DEN2#103B) 0.5mL	DAY 360	2016-01-25
299.05.111933	2015-02-07	2015-08-13	Placebo 0.5mL	rDEN2ï¿†30-7169 (Lot DEN2#103B) 0.5mL	DAY 360	2016-02-11
299.05.115183	2015-02-04	NA	TV 005 0.5mL		DAY 90	2015-08-26
299.05.127102	2015-01-27	2015-08-02	Placebo 0.5mL	rDEN2ï¿†30-7169 (Lot DEN2#103B) 0.5mL	DAY 360	2016-01-31
299.05.139003	2014-12-12	2015-06-26	TV 005 0.5mL	rDEN2ï¿†30-7169 (Lot DEN2#103B) 0.5mL	DAY 360	2015-12-28
299.05.168332	2015-02-24	2015-08-25	Placebo 0.5mL	rDEN2ï¿†30-7169 (Lot DEN2#103B) 0.5mL	DAY 360	2016-02-25
299.05.183711	2015-04-04	2015-10-03	TV 005 0.5mL	rDEN2ï¿†30-7169 (Lot DEN2#103B) 0.5mL	DAY 360	2016-04-02
299.05.221070	2014-12-09	2015-06-23	Placebo 0.5mL	rDEN2ï¿†30-7169 (Lot DEN2#103B) 0.5mL	DAY 360	2015-12-25
299.05.233077	2014-12-23	NA	Placebo 0.5mL		DAY 180	2015-07-07
299.05.257301	2015-02-15	2015-09-06	TV 005 0.5mL	rDEN2ï¿†30-7169 (Lot DEN2#103B) 0.5mL	DAY 360	2016-03-07
299.05.271852	2015-02-17	2015-10-06	Placebo 0.5mL	rDEN2ï¿†30-7169 (Lot DEN2#103B) 0.5mL	DAY 360	2016-04-05
299.05.285007	2015-01-29	2015-08-04	TV 005 0.5mL	rDEN2ï¿†30-7169 (Lot DEN2#103B) 0.5mL	DAY 360	2016-02-02
299.05.327849	2014-12-31	2015-07-15	TV 005 0.5mL	rDEN2ï¿†30-7169 (Lot DEN2#103B) 0.5mL	DAY 360	2016-01-16
299.05.353181	2015-04-02	NA	TV 005 0.5mL		DAY 150	2015-10-03
299.05.366160	2015-01-19	2015-07-25	TV 005 0.5mL	rDEN2ï¿†30-7169 (Lot DEN2#103B) 0.5mL	DAY 360	2016-01-23
299.05.367298	2015-02-05	2015-08-11	TV 005 0.5mL	rDEN2ï¿†30-7169 (Lot DEN2#103B) 0.5mL	DAY 360	2016-02-09
299.05.384481	2015-02-06	2015-08-28	Placebo 0.5mL	rDEN2ï¿†30-7169 (Lot DEN2#103B) 0.5mL	DAY 360	2016-02-21
299.05.399079	2015-03-10	NA	TV 005 0.5mL		DAY 180	2015-09-08
299.05.410651	2015-02-06	2015-09-25	TV 005 0.5mL	rDEN2ï¿†30-7169 (Lot DEN2#103B) 0.5mL	DAY 360	2016-04-01
299.05.419050	2015-04-06	NA	Placebo 0.5mL		DAY 180	2015-10-12
299.05.425860	2015-02-22	2015-09-13	TV 005 0.5mL	rDEN2ï¿†30-7169 (Lot DEN2#103B) 0.5mL	DAY 360	2016-03-15
299.05.445963	2015-02-26	2015-08-27	Placebo 0.5mL	rDEN2ï¿†30-7169 (Lot DEN2#103B) 0.5mL	DAY 360	2016-02-27
299.05.478574	2015-04-02	2015-10-01	Placebo 0.5mL	rDEN2ï¿†30-7169 (Lot DEN2#103B) 0.5mL	DAY 360	2016-03-31
299.05.494538	2015-03-18	2015-09-16	Placebo 0.5mL	rDEN2ï¿†30-7169 (Lot DEN2#103B) 0.5mL	DAY 360	2016-03-17
299.05.503748	2015-01-24	2015-07-30	Placebo 0.5mL	rDEN2ï¿†30-7169 (Lot DEN2#103B) 0.5mL	DAY 360	2016-01-28
299.05.533988	2014-12-20	2015-07-04	Placebo 0.5mL	rDEN2ï¿†30-7169 (Lot DEN2#103B) 0.5mL	DAY 360	2016-01-05
299.05.538288	2015-03-19	2015-09-17	Placebo 0.5mL	rDEN2ï¿†30-7169 (Lot DEN2#103B) 0.5mL	DAY 360	2016-03-19
299.05.546370	2015-03-31	2015-10-27	TV 005 0.5mL	rDEN2ï¿†30-7169 (Lot DEN2#103B) 0.5mL	DAY 360	2016-04-26
299.05.551259	2015-03-01	2015-08-30	Placebo 0.5mL	rDEN2ï¿†30-7169 (Lot DEN2#103B) 0.5mL	DAY 360	2016-02-29
299.05.639428	2014-12-27	2015-07-11	Placebo 0.5mL	rDEN2ï¿†30-7169 (Lot DEN2#103B) 0.5mL	DAY 360	2016-01-12
299.05.646961	2015-03-03	2015-09-01	TV 005 0.5mL	rDEN2ï¿†30-7169 (Lot DEN2#103B) 0.5mL	DAY 360	2016-03-03
299.05.658050	2015-01-15	2015-07-21	TV 005 0.5mL	rDEN2ï¿†30-7169 (Lot DEN2#103B) 0.5mL	DAY 360	2016-01-19
299.05.668150	2015-03-28	2015-09-26	TV 005 0.5mL	rDEN2ï¿†30-7169 (Lot DEN2#103B) 0.5mL	DAY 360	2016-04-02
299.05.701185	2014-12-25	2015-07-09	TV 005 0.5mL	rDEN2ï¿†30-7169 (Lot DEN2#103B) 0.5mL	DAY 360	2016-01-10
299.05.733532	2015-02-05	2015-08-11	Placebo 0.5mL	rDEN2ï¿†30-7169 (Lot DEN2#103B) 0.5mL	DAY 360	2016-02-09
299.05.741687	2014-12-08	2015-06-22	Placebo 0.5mL	rDEN2ï¿†30-7169 (Lot DEN2#103B) 0.5mL	DAY 236	2015-08-27
299.05.742430	2015-04-05	2015-10-04	Placebo 0.5mL	rDEN2ï¿†30-7169 (Lot DEN2#103B) 0.5mL	DAY 360	2016-04-03
299.05.761280	2015-02-02	2015-08-08	Placebo 0.5mL	rDEN2ï¿†30-7169 (Lot DEN2#103B) 0.5mL	DAY 360	2016-02-06
299.05.818172	2015-03-13	2015-09-11	TV 005 0.5mL	rDEN2ï¿†30-7169 (Lot DEN2#103B) 0.5mL	DAY 360	2016-03-12
299.05.850641	2014-12-27	2015-07-11	TV 005 0.5mL	rDEN2ï¿†30-7169 (Lot DEN2#103B) 0.5mL	DAY 360	2016-01-12
299.05.853123	2014-12-15	2015-06-29	TV 005 0.5mL	rDEN2ï¿†30-7169 (Lot DEN2#103B) 0.5mL	DAY 360	2015-12-15
299.05.879305	2014-12-15	2015-06-29	Placebo 0.5mL	rDEN2ï¿†30-7169 (Lot DEN2#103B) 0.5mL	DAY 360	2015-12-31
299.05.928040	2014-12-26	2015-07-10	TV 005 0.5mL	rDEN2ï¿†30-7169 (Lot DEN2#103B) 0.5mL	DAY 360	2016-01-11
299.05.930165	2015-02-28	2015-08-29	Placebo 0.5mL	rDEN2ï¿†30-7169 (Lot DEN2#103B) 0.5mL	DAY 360	2016-02-28
299.05.937339	2014-12-31	2015-07-15	Placebo 0.5mL	rDEN2ï¿†30-7169 (Lot DEN2#103B) 0.5mL	DAY 360	2016-01-16
299.05.957350	2015-04-10	2015-10-09	TV 005 0.5mL	rDEN2ï¿†30-7169 (Lot DEN2#103B) 0.5mL	DAY 360	2016-04-08
299.05.978181	2015-02-24	NA	Placebo 0.5mL		DAY 90	2015-06-29
299.05.990436	2015-01-14	2015-07-20	TV 005 0.5mL	rDEN2ï¿†30-7169 (Lot DEN2#103B) 0.5mL	DAY 360	2016-01-18
309.05.101240	2016-11-10	2017-05-11	TV 005 0.5 mL	rDEN3ï¿†30 0.5 mL	DAY 360	2017-11-11
309.05.102856	2016-10-19	2017-04-19	TV 005 0.5 mL	rDEN3ï¿†30 0.5 mL	DAY 360	2017-10-20
309.05.117579	2016-10-18	2017-04-18	Placebo 0.5 mL	rDEN3ï¿†30 0.5 mL	DAY 360	2017-10-19
309.05.152286	2016-11-03	2017-05-04	Placebo 0.5 mL	rDEN3ï¿†30 0.5 mL	DAY 360	2017-11-04
309.05.154242	2016-09-29	2017-03-30	TV 005 0.5 mL	rDEN3ï¿†30 0.5 mL	DAY 360	2017-09-28
309.05.156293	2016-11-04	2017-05-05	TV 005 0.5 mL	rDEN3ï¿†30 0.5 mL	DAY 360	2017-11-05
309.05.171779	2016-10-26	NA	Placebo 0.5 mL		DAY 150	2017-04-23
309.05.221698	2016-10-28	2017-04-28	TV 005 0.5 mL	rDEN3ï¿†30 0.5 mL	DAY 360	2017-10-29
309.05.243772	2016-08-21	NA	Placebo 0.5 mL		DAY 90	2017-01-30
309.05.269323	2016-09-29	2017-03-30	TV 005 0.5 mL	rDEN3ï¿†30 0.5 mL	DAY 360	2017-09-28
309.05.277517	2016-10-01	2017-04-22	Placebo 0.5 mL	rDEN3ï¿†30 0.5 mL	DAY 360	2017-10-24
309.05.287575	2016-10-19	2017-04-19	TV 005 0.5 mL	rDEN3ï¿†30 0.5 mL	DAY 360	2017-10-20
309.05.289955	2016-10-04	2017-04-04	Placebo 0.5 mL	rDEN3ï¿†30 0.5 mL	DAY 360	2017-10-03
309.05.318752	2016-11-04	NA	Placebo 0.5 mL		DAY 6	2016-11-18
309.05.322933	2016-09-27	2017-03-28	Placebo 0.5 mL	rDEN3ï¿†30 0.5 mL	DAY 360	2017-09-26
309.05.337614	2016-10-15	2017-04-15	TV 005 0.5 mL	rDEN3ï¿†30 0.5 mL	DAY 360	2017-10-14
309.05.360318	2016-10-06	2017-04-06	Placebo 0.5 mL	rDEN3ï¿†30 0.5 mL	DAY 360	2017-10-05
309.05.361704	2016-10-13	2017-04-13	Placebo 0.5 mL	rDEN3ï¿†30 0.5 mL	DAY 360	2017-10-12
309.05.404765	2016-08-21	2017-02-05	Placebo 0.5 mL	rDEN3ï¿†30 0.5 mL	DAY 360	2017-08-06
309.05.412589	2016-10-08	2017-04-08	TV 005 0.5 mL	rDEN3ï¿†30 0.5 mL	DAY 360	2017-10-07
309.05.418022	2016-10-27	2017-04-27	Placebo 0.5 mL	rDEN3ï¿†30 0.5 mL	DAY 360	2017-10-28
309.05.428604	2016-11-08	NA	Placebo 0.5 mL		DAY 180	2017-05-12
309.05.442679	2016-09-01	2017-02-16	TV 005 0.5 mL	rDEN3ï¿†30 0.5 mL	DAY 360	2017-08-17
309.05.448511	2016-10-02	2017-04-02	TV 005 0.5 mL	rDEN3ï¿†30 0.5 mL	Data Clarification	2017-10-28
309.05.497399	2016-11-10	2017-05-11	TV 005 0.5 mL	rDEN3ï¿†30 0.5 mL	DAY 360	2017-11-11
309.05.501003	2016-10-24	2017-04-24	TV 005 0.5 mL	rDEN3ï¿†30 0.5 mL	DAY 360	2017-10-25
309.05.524992	2016-11-02	2017-05-03	TV 005 0.5 mL	rDEN3ï¿†30 0.5 mL	DAY 360	2017-11-03
309.05.526253	2016-12-19	2017-06-05	Placebo 0.5 mL	rDEN3ï¿†30 0.5 mL	DAY 360	2017-11-19
309.05.530552	2016-10-27	2017-04-27	TV 005 0.5 mL	rDEN3ï¿†30 0.5 mL	DAY 360	2017-10-28
309.05.531858	2016-08-17	2017-02-01	Placebo 0.5 mL	rDEN3ï¿†30 0.5 mL	DAY 360	2017-08-02
309.05.535412	2016-12-29	2017-06-15	Placebo 0.5 mL	rDEN3ï¿†30 0.5 mL	DAY 360	2017-11-29
309.05.578834	2016-11-07	2017-05-08	TV 005 0.5 mL	rDEN3ï¿†30 0.5 mL	DAY 360	2017-11-08
309.05.597104	2016-10-25	NA	Placebo 0.5 mL		DAY 14	2016-11-12
309.05.630621	2016-11-04	2017-05-05	TV 005 0.5 mL	rDEN3ï¿†30 0.5 mL	DAY 360	2017-11-05
309.05.638729	2016-11-04	NA	Placebo 0.5 mL		DAY 16	2016-11-20
309.05.671615	2016-08-26	2017-02-12	TV 005 0.5 mL	rDEN3ï¿†30 0.5 mL	DAY 360	2017-08-11
309.05.722181	2016-10-29	2017-04-29	Placebo 0.5 mL	rDEN3ï¿†30 0.5 mL	DAY 360	2017-10-30
309.05.722698	2016-10-22	2017-04-22	Placebo 0.5 mL	rDEN3ï¿†30 0.5 mL	DAY 196	2017-05-13
309.05.744835	2016-09-02	2017-02-17	Placebo 0.5 mL	rDEN3ï¿†30 0.5 mL	DAY 360	2017-08-18
309.05.772262	2016-10-16	2017-04-16	Placebo 0.5 mL	rDEN3ï¿†30 0.5 mL	DAY 360	2017-10-15
309.05.795486	2016-12-03	2017-06-23	Placebo 0.5 mL	rDEN3ï¿†30 0.5 mL	DAY 360	2017-12-07
309.05.815530	2016-10-17	2017-04-20	Placebo 0.5 mL	rDEN3ï¿†30 0.5 mL	DAY 360	2017-10-16
309.05.823053	2016-11-01	2017-05-02	Placebo 0.5 mL	rDEN3ï¿†30 0.5 mL	DAY 360	2017-11-10
309.05.838605	2016-10-09	2017-04-09	TV 005 0.5 mL	rDEN3ï¿†30 0.5 mL	DAY 360	2017-10-08
309.05.856437	2016-10-20	2017-04-20	TV 005 0.5 mL	rDEN3ï¿†30 0.5 mL	DAY 360	2017-10-19
309.05.859620	2016-08-25	NA	TV 005 0.5 mL		DAY 28	2017-04-15
309.05.879938	2016-10-30	2017-04-30	TV 005 0.5 mL	rDEN3ï¿†30 0.5 mL	DAY 360	2017-10-31
309.05.916721	2016-11-02	2017-05-03	TV 005 0.5 mL	rDEN3ï¿†30 0.5 mL	DAY 360	2017-11-03
309.05.916836	2016-11-01	2017-05-02	Placebo 0.5 mL	rDEN3ï¿†30 0.5 mL	DAY 360	2017-11-02
309.05.916934	2016-10-08	2017-04-08	TV 005 0.5 mL	rDEN3ï¿†30 0.5 mL	DAY 360	2017-10-07

## Sheet: Fig2
Study	Subject	Dose1	Dose2	Test_Name	DAY0	DAY4	DAY6	DAY8	DAY10	DAY12	DAY14	DAY16	DAY180	DAY184	DAY186	DAY188	DAY190	DAY192	DAY194	DAY196	delta_postvax	decline_postvax	delta_postchall	decline_postchall
299	299.05.233077	Placebo		ABSOLUTE LYMPHOCYTES	1821	2415	1897	1931	1830	2182	1712	1526	NA	NA	NA	NA	NA	NA	NA	NA	295	16.2	NA	NA
299	299.05.741687	Placebo	rDEN2ï¿†307169 0.5mL	ABSOLUTE LYMPHOCYTES	2568	2513	2667	2569	2673	2745	2187	2502	2245	3400	2400	NA	2000	2500	NA	2381	381	14.84	245	10.91
299	299.05.533988	Placebo	rDEN2ï¿†307169 0.5mL	ABSOLUTE LYMPHOCYTES	1950	1912	2276	1687	1665	1824	1510	2190	1696	1818	1093	845	889	1246	1940	1810	440	22.56	851	50.18
299	299.05.879305	Placebo	rDEN2ï¿†307169 0.5mL	ABSOLUTE LYMPHOCYTES	2421	2406	2774	1930	1280	1856	2657	2899	1849	2604	1659	1402	NA	1750	2353	2482	1141	47.13	447	24.18
299	299.05.639428	Placebo	rDEN2ï¿†307169 0.5mL	ABSOLUTE LYMPHOCYTES	1940	3145	1500	1258	1613	1722	1517	1998	1230	2214	1733	1253	1051	1318	1479	2510	682	35.15	179	14.55
299	299.05.221070	Placebo	rDEN2ï¿†307169 0.5mL	ABSOLUTE LYMPHOCYTES	2772	3432	2620	2779	3094	2533	3345	3650	2475	3257	2285	1859	1673	1904	3218	3289	239	8.62	802	32.4
299	299.05.937339	Placebo	rDEN2ï¿†307169 0.5mL	ABSOLUTE LYMPHOCYTES	836	886	1019	990	986	1090	957	1243	1083	1366	607	604	578	538	665	978	0	0	545	50.32
299	299.05.733532	Placebo	rDEN2ï¿†307169 0.5mL	ABSOLUTE LYMPHOCYTES	1926	1805	1664	1626	1732	1531	1562	1628	1264	1704	1296	1020	1082	1382	1255	1367	395	20.51	244	19.3
299	299.05.127102	Placebo	rDEN2ï¿†307169 0.5mL	ABSOLUTE LYMPHOCYTES	2148	2240	2220	2528	2704	2465	2213	2549	1881	2123	2096	1948	1932	1874	1275	2309	0	0	606	32.22
299	299.05.761280	Placebo	rDEN2ï¿†307169 0.5mL	ABSOLUTE LYMPHOCYTES	1271	1333	2163	1944	1795	2076	1752	1628	1344	1435	745	784	1014	1012	1516	2030	0	0	599	44.57
299	299.05.503748	Placebo	rDEN2ï¿†307169 0.5mL	ABSOLUTE LYMPHOCYTES	2836	2640	3510	2869	2533	3035	3044	3485	2689	2108	2016	1601	1302	1260	2057	2662	303	10.68	1429	53.14
299	299.05.111933	Placebo	rDEN2ï¿†307169 0.5mL	ABSOLUTE LYMPHOCYTES	1740	1899	1958	1735	2150	1644	1462	NA	2112	1754	1505	1340	1182	1356	1836	2496	278	15.98	930	44.03
299	299.05.928040	TV 005	rDEN2ï¿†307169 0.5mL	ABSOLUTE LYMPHOCYTES	1540	NA	1309	1605	1092	1166	1352	1449	1641	1827	NA	1957	1915	1847	1776	1544	448	29.09	97	5.91
299	299.05.853123	TV 005	rDEN2ï¿†307169 0.5mL	ABSOLUTE LYMPHOCYTES	1688	1898	1831	1588	1822	1795	1399	1825	1922	NA	1698	1677	1836	1982	1996	NA	289	17.12	245	12.75
299	299.05.139003	TV 005	rDEN2ï¿†307169 0.5mL	ABSOLUTE LYMPHOCYTES	2390	2750	2717	2766	2589	2296	2650	2924	2125	3253	2435	2856	2528	2762	2568	2365	94	3.93	0	0
299	299.05.327849	TV 005	rDEN2ï¿†307169 0.5mL	ABSOLUTE LYMPHOCYTES	NA	1706	1602	1032	1087	837	1573	2055	1541	2104	1484	1168	1885	2156	2105	2408	869	50.94	373	24.21
299	299.05.701185	TV 005	rDEN2ï¿†307169 0.5mL	ABSOLUTE LYMPHOCYTES	1897	NA	1746	1340	1643	1395	1867	1872	1724	2095	1830	2244	1864	2177	2088	1392	557	29.36	332	19.26
299	299.05.850641	TV 005	rDEN2ï¿†307169 0.5mL	ABSOLUTE LYMPHOCYTES	1089	1193	1028	938	881	936	1009	1344	848	1246	1277	1180	1243	1458	1653	1210	208	19.1	0	0
299	299.05.367298	TV 005	rDEN2ï¿†307169 0.5mL	ABSOLUTE LYMPHOCYTES	979	1343	1296	1089	1177	1201	1340	1080	1206	1186	1254	1266	1224	988	1258	NA	0	0	218	18.08
299	299.05.285007	TV 005	rDEN2ï¿†307169 0.5mL	ABSOLUTE LYMPHOCYTES	1806	1848	1611	1751	1596	1190	1087	1540	2138	2083	2002	1823	1882	1980	1985	2010	719	39.81	315	14.73
299	299.05.105266	TV 005	rDEN2ï¿†307169 0.5mL	ABSOLUTE LYMPHOCYTES	686	1807	2035	2132	1932	1624	1933	1726	1776	1746	1818	1864	2139	1676	1854	2198	0	0	100	5.63
299	299.05.990436	TV 005	rDEN2ï¿†307169 0.5mL	ABSOLUTE LYMPHOCYTES	1908	1706	1885	1965	1635	1631	2000	1904	2171	2268	2295	2204	2215	2072	1865	2168	277	14.52	306	14.09
299	299.05.366160	TV 005	rDEN2ï¿†307169 0.5mL	ABSOLUTE LYMPHOCYTES	2238	2041	2239	2310	NA	NA	2396	2294	2334	2616	2963	2261	NA	2082	1836	2279	197	8.8	498	21.34
299	299.05.658050	TV 005	rDEN2ï¿†307169 0.5mL	ABSOLUTE LYMPHOCYTES	1385	1686	1750	1346	1397	1197	1251	1375	1213	1287	1561	1512	1473	1386	1612	1476	188	13.57	0	0
299	299.05.233077	Placebo		ABSOLUTE NEUTROPHILS	3196	2160	2730	2965	2037	3292	2213	2534	NA	NA	NA	NA	NA	NA	NA	NA	1159	36.26	NA	NA
299	299.05.741687	Placebo	rDEN2ï¿†307169 0.5mL	ABSOLUTE NEUTROPHILS	4403	3725	3625	4522	3611	4225	5403	3475	3987	4200	4600	3420	2700	2600	NA	3926	928	21.08	1387	34.79
299	299.05.533988	Placebo	rDEN2ï¿†307169 0.5mL	ABSOLUTE NEUTROPHILS	3828	5412	7612	4935	6060	3886	4583	3434	5896	4173	3342	3302	2352	1930	2735	2928	394	10.29	3966	67.27
299	299.05.879305	Placebo	rDEN2ï¿†307169 0.5mL	ABSOLUTE NEUTROPHILS	5624	6508	5413	6451	5176	3989	3167	4531	3712	4192	4511	3469	NA	2246	2984	3665	2457	43.69	1466	39.49
299	299.05.639428	Placebo	rDEN2ï¿†307169 0.5mL	ABSOLUTE NEUTROPHILS	6238	4505	5490	3515	5989	4335	3316	7227	4242	6508	5062	3706	3779	4075	3741	5922	2922	46.84	536	12.64
299	299.05.221070	Placebo	rDEN2ï¿†307169 0.5mL	ABSOLUTE NEUTROPHILS	2766	3848	3799	3514	3017	3471	3488	3362	2593	2233	2009	1931	1238	1113	1898	1870	0	0	1480	57.08
299	299.05.937339	Placebo	rDEN2ï¿†307169 0.5mL	ABSOLUTE NEUTROPHILS	2660	2965	3440	3182	3168	3302	3298	3567	3396	3774	2821	1993	1363	1117	1474	3744	0	0	2279	67.11
299	299.05.733532	Placebo	rDEN2ï¿†307169 0.5mL	ABSOLUTE NEUTROPHILS	5345	6749	4955	4090	4471	6281	3782	4174	5119	4509	3801	2915	3058	1848	2312	2365	1563	29.24	3271	63.9
299	299.05.127102	Placebo	rDEN2ï¿†307169 0.5mL	ABSOLUTE NEUTROPHILS	3345	2873	3228	3334	3380	2917	3239	2909	3163	3793	3571	2749	3209	1949	2427	1900	472	14.11	1263	39.93
299	299.05.761280	Placebo	rDEN2ï¿†307169 0.5mL	ABSOLUTE NEUTROPHILS	3990	1734	2496	3008	2213	2596	2602	2240	2928	3165	2570	2296	620	991	863	1871	2256	56.54	2308	78.83
299	299.05.503748	Placebo	rDEN2ï¿†307169 0.5mL	ABSOLUTE NEUTROPHILS	4234	3196	3455	4972	7229	4488	3431	5455	4415	4650	4296	3381	2159	2251	2844	3072	1038	24.52	2256	51.1
299	299.05.111933	Placebo	rDEN2ï¿†307169 0.5mL	ABSOLUTE NEUTROPHILS	1984	1658	2064	1552	1806	1996	1876	NA	3468	2837	3218	4095	2967	1426	1149	1814	432	21.77	2319	66.87
299	299.05.928040	TV 005	rDEN2ï¿†307169 0.5mL	ABSOLUTE NEUTROPHILS	5068	NA	6656	4631	4537	4179	4678	4802	3483	3919	NA	3952	3374	3605	3101	3332	889	17.54	382	10.97
299	299.05.853123	TV 005	rDEN2ï¿†307169 0.5mL	ABSOLUTE NEUTROPHILS	2544	1513	1894	2000	1896	2620	2428	1689	3596	NA	2270	1517	1440	1552	3639	NA	1031	40.53	2156	59.96
299	299.05.139003	TV 005	rDEN2ï¿†307169 0.5mL	ABSOLUTE NEUTROPHILS	7581	6790	6461	5833	5538	5420	5906	5296	5325	7968	5478	6909	5410	4755	5176	5184	2285	30.14	570	10.7
299	299.05.327849	TV 005	rDEN2ï¿†307169 0.5mL	ABSOLUTE NEUTROPHILS	NA	2657	1932	1795	1501	1454	2332	2310	2138	3497	2963	2682	3087	3604	3828	3450	1203	45.28	0	0
299	299.05.701185	TV 005	rDEN2ï¿†307169 0.5mL	ABSOLUTE NEUTROPHILS	3863	NA	3416	3075	2824	2484	2533	3558	3968	4565	3642	3623	3558	4053	4162	4030	1379	35.7	410	10.33
299	299.05.850641	TV 005	rDEN2ï¿†307169 0.5mL	ABSOLUTE NEUTROPHILS	3087	2545	2817	2009	1965	1416	1314	1030	1459	1911	2185	3140	1883	1778	1775	2009	2057	66.63	0	0
299	299.05.367298	TV 005	rDEN2ï¿†307169 0.5mL	ABSOLUTE NEUTROPHILS	2077	1746	1248	1037	1069	989	1598	2120	1616	1351	1401	1362	1413	1282	1616	NA	1088	52.38	334	20.67
299	299.05.285007	TV 005	rDEN2ï¿†307169 0.5mL	ABSOLUTE NEUTROPHILS	3489	3696	2061	1923	1596	1290	658	1218	2284	3133	1998	1967	2458	2728	2034	2310	2831	81.14	317	13.88
299	299.05.105266	TV 005	rDEN2ï¿†307169 0.5mL	ABSOLUTE NEUTROPHILS	3942	3209	3930	4694	3295	3341	2792	4108	3587	3720	3420	3623	3565	4409	3298	3815	1150	29.17	289	8.06
299	299.05.990436	TV 005	rDEN2ï¿†307169 0.5mL	ABSOLUTE NEUTROPHILS	2783	3062	2900	3210	3837	3089	3198	2907	3739	4126	3328	3672	3857	3716	4884	4344	0	0	411	10.99
299	299.05.366160	TV 005	rDEN2ï¿†307169 0.5mL	ABSOLUTE NEUTROPHILS	3144	3124	3004	2695	NA	NA	2465	2673	3731	2920	2906	2811	NA	3402	3116	2673	679	21.6	1058	28.36
299	299.05.658050	TV 005	rDEN2ï¿†307169 0.5mL	ABSOLUTE NEUTROPHILS	3962	3394	3471	3609	3801	2741	2464	4008	2726	4864	4697	3532	3863	3996	4135	4767	1498	37.81	0	0
299	299.05.233077	Placebo		PLATELET COUNT	179	262	269	261	225	226	231	230	NA	NA	NA	NA	NA	NA	NA	NA	0	0	NA	NA
299	299.05.741687	Placebo	rDEN2ï¿†307169 0.5mL	PLATELET COUNT	260	254	253	268	258	265	282	274	309	268	232	215	256	216	NA	294	7	2.69	94	30.42
299	299.05.533988	Placebo	rDEN2ï¿†307169 0.5mL	PLATELET COUNT	215	221	258	250	217	208	251	212	223	217	233	229	220	204	207	193	7	3.26	30	13.45
299	299.05.879305	Placebo	rDEN2ï¿†307169 0.5mL	PLATELET COUNT	169	156	146	138	121	128	158	169	158	157	172	153	NA	139	159	167	48	28.4	19	12.03
299	299.05.639428	Placebo	rDEN2ï¿†307169 0.5mL	PLATELET COUNT	250	259	251	262	250	252	228	207	189	217	224	202	222	216	227	230	43	17.2	0	0
299	299.05.221070	Placebo	rDEN2ï¿†307169 0.5mL	PLATELET COUNT	335	352	346	340	330	319	335	323	339	386	327	288	269	234	237	260	16	4.78	105	30.97
299	299.05.937339	Placebo	rDEN2ï¿†307169 0.5mL	PLATELET COUNT	178	177	166	165	164	171	172	174	183	186	171	161	160	168	147	146	14	7.87	37	20.22
299	299.05.733532	Placebo	rDEN2ï¿†307169 0.5mL	PLATELET COUNT	324	317	316	335	367	388	411	362	354	327	341	333	325	314	341	318	8	2.47	40	11.3
299	299.05.127102	Placebo	rDEN2ï¿†307169 0.5mL	PLATELET COUNT	253	254	259	259	268	271	254	245	296	281	309	295	265	258	285	261	8	3.16	38	12.84
299	299.05.761280	Placebo	rDEN2ï¿†307169 0.5mL	PLATELET COUNT	272	262	289	271	282	274	268	256	278	257	301	248	250	243	269	292	16	5.88	35	12.59
299	299.05.503748	Placebo	rDEN2ï¿†307169 0.5mL	PLATELET COUNT	288	212	204	216	234	252	259	246	293	293	279	289	266	240	216	212	84	29.17	81	27.65
299	299.05.111933	Placebo	rDEN2ï¿†307169 0.5mL	PLATELET COUNT	194	196	205	191	NA	203	223	NA	198	198	196	215	196	188	187	169	3	1.55	29	14.65
299	299.05.928040	TV 005	rDEN2ï¿†307169 0.5mL	PLATELET COUNT	329	NA	311	281	256	267	258	251	302	341	NA	288	277	283	296	317	78	23.71	25	8.28
299	299.05.853123	TV 005	rDEN2ï¿†307169 0.5mL	PLATELET COUNT	228	237	236	231	253	244	223	240	NA	NA	143	174	187	183	121	NA	5	2.19	NA	NA
299	299.05.139003	TV 005	rDEN2ï¿†307169 0.5mL	PLATELET COUNT	231	230	222	222	243	240	248	233	224	257	254	265	263	235	266	253	9	3.9	0	0
299	299.05.327849	TV 005	rDEN2ï¿†307169 0.5mL	PLATELET COUNT	NA	214	236	237	232	215	221	219	246	268	266	277	289	270	316	311	0	0	0	0
299	299.05.701185	TV 005	rDEN2ï¿†307169 0.5mL	PLATELET COUNT	232	NA	232	235	255	238	263	262	230	240	263	259	261	288	261	239	0	0	0	0
299	299.05.850641	TV 005	rDEN2ï¿†307169 0.5mL	PLATELET COUNT	179	162	178	180	173	167	164	164	148	162	154	161	173	172	154	169	17	9.5	0	0
299	299.05.367298	TV 005	rDEN2ï¿†307169 0.5mL	PLATELET COUNT	187	188	187	179	172	192	210	210	155	162	182	183	193	180	193	NA	15	8.02	0	0
299	299.05.285007	TV 005	rDEN2ï¿†307169 0.5mL	PLATELET COUNT	223	284	265	249	262	252	253	235	269	300	262	279	253	258	256	290	0	0	16	5.95
299	299.05.105266	TV 005	rDEN2ï¿†307169 0.5mL	PLATELET COUNT	162	204	222	289	257	232	246	232	215	198	196	208	211	215	219	227	0	0	19	8.84
299	299.05.990436	TV 005	rDEN2ï¿†307169 0.5mL	PLATELET COUNT	327	300	280	264	277	293	308	269	310	321	315	306	300	298	320	338	63	19.27	12	3.87
299	299.05.366160	TV 005	rDEN2ï¿†307169 0.5mL	PLATELET COUNT	325	360	344	348	NA	NA	347	335	345	340	363	375	NA	365	365	369	0	0	5	1.45
299	299.05.658050	TV 005	rDEN2ï¿†307169 0.5mL	PLATELET COUNT	220	209	206	218	199	212	196	209	233	222	227	224	228	229	244	224	24	10.91	11	4.72
309	309.05.744835	Placebo	rDEN3ï¿†30 0.5 mL	ABSOLUTE LYMPHOCYTES	1973	2321	2332	2054	2016	2007	2037	1775	1561	1669	1137	1035	1084	1210	1749	2196	198	10.04	526	33.7
309	309.05.243772	Placebo		ABSOLUTE LYMPHOCYTES	1569	1768	1785	1690	1771	1916	1631	2015	NA	NA	NA	NA	NA	NA	NA	NA	0	0	NA	NA
309	309.05.531858	Placebo	rDEN3ï¿†30 0.5 mL	ABSOLUTE LYMPHOCYTES	2753	3284	3780	3155	3227	3167	2842	3459	4731	3060	2034	2036	1879	2076	2744	2661	0	0	2852	60.28
309	309.05.404765	Placebo	rDEN3ï¿†30 0.5 mL	ABSOLUTE LYMPHOCYTES	2264	2338	2570	2789	2948	2926	2862	2790	3579	1320	1349	1226	1613	1706	1935	2620	0	0	2353	65.74
309	309.05.428604	Placebo		ABSOLUTE LYMPHOCYTES	1725	1883	1756	1817	1871	1704	1346	1680	NA	NA	NA	NA	NA	NA	NA	NA	379	21.97	NA	NA
309	309.05.152286	Placebo	rDEN3ï¿†30 0.5 mL	ABSOLUTE LYMPHOCYTES	1448	1630	1548	1162	1170	1465	1197	NA	1624	1353	NA	NA	NA	NA	1805	1768	286	19.75	271	16.69
309	309.05.597104	Placebo		ABSOLUTE LYMPHOCYTES	1412	1685	1575	1706	1602	1608	1716	NA	NA	NA	NA	NA	NA	NA	NA	NA	0	0	NA	NA
309	309.05.916836	Placebo	rDEN3ï¿†30 0.5 mL	ABSOLUTE LYMPHOCYTES	1320	1394	1849	1548	1599	1755	826	1334	1147	1978	627	660	918	835	902	1246	494	37.42	520	45.34
309	309.05.171779	Placebo		ABSOLUTE LYMPHOCYTES	2172	2189	3416	2406	3027	2526	2753	3300	NA	NA	NA	NA	NA	NA	NA	NA	0	0	NA	NA
309	309.05.117579	Placebo	rDEN3ï¿†30 0.5 mL	ABSOLUTE LYMPHOCYTES	1323	1720	1649	1606	1586	1723	1920	1775	1490	1372	889	742	972	1209	1617	1706	0	0	748	50.2
309	309.05.318752	Placebo		ABSOLUTE LYMPHOCYTES	2390	2815	2779	NA	NA	NA	NA	NA	NA	NA	NA	NA	NA	NA	NA	NA	0	0	NA	NA
309	309.05.795486	Placebo	rDEN3ï¿†30 0.5 mL	ABSOLUTE LYMPHOCYTES	2919	3639	2895	2855	3067	3187	2772	2915	1528	1590	1233	1122	1386	1067	1032	1436	147	5.04	496	32.46
309	309.05.535412	Placebo	rDEN3ï¿†30 0.5 mL	ABSOLUTE LYMPHOCYTES	2434	2919	2257	2810	2979	2293	2607	2706	2608	2706	1027	1220	1670	2417	2662	2798	177	7.27	1581	60.62
309	309.05.526253	Placebo	rDEN3ï¿†30 0.5 mL	ABSOLUTE LYMPHOCYTES	1775	1820	2749	2134	2108	3070	2288	3104	2393	1378	1336	NA	1170	1528	1888	2168	0	0	1223	51.11
309	309.05.859620	TV 005		ABSOLUTE LYMPHOCYTES	2189	2119	1991	1890	1909	2101	1490	1318	NA	NA	NA	NA	NA	NA	NA	NA	871	39.79	NA	NA
309	309.05.442679	TV 005	rDEN3ï¿†30 0.5 mL	ABSOLUTE LYMPHOCYTES	1722	1755	1733	1516	1352	1706	1247	1162	3014	1805	1887	1940	2125	1544	1295	2080	560	32.52	1719	57.03
309	309.05.671615	TV 005	rDEN3ï¿†30 0.5 mL	ABSOLUTE LYMPHOCYTES	1201	1295	1234	1379	1268	1112	858	923	1615	1033	1085	1038	1161	1528	1676	1967	343	28.56	582	36.04
309	309.05.287575	TV 005	rDEN3ï¿†30 0.5 mL	ABSOLUTE LYMPHOCYTES	1955	2103	2201	1835	1679	1825	1580	1728	2169	2079	2128	2015	2501	2533	2489	2614	375	19.18	154	7.1
309	309.05.530552	TV 005	rDEN3ï¿†30 0.5 mL	ABSOLUTE LYMPHOCYTES	2038	1610	1683	1478	1569	1525	1211	1469	1847	1555	1835	1853	1541	1695	1503	1612	827	40.58	344	18.62
309	309.05.630621	TV 005	rDEN3ï¿†30 0.5 mL	ABSOLUTE LYMPHOCYTES	2232	2308	1903	1904	2047	2102	1308	2308	2325	NA	NA	NA	NA	1960	2373	NA	924	41.4	365	15.7
309	309.05.916721	TV 005	rDEN3ï¿†30 0.5 mL	ABSOLUTE LYMPHOCYTES	1788	1645	1282	1478	1520	1702	877	1014	1744	1428	1922	1716	1449	1420	1657	1970	911	50.95	324	18.58
309	309.05.156293	TV 005	rDEN3ï¿†30 0.5 mL	ABSOLUTE LYMPHOCYTES	1688	2104	1485	1475	1515	1605	1464	1218	1393	2018	1408	1405	1516	1544	1449	1664	470	27.84	0	0
309	309.05.578834	TV 005	rDEN3ï¿†30 0.5 mL	ABSOLUTE LYMPHOCYTES	1763	1800	1694	1659	1482	1220	1247	2084	1792	1886	1874	1803	2044	2060	1891	1824	543	30.8	0	0
309	309.05.102856	TV 005	rDEN3ï¿†30 0.5 mL	ABSOLUTE LYMPHOCYTES	1177	1252	1441	1281	678	1015	947	894	1182	1749	1977	1701	1896	1750	1823	2030	499	42.4	0	0
309	309.05.879938	TV 005	rDEN3ï¿†30 0.5 mL	ABSOLUTE LYMPHOCYTES	2467	2176	2546	2815	1711	2412	1427	1754	2317	2439	2700	2295	2657	1829	3419	2964	1040	42.16	488	21.06
309	309.05.524992	TV 005	rDEN3ï¿†30 0.5 mL	ABSOLUTE LYMPHOCYTES	1848	1923	1835	1976	1960	1596	2215	1281	1500	1710	2205	2178	1464	1488	1645	2087	567	30.68	36	2.4
309	309.05.744835	Placebo	rDEN3ï¿†30 0.5 mL	ABSOLUTE NEUTROPHILS	4299	3640	4009	3738	3717	3538	4040	3837	4697	3153	2914	2858	2404	2456	3063	3944	761	17.7	2293	48.82
309	309.05.243772	Placebo		ABSOLUTE NEUTROPHILS	4247	4167	5514	4849	5359	4194	4879	4672	NA	NA	NA	NA	NA	NA	NA	NA	80	1.88	NA	NA
309	309.05.531858	Placebo	rDEN3ï¿†30 0.5 mL	ABSOLUTE NEUTROPHILS	2995	3012	3105	3291	3178	3337	3597	4058	3990	3915	3540	3260	2000	1572	1823	2791	0	0	2418	60.6
309	309.05.404765	Placebo	rDEN3ï¿†30 0.5 mL	ABSOLUTE NEUTROPHILS	4366	3658	3495	3760	4103	3929	4510	3833	4225	2717	2013	1469	1669	2210	2615	3094	871	19.95	2756	65.23
309	309.05.428604	Placebo		ABSOLUTE NEUTROPHILS	5274	4840	5972	5249	5702	5624	4930	5280	NA	NA	NA	NA	NA	NA	NA	NA	434	8.23	NA	NA
309	309.05.152286	Placebo	rDEN3ï¿†30 0.5 mL	ABSOLUTE NEUTROPHILS	5176	6342	5799	5404	5161	4633	6544	NA	4627	6150	NA	NA	NA	NA	3699	4604	543	10.49	928	20.06
309	309.05.597104	Placebo		ABSOLUTE NEUTROPHILS	2495	2248	2389	2547	2832	2712	2461	NA	NA	NA	NA	NA	NA	NA	NA	NA	247	9.9	NA	NA
309	309.05.916836	Placebo	rDEN3ï¿†30 0.5 mL	ABSOLUTE NEUTROPHILS	2772	2214	1978	1620	2050	2205	3422	2806	3341	1798	1968	3234	865	733	1590	2476	1152	41.56	2608	78.06
309	309.05.171779	Placebo		ABSOLUTE NEUTROPHILS	3252	2597	1841	1945	2342	3018	2531	2111	NA	NA	NA	NA	NA	NA	NA	NA	1411	43.39	NA	NA
309	309.05.117579	Placebo	rDEN3ï¿†30 0.5 mL	ABSOLUTE NEUTROPHILS	4795	3856	4416	3894	3886	4076	6388	3202	5040	3371	1811	1428	1333	1163	3853	2928	1593	33.22	3877	76.92
309	309.05.318752	Placebo		ABSOLUTE NEUTROPHILS	4392	3519	3675	NA	NA	NA	NA	NA	NA	NA	NA	NA	NA	NA	NA	NA	873	19.88	NA	NA
309	309.05.795486	Placebo	rDEN3ï¿†30 0.5 mL	ABSOLUTE NEUTROPHILS	5251	4874	5499	5273	6469	5245	4674	5046	3585	3272	2480	2442	1229	3082	2420	3637	577	10.99	2356	65.72
309	309.05.535412	Placebo	rDEN3ï¿†30 0.5 mL	ABSOLUTE NEUTROPHILS	6787	7160	6791	6160	6530	6556	7524	7370	7028	5859	4674	3402	3300	5289	5168	6656	627	9.24	3728	53.04
309	309.05.526253	Placebo	rDEN3ï¿†30 0.5 mL	ABSOLUTE NEUTROPHILS	2435	3952	4219	5132	5179	6030	5412	5364	4215	2957	2810	NA	1972	4180	2720	5024	0	0	2243	53.21
309	309.05.859620	TV 005		ABSOLUTE NEUTROPHILS	4469	3556	3509	3629	3566	4032	3240	2837	NA	NA	NA	NA	NA	NA	NA	NA	1632	36.52	NA	NA
309	309.05.442679	TV 005	rDEN3ï¿†30 0.5 mL	ABSOLUTE NEUTROPHILS	4473	2315	2678	3505	1852	2068	1337	749	2046	2203	2347	2185	2245	2300	3229	920	3724	83.26	1126	55.03
309	309.05.671615	TV 005	rDEN3ï¿†30 0.5 mL	ABSOLUTE NEUTROPHILS	1666	1676	1389	1483	1244	878	1398	2083	1486	851	1094	905	1042	711	1508	1665	788	47.3	775	52.15
309	309.05.287575	TV 005	rDEN3ï¿†30 0.5 mL	ABSOLUTE NEUTROPHILS	2975	3067	2811	2094	2383	2798	2323	3000	3958	1823	2979	2581	3445	3578	4219	3917	881	29.61	2135	53.94
309	309.05.530552	TV 005	rDEN3ï¿†30 0.5 mL	ABSOLUTE NEUTROPHILS	7213	4991	4970	4538	5119	4416	5292	3794	6725	5278	4630	4800	4583	4590	5012	4570	3419	47.4	2155	32.04
309	309.05.630621	TV 005	rDEN3ï¿†30 0.5 mL	ABSOLUTE NEUTROPHILS	3379	3640	2933	3255	2765	2251	1353	2200	3879	NA	NA	NA	NA	2355	4277	NA	2026	59.96	1524	39.29
309	309.05.916721	TV 005	rDEN3ï¿†30 0.5 mL	ABSOLUTE NEUTROPHILS	1923	1435	1240	2003	1506	1585	2390	1522	1672	2576	1871	1832	2286	2062	1721	1869	683	35.52	0	0
309	309.05.156293	TV 005	rDEN3ï¿†30 0.5 mL	ABSOLUTE NEUTROPHILS	3463	3352	2793	2880	2902	2328	2750	2394	3175	2924	2700	3159	3570	3869	1509	1776	1135	32.78	1666	52.47
309	309.05.578834	TV 005	rDEN3ï¿†30 0.5 mL	ABSOLUTE NEUTROPHILS	2881	2744	3503	2891	3042	2475	2276	2678	3158	2362	3056	3248	2631	2514	3715	3930	605	21	796	25.21
309	309.05.102856	TV 005	rDEN3ï¿†30 0.5 mL	ABSOLUTE NEUTROPHILS	3807	2328	2113	2264	2048	1915	1856	1977	3646	2724	2661	2359	2338	3062	2931	2842	1951	51.25	1308	35.87
309	309.05.879938	TV 005	rDEN3ï¿†30 0.5 mL	ABSOLUTE NEUTROPHILS	4234	2570	3471	2654	2777	2099	1907	2555	3472	3424	3751	3562	3422	11448	3763	3549	2327	54.96	50	1.44
309	309.05.524992	TV 005	rDEN3ï¿†30 0.5 mL	ABSOLUTE NEUTROPHILS	1928	1706	1756	1340	1372	810	1458	2451	2389	1577	2496	1896	2108	1624	1570	1583	1118	57.99	819	34.28
309	309.05.744835	Placebo	rDEN3ï¿†30 0.5 mL	PLATELET COUNT	370	370	392	390	378	372	359	328	341	312	291	275	279	284	294	366	42	11.35	66	19.35
309	309.05.243772	Placebo		PLATELET COUNT	278	261	262	272	239	246	229	245	NA	NA	NA	NA	NA	NA	NA	NA	49	17.63	NA	NA
309	309.05.531858	Placebo	rDEN3ï¿†30 0.5 mL	PLATELET COUNT	331	332	358	348	342	352	351	372	323	342	331	328	337	304	318	353	0	0	19	5.88
309	309.05.404765	Placebo	rDEN3ï¿†30 0.5 mL	PLATELET COUNT	279	251	258	270	268	270	259	278	252	237	222	206	207	202	237	247	28	10.04	50	19.84
309	309.05.428604	Placebo		PLATELET COUNT	192	184	184	183	184	185	188	184	NA	NA	NA	NA	NA	NA	NA	NA	9	4.69	NA	NA
309	309.05.152286	Placebo	rDEN3ï¿†30 0.5 mL	PLATELET COUNT	197	210	230	225	232	229	228	NA	234	214	NA	NA	NA	NA	177	190	0	0	57	24.36
309	309.05.597104	Placebo		PLATELET COUNT	264	235	241	245	239	248	228	NA	NA	NA	NA	NA	NA	NA	NA	NA	36	13.64	NA	NA
309	309.05.916836	Placebo	rDEN3ï¿†30 0.5 mL	PLATELET COUNT	182	176	172	166	178	195	177	184	149	174	141	139	123	124	118	130	16	8.79	31	20.81
309	309.05.171779	Placebo		PLATELET COUNT	312	263	264	260	249	249	229	235	NA	NA	NA	NA	NA	NA	NA	NA	83	26.6	NA	NA
309	309.05.117579	Placebo	rDEN3ï¿†30 0.5 mL	PLATELET COUNT	219	234	248	253	236	241	295	249	247	221	209	186	180	176	209	209	0	0	71	28.74
309	309.05.318752	Placebo		PLATELET COUNT	270	257	245	NA	NA	NA	NA	NA	NA	NA	NA	NA	NA	NA	NA	NA	25	9.26	NA	NA
309	309.05.795486	Placebo	rDEN3ï¿†30 0.5 mL	PLATELET COUNT	305	349	351	334	343	314	320	346	309	293	289	249	236	286	283	345	0	0	73	23.62
309	309.05.535412	Placebo	rDEN3ï¿†30 0.5 mL	PLATELET COUNT	242	226	222	233	230	239	229	211	207	200	171	176	183	192	210	222	31	12.81	36	17.39
309	309.05.526253	Placebo	rDEN3ï¿†30 0.5 mL	PLATELET COUNT	357	384	414	452	396	389	380	420	372	330	299	NA	292	283	296	355	0	0	89	23.92
309	309.05.859620	TV 005		PLATELET COUNT	249	244	243	257	228	228	237	226	NA	NA	NA	NA	NA	NA	NA	NA	23	9.24	NA	NA
309	309.05.442679	TV 005	rDEN3ï¿†30 0.5 mL	PLATELET COUNT	272	259	287	288	265	259	255	220	234	275	273	270	281	250	259	232	52	19.12	2	0.85
309	309.05.671615	TV 005	rDEN3ï¿†30 0.5 mL	PLATELET COUNT	263	242	207	195	191	202	176	217	169	180	131	170	169	180	223	202	87	33.08	38	22.49
309	309.05.287575	TV 005	rDEN3ï¿†30 0.5 mL	PLATELET COUNT	141	136	149	142	141	146	140	144	149	145	135	142	171	153	145	140	5	3.55	14	9.4
309	309.05.530552	TV 005	rDEN3ï¿†30 0.5 mL	PLATELET COUNT	263	243	247	250	251	254	273	273	270	253	268	255	250	264	273	257	20	7.6	20	7.41
309	309.05.630621	TV 005	rDEN3ï¿†30 0.5 mL	PLATELET COUNT	228	210	211	218	237	239	183	230	250	NA	NA	NA	NA	225	231	NA	45	19.74	25	10
309	309.05.916721	TV 005	rDEN3ï¿†30 0.5 mL	PLATELET COUNT	262	227	218	238	222	250	249	218	236	218	228	223	231	218	240	234	44	16.79	18	7.63
309	309.05.156293	TV 005	rDEN3ï¿†30 0.5 mL	PLATELET COUNT	187	198	195	205	217	226	216	208	199	253	222	205	198	186	171	172	0	0	28	14.07
309	309.05.578834	TV 005	rDEN3ï¿†30 0.5 mL	PLATELET COUNT	139	137	164	143	150	146	142	149	172	150	155	139	151	146	149	130	2	1.44	42	24.42
309	309.05.102856	TV 005	rDEN3ï¿†30 0.5 mL	PLATELET COUNT	244	261	300	290	306	316	275	263	320	262	259	256	253	259	286	287	0	0	67	20.94
309	309.05.879938	TV 005	rDEN3ï¿†30 0.5 mL	PLATELET COUNT	234	239	261	275	279	253	239	240	281	270	258	233	249	245	233	263	0	0	48	17.08
309	309.05.524992	TV 005	rDEN3ï¿†30 0.5 mL	PLATELET COUNT	149	145	135	115	137	140	146	124	144	159	168	167	158	168	154	176	34	22.82	0	0
299	299.05.978181	Placebo		ABSOLUTE LYMPHOCYTES	3250	3140	2260	2260	2410	2800	2730	2780	NA	NA	NA	NA	NA	NA	NA	NA	990	30.46	NA	NA
299	299.05.384481	Placebo	rDEN2ï¿†307169 0.5mL	ABSOLUTE LYMPHOCYTES	1420	1960	2200	1870	1380	2200	2110	2160	1540	2210	2270	1110	1530	1610	1970	2380	40	2.82	430	27.92
299	299.05.425860	TV 005	rDEN2ï¿†307169 0.5mL	ABSOLUTE LYMPHOCYTES	2400	2520	1920	1770	2210	2630	2610	2420	2750	2340	2020	2440	1230	1880	2560	1990	630	26.25	1520	55.27
299	299.05.257301	TV 005	rDEN2ï¿†307169 0.5mL	ABSOLUTE LYMPHOCYTES	1800	1820	1640	1460	1550	1070	1110	2340	1710	2330	2270	1980	2120	2330	2210	1990	730	40.56	0	0
299	299.05.271852	Placebo	rDEN2ï¿†307169 0.5mL	ABSOLUTE LYMPHOCYTES	2490	2190	2090	770	1530	2100	1990	2320	2520	2120	2360	2220	1210	1990	2030	2120	1720	69.08	1310	51.98
299	299.05.115183	TV 005		ABSOLUTE LYMPHOCYTES	1990	1920	2070	1680	1680	2380	1890	2100	NA	NA	NA	NA	NA	NA	NA	NA	310	15.58	NA	NA
299	299.05.410651	TV 005	rDEN2ï¿†307169 0.5mL	ABSOLUTE LYMPHOCYTES	1960	1320	1010	850	1160	1100	1340	1330	1410	1180	1130	1260	1460	1080	1190	1170	1110	56.63	330	23.4
299	299.05.551259	Placebo	rDEN2ï¿†307169 0.5mL	ABSOLUTE LYMPHOCYTES	1540	2360	2050	1150	1520	1750	1470	1530	1520	1780	530	620	790	1130	1620	1650	390	25.32	990	65.13
299	299.05.399079	TV 005		ABSOLUTE LYMPHOCYTES	2340	2540	2120	1240	1350	NA	NA	NA	1510	NA	NA	NA	NA	NA	NA	NA	1100	47.01	0	0
299	299.05.930165	Placebo	rDEN2ï¿†307169 0.5mL	ABSOLUTE LYMPHOCYTES	1540	1650	1030	1520	1430	1820	1830	1730	1570	1870	1480	1030	1090	1920	1930	1730	510	33.12	540	34.39
299	299.05.646961	TV 005	rDEN2ï¿†307169 0.5mL	ABSOLUTE LYMPHOCYTES	2660	2730	2610	1780	2060	1940	2010	1860	2820	1970	2320	2380	2310	1970	2390	3010	880	33.08	850	30.14
299	299.05.538288	Placebo	rDEN2ï¿†307169 0.5mL	ABSOLUTE LYMPHOCYTES	2050	2300	2240	2170	1670	1820	1820	1240	1500	1890	1560	930	750	1330	1550	1780	810	39.51	750	50
299	299.05.818172	TV 005	rDEN2ï¿†307169 0.5mL	ABSOLUTE LYMPHOCYTES	2300	2290	2620	1590	1570	1460	1290	2490	2640	2760	2200	1990	2100	2460	2120	2070	1010	43.91	650	24.62
299	299.05.168332	Placebo	rDEN2ï¿†307169 0.5mL	ABSOLUTE LYMPHOCYTES	3030	3890	3110	2890	2830	2840	2520	2860	2310	2580	2810	1090	1330	1950	2360	2680	510	16.83	1220	52.81
299	299.05.445963	Placebo	rDEN2ï¿†307169 0.5mL	ABSOLUTE LYMPHOCYTES	1690	1750	1910	2010	2150	1640	1600	1560	2140	2070	2750	900	1190	1660	1670	2500	130	7.69	1240	57.94
299	299.05.494538	Placebo	rDEN2ï¿†307169 0.5mL	ABSOLUTE LYMPHOCYTES	2120	2350	2230	1920	2260	2760	2050	2210	2660	2080	1520	1060	1150	2120	2120	2250	200	9.43	1600	60.15
299	299.05.957350	TV 005	rDEN2ï¿†307169 0.5mL	ABSOLUTE LYMPHOCYTES	890	830	860	750	740	710	710	700	940	910	830	870	790	710	860	840	190	21.35	230	24.47
299	299.05.183711	TV 005	rDEN2ï¿†307169 0.5mL	ABSOLUTE LYMPHOCYTES	2530	2060	2240	1930	2030	2670	1660	2390	2240	2940	1860	1360	1680	1880	1550	1700	870	34.39	880	39.29
299	299.05.668150	TV 005	rDEN2ï¿†307169 0.5mL	ABSOLUTE LYMPHOCYTES	1850	1240	1740	2060	1250	1740	1670	1870	2090	2400	2380	2200	2220	3040	2490	2660	610	32.97	0	0
299	299.05.546370	TV 005	rDEN2ï¿†307169 0.5mL	ABSOLUTE LYMPHOCYTES	880	1140	1280	1000	820	800	710	1300	1020	1160	1190	1240	880	1190	1510	1450	170	19.32	140	13.73
299	299.05.478574	Placebo	rDEN2ï¿†307169 0.5mL	ABSOLUTE LYMPHOCYTES	1090	1490	1100	1140	1140	1230	1090	1050	1180	1290	920	430	570	1140	1490	1170	40	3.67	750	63.56
299	299.05.353181	TV 005		ABSOLUTE LYMPHOCYTES	3860	3460	2110	2390	2210	3480	3160	3350	NA	NA	NA	NA	NA	NA	NA	NA	1750	45.34	NA	NA
299	299.05.742430	Placebo	rDEN2ï¿†307169 0.5mL	ABSOLUTE LYMPHOCYTES	2070	2470	3660	2830	3970	3820	3340	2750	3370	5480	3870	1820	1400	3500	3760	4160	0	0	1970	58.46
299	299.05.419050	Placebo		ABSOLUTE LYMPHOCYTES	1720	1680	1720	1520	1740	1470	1440	1640	1700	NA	NA	NA	NA	NA	NA	NA	280	16.28	0	0
299	299.05.978181	Placebo		ABSOLUTE NEUTROPHILS	3920	3890	3840	3830	3990	2350	2700	3040	NA	NA	NA	NA	NA	NA	NA	NA	1570	40.05	NA	NA
299	299.05.384481	Placebo	rDEN2ï¿†307169 0.5mL	ABSOLUTE NEUTROPHILS	3650	4370	2210	2670	2490	2230	2540	2910	4230	1860	2420	2300	2070	1520	1450	1590	1440	39.45	2780	65.72
299	299.05.425860	TV 005	rDEN2ï¿†307169 0.5mL	ABSOLUTE NEUTROPHILS	2290	3820	2630	2870	2120	3270	3630	2890	2250	3420	3520	2620	2750	2410	2390	3310	170	7.42	0	0
299	299.05.257301	TV 005	rDEN2ï¿†307169 0.5mL	ABSOLUTE NEUTROPHILS	2730	1940	2810	2320	2200	1320	1420	1700	3280	2800	2610	2190	1940	2220	1940	1850	1410	51.65	1430	43.6
299	299.05.271852	Placebo	rDEN2ï¿†307169 0.5mL	ABSOLUTE NEUTROPHILS	3390	3220	3290	5410	2460	2500	3490	2430	3390	3740	3610	3510	3070	2010	2130	2580	960	28.32	1380	40.71
299	299.05.115183	TV 005		ABSOLUTE NEUTROPHILS	2240	2700	2100	2270	2290	2450	2330	2770	NA	NA	NA	NA	NA	NA	NA	NA	140	6.25	NA	NA
299	299.05.410651	TV 005	rDEN2ï¿†307169 0.5mL	ABSOLUTE NEUTROPHILS	4230	2900	2000	1820	1930	2180	2550	2900	2960	3270	2680	2580	3130	2630	2640	2840	2410	56.97	380	12.84
299	299.05.551259	Placebo	rDEN2ï¿†307169 0.5mL	ABSOLUTE NEUTROPHILS	2660	5030	2460	4360	2730	2140	2430	2340	3670	2660	2760	1120	1600	1600	1150	1950	520	19.55	2550	69.48
299	299.05.399079	TV 005		ABSOLUTE NEUTROPHILS	2960	3560	3220	2170	2080	NA	NA	NA	4160	NA	NA	NA	NA	NA	NA	NA	880	29.73	0	0
299	299.05.930165	Placebo	rDEN2ï¿†307169 0.5mL	ABSOLUTE NEUTROPHILS	2410	2530	1850	1940	2440	2450	2430	2830	2490	2820	2950	2030	1310	1530	2080	2070	560	23.24	1180	47.39
299	299.05.646961	TV 005	rDEN2ï¿†307169 0.5mL	ABSOLUTE NEUTROPHILS	3440	3760	3640	2540	2860	3550	3480	3040	2990	11210	2470	1990	3160	2800	2370	2640	900	26.16	1000	33.44
299	299.05.538288	Placebo	rDEN2ï¿†307169 0.5mL	ABSOLUTE NEUTROPHILS	3670	3310	3930	4650	5320	2490	3160	5960	3220	4280	4010	2800	2170	2050	1550	3240	1180	32.15	1670	51.86
299	299.05.818172	TV 005	rDEN2ï¿†307169 0.5mL	ABSOLUTE NEUTROPHILS	1580	1820	2040	1480	1600	1410	1190	910	2210	2360	2070	2240	2020	3060	2580	2120	670	42.41	190	8.6
299	299.05.168332	Placebo	rDEN2ï¿†307169 0.5mL	ABSOLUTE NEUTROPHILS	5510	7360	5690	5070	5750	6350	5400	5950	4580	5600	5040	3380	1860	2590	2550	3820	440	7.99	2720	59.39
299	299.05.445963	Placebo	rDEN2ï¿†307169 0.5mL	ABSOLUTE NEUTROPHILS	2870	3060	3200	3620	2650	3700	3740	3180	3270	3570	4440	3490	2300	1800	1660	2550	220	7.67	1610	49.24
299	299.05.494538	Placebo	rDEN2ï¿†307169 0.5mL	ABSOLUTE NEUTROPHILS	5850	4220	4110	5410	5970	7170	4920	4750	6340	6950	4460	2530	1950	1390	1830	3040	1740	29.74	4950	78.08
299	299.05.957350	TV 005	rDEN2ï¿†307169 0.5mL	ABSOLUTE NEUTROPHILS	3960	3980	3960	3650	3450	3100	3280	2430	5900	5680	5420	4600	6030	4140	4350	4930	1530	38.64	1760	29.83
299	299.05.183711	TV 005	rDEN2ï¿†307169 0.5mL	ABSOLUTE NEUTROPHILS	2300	4950	1160	1620	1750	2620	3630	4370	2260	2420	2680	5040	2160	1740	1790	2860	1140	49.57	520	23.01
299	299.05.668150	TV 005	rDEN2ï¿†307169 0.5mL	ABSOLUTE NEUTROPHILS	4900	4620	3470	4140	1910	2460	3800	2610	3640	4410	3590	3060	3380	3650	3120	3540	2990	61.02	580	15.93
299	299.05.546370	TV 005	rDEN2ï¿†307169 0.5mL	ABSOLUTE NEUTROPHILS	5620	4690	4140	3560	3110	2720	2870	2720	2640	3130	2950	2580	1600	2740	3320	3930	2900	51.6	1040	39.39
299	299.05.478574	Placebo	rDEN2ï¿†307169 0.5mL	ABSOLUTE NEUTROPHILS	3340	2580	2670	2820	2740	1900	3230	1800	4080	3090	3300	2700	1710	1510	1720	2490	1540	46.11	2570	62.99
299	299.05.353181	TV 005		ABSOLUTE NEUTROPHILS	5440	5060	6790	3660	4110	3130	2940	2780	NA	NA	NA	NA	NA	NA	NA	NA	2660	48.9	NA	NA
299	299.05.742430	Placebo	rDEN2ï¿†307169 0.5mL	ABSOLUTE NEUTROPHILS	1950	1950	1510	2260	1890	2950	2320	4660	2520	1800	2350	2190	1180	1390	1720	1690	440	22.56	1340	53.17
299	299.05.419050	Placebo		ABSOLUTE NEUTROPHILS	3810	2840	2460	2650	2870	2490	2070	2470	2780	NA	NA	NA	NA	NA	NA	NA	1740	45.67	0	0
299	299.05.978181	Placebo		PLATELET COUNT	258	279	298	275	288	262	262	280	NA	NA	NA	NA	NA	NA	NA	NA	0	0	NA	NA
299	299.05.384481	Placebo	rDEN2ï¿†307169 0.5mL	PLATELET COUNT	237	253	250	250	249	278	272	275	208	241	259	204	213	180	205	230	0	0	28	13.46
299	299.05.271852	Placebo	rDEN2ï¿†307169 0.5mL	PLATELET COUNT	281	280	255	239	231	291	292	354	319	282	275	268	227	185	212	249	50	17.79	134	42.01
299	299.05.551259	Placebo	rDEN2ï¿†307169 0.5mL	PLATELET COUNT	219	219	199	212	213	195	217	208	215	197	151	145	136	141	170	192	24	10.96	79	36.74
299	299.05.930165	Placebo	rDEN2ï¿†307169 0.5mL	PLATELET COUNT	215	227	210	235	257	309	300	288	205	198	217	192	183	194	191	196	5	2.33	22	10.73
299	299.05.538288	Placebo	rDEN2ï¿†307169 0.5mL	PLATELET COUNT	289	291	304	311	298	286	284	278	327	309	332	249	253	223	220	252	11	3.81	107	32.72
299	299.05.168332	Placebo	rDEN2ï¿†307169 0.5mL	PLATELET COUNT	256	251	261	267	271	263	275	266	261	284	279	245	232	223	217	208	5	1.95	53	20.31
299	299.05.445963	Placebo	rDEN2ï¿†307169 0.5mL	PLATELET COUNT	165	175	179	185	180	192	189	187	204	197	217	179	158	167	170	212	0	0	46	22.55
299	299.05.494538	Placebo	rDEN2ï¿†307169 0.5mL	PLATELET COUNT	285	297	271	280	292	289	266	285	277	258	245	219	219	207	230	270	19	6.67	70	25.27
299	299.05.478574	Placebo	rDEN2ï¿†307169 0.5mL	PLATELET COUNT	234	224	203	219	219	230	253	261	244	237	244	259	191	185	188	221	31	13.25	59	24.18
299	299.05.742430	Placebo	rDEN2ï¿†307169 0.5mL	PLATELET COUNT	236	242	263	232	247	228	233	261	248	271	293	269	215	204	204	245	8	3.39	44	17.74
299	299.05.419050	Placebo		PLATELET COUNT	184	181	182	171	181	183	197	188	188	NA	NA	NA	NA	NA	NA	NA	13	7.07	0	NA
299	299.05.425860	TV 005	rDEN2ï¿†307169 0.5mL	PLATELET COUNT	237	255	202	221	193	204	219	206	253	240	237	195	180	192	206	198	44	18.57	73	28.85
299	299.05.257301	TV 005	rDEN2ï¿†307169 0.5mL	PLATELET COUNT	200	199	177	190	178	155	153	175	196	201	201	188	195	222	213	213	47	23.5	8	4.08
299	299.05.115183	TV 005		PLATELET COUNT	189	182	197	185	200	203	195	210	NA	NA	NA	NA	NA	NA	NA	NA	7	3.7	NA	NA
299	299.05.410651	TV 005	rDEN2ï¿†307169 0.5mL	PLATELET COUNT	267	254	236	229	234	236	236	255	250	234	239	237	261	245	234	234	38	14.23	16	6.4
299	299.05.399079	TV 005		PLATELET COUNT	209	214	209	201	198	NA	NA	NA	220	NA	NA	NA	NA	NA	NA	NA	11	5.26	0	NA
299	299.05.646961	TV 005	rDEN2ï¿†307169 0.5mL	PLATELET COUNT	363	332	307	301	295	313	299	305	326	311	287	281	311	357	337	322	68	18.73	45	13.8
299	299.05.818172	TV 005	rDEN2ï¿†307169 0.5mL	PLATELET COUNT	213	212	219	208	208	184	181	188	215	208	218	191	199	232	212	220	32	15.02	24	11.16
299	299.05.957350	TV 005	rDEN2ï¿†307169 0.5mL	PLATELET COUNT	227	233	228	237	227	211	192	190	265	253	297	298	263	257	289	277	37	16.3	12	4.53
299	299.05.183711	TV 005	rDEN2ï¿†307169 0.5mL	PLATELET COUNT	214	222	201	222	203	213	207	222	254	230	216	233	226	247	254	250	13	6.07	38	14.96
299	299.05.668150	TV 005	rDEN2ï¿†307169 0.5mL	PLATELET COUNT	324	294	349	367	338	322	315	331	306	337	341	333	307	289	290	318	30	9.26	17	5.56
299	299.05.546370	TV 005	rDEN2ï¿†307169 0.5mL	PLATELET COUNT	259	253	225	239	218	190	192	187	220	211	205	203	173	208	213	230	72	27.8	47	21.36
299	299.05.353181	TV 005		PLATELET COUNT	342	317	303	291	257	264	287	303	NA	NA	NA	NA	NA	NA	NA	NA	85	24.85	NA	NA
309	309.05.289955	Placebo	rDEN3ï¿†30 0.5 mL	ABSOLUTE LYMPHOCYTES	1820	1350	1780	2050	2150	1600	1650	1710	2060	1850	900	1160	1050	1720	1740	1710	470	25.82	1160	56.31
309	309.05.337614	TV 005	rDEN3ï¿†30 0.5 mL	ABSOLUTE LYMPHOCYTES	1520	1810	2670	1550	1590	1610	1880	2200	1590	1450	1680	1760	1540	1310	1420	1370	0	0	280	17.61
309	309.05.322933	Placebo	rDEN3ï¿†30 0.5 mL	ABSOLUTE LYMPHOCYTES	2640	2610	2770	2310	2550	3470	3000	2980	2570	2580	860	650	950	1860	1660	2410	330	12.5	1920	74.71
309	309.05.360318	Placebo	rDEN3ï¿†30 0.5 mL	ABSOLUTE LYMPHOCYTES	1530	1280	1680	1660	1280	1770	1940	1900	1550	1390	1220	1000	930	1510	1590	1530	250	16.34	620	40
309	309.05.269323	TV 005	rDEN3ï¿†30 0.5 mL	ABSOLUTE LYMPHOCYTES	1300	1440	1090	1310	940	1310	1280	1280	1340	1330	1220	1610	1570	1580	1500	1460	360	27.69	120	8.96
309	309.05.154242	TV 005	rDEN3ï¿†30 0.5 mL	ABSOLUTE LYMPHOCYTES	1120	1340	1400	1670	1590	1180	1000	1340	1520	1530	1770	1380	1450	620	610	440	120	10.71	1080	71.05
309	309.05.838605	TV 005	rDEN3ï¿†30 0.5 mL	ABSOLUTE LYMPHOCYTES	2280	1920	2780	2050	1990	1920	1970	2840	2180	1600	2020	2360	1900	1530	2090	1810	360	15.79	650	29.82
309	309.05.815530	Placebo	rDEN3ï¿†30 0.5 mL	ABSOLUTE LYMPHOCYTES	1730	2060	1690	1990	2040	2500	2050	1730	1590	1890	1060	910	1040	1100	1200	2150	40	2.31	680	42.77
309	309.05.361704	Placebo	rDEN3ï¿†30 0.5 mL	ABSOLUTE LYMPHOCYTES	1500	1630	1000	1420	1560	1680	1630	1670	1470	1500	820	770	970	1430	1480	1950	500	33.33	700	47.62
309	309.05.277517	Placebo	rDEN3ï¿†30 0.5 mL	ABSOLUTE LYMPHOCYTES	1660	2180	1990	2210	2390	2260	2370	2220	2210	2300	NA	780	1130	1200	1410	2430	0	0	1430	64.71
309	309.05.856437	TV 005	rDEN3ï¿†30 0.5 mL	ABSOLUTE LYMPHOCYTES	1410	1740	1370	1220	970	1290	1770	1390	1560	1540	1730	1430	1510	1740	1730	2260	440	31.21	130	8.33
309	309.05.412589	TV 005	rDEN3ï¿†30 0.5 mL	ABSOLUTE LYMPHOCYTES	3260	3300	2960	2190	2420	2780	2930	2890	2390	2740	3060	2780	1350	2290	2330	3260	1070	32.82	1040	43.51
309	309.05.916934	TV 005	rDEN3ï¿†30 0.5 mL	ABSOLUTE LYMPHOCYTES	820	1170	1080	910	1160	1180	1060	810	730	1180	570	790	790	1280	1050	1110	10	1.22	160	21.92
309	309.05.772262	Placebo	rDEN3ï¿†30 0.5 mL	ABSOLUTE LYMPHOCYTES	2530	2740	3430	3010	3190	3500	3140	3080	1870	1930	960	1520	1870	2210	2500	2630	0	0	910	48.66
309	309.05.448511	TV 005	rDEN3ï¿†30 0.5 mL	ABSOLUTE LYMPHOCYTES	1550	1240	1270	860	1130	880	1060	1780	1730	2000	1970	1830	1800	1710	1440	1390	690	44.52	340	19.65
309	309.05.823053	Placebo	rDEN3ï¿†30 0.5 mL	ABSOLUTE LYMPHOCYTES	2510	2470	2840	2130	2180	1950	2210	2040	2170	1780	1650	1520	1560	2200	2610	2630	560	22.31	650	29.95
309	309.05.722181	Placebo	rDEN3ï¿†30 0.5 mL	ABSOLUTE LYMPHOCYTES	1690	1860	1490	1680	1800	2470	1970	2020	1650	NA	830	690	800	1680	1530	1590	200	11.83	960	58.18
309	309.05.221698	TV 005	rDEN3ï¿†30 0.5 mL	ABSOLUTE LYMPHOCYTES	1400	1560	2020	1280	1070	1090	1030	910	1780	1800	1770	1170	1560	1770	1840	2340	490	35	610	34.27
309	309.05.101240	TV 005	rDEN3ï¿†30 0.5 mL	ABSOLUTE LYMPHOCYTES	2200	2350	2220	1730	1510	1410	1640	1810	2490	2290	2320	2320	2410	2190	2340	2160	790	35.91	330	13.25
309	309.05.638729	Placebo		ABSOLUTE LYMPHOCYTES	2020	2550	2220	2200	NA	NA	NA	1520	NA	NA	NA	NA	NA	NA	NA	NA	500	24.75	NA	NA
309	309.05.722698	Placebo	rDEN3ï¿†30 0.5 mL	ABSOLUTE LYMPHOCYTES	2350	3790	2900	2340	1950	2420	2220	2330	1650	2010	NA	1130	1550	2290	3000	3160	400	17.02	520	31.52
309	309.05.497399	TV 005	rDEN3ï¿†30 0.5 mL	ABSOLUTE LYMPHOCYTES	1950	1980	2060	1270	1330	880	1270	1990	1750	1670	1270	1040	1580	2570	2350	2390	1070	54.87	710	40.57
309	309.05.501003	TV 005	rDEN3ï¿†30 0.5 mL	ABSOLUTE LYMPHOCYTES	1800	2630	2920	1960	1600	2760	1880	1640	1830	2780	1820	2120	2380	2620	2110	2090	200	11.11	10	0.55
309	309.05.418022	Placebo	rDEN3ï¿†30 0.5 mL	ABSOLUTE LYMPHOCYTES	1570	1600	1810	2450	1940	1920	2400	2140	1800	NA	900	1260	870	2110	1280	2130	0	0	930	51.67
309	309.05.289955	Placebo	rDEN3ï¿†30 0.5 mL	ABSOLUTE NEUTROPHILS	3810	1910	3130	3180	2280	5680	2930	1980	3630	2740	1660	1190	1550	1690	1670	1410	1900	49.87	2440	67.22
309	309.05.337614	TV 005	rDEN3ï¿†30 0.5 mL	ABSOLUTE NEUTROPHILS	2180	2750	2330	2200	2350	2500	2380	1790	1770	2140	2470	2050	1890	5350	5210	3690	390	17.89	0	0
309	309.05.322933	Placebo	rDEN3ï¿†30 0.5 mL	ABSOLUTE NEUTROPHILS	1810	3280	1800	2110	2130	2520	2160	1760	2330	2890	1280	1510	820	1320	1630	2200	50	2.76	1510	64.81
309	309.05.360318	Placebo	rDEN3ï¿†30 0.5 mL	ABSOLUTE NEUTROPHILS	2100	3970	2560	2910	2250	2890	1770	2240	3070	1670	1880	1620	1580	770	970	1980	330	15.71	2300	74.92
309	309.05.269323	TV 005	rDEN3ï¿†30 0.5 mL	ABSOLUTE NEUTROPHILS	2120	1930	1560	1820	1560	1830	2050	2060	2250	2200	2290	2200	2260	2100	2050	1990	560	26.42	260	11.56
309	309.05.154242	TV 005	rDEN3ï¿†30 0.5 mL	ABSOLUTE NEUTROPHILS	2040	1720	1940	2190	2060	1300	1670	1620	1870	2030	2450	2190	2120	2610	2480	2130	740	36.27	0	0
309	309.05.838605	TV 005	rDEN3ï¿†30 0.5 mL	ABSOLUTE NEUTROPHILS	2460	3070	2910	2700	2000	2070	2480	3590	3740	2680	3360	3030	2770	3870	3920	2710	460	18.7	1060	28.34
309	309.05.815530	Placebo	rDEN3ï¿†30 0.5 mL	ABSOLUTE NEUTROPHILS	3640	3380	3040	3640	2410	3800	2130	2780	2970	3440	3290	2030	2620	760	1280	2310	1510	41.48	2210	74.41
309	309.05.361704	Placebo	rDEN3ï¿†30 0.5 mL	ABSOLUTE NEUTROPHILS	3620	4170	3500	3170	3690	3420	3340	4390	6920	3210	3430	2810	2550	3520	2960	4320	450	12.43	4370	63.15
309	309.05.277517	Placebo	rDEN3ï¿†30 0.5 mL	ABSOLUTE NEUTROPHILS	3710	3260	3550	2530	2640	4820	2720	3290	2520	2620	NA	2340	3160	2830	1940	2580	1180	31.81	580	23.02
309	309.05.856437	TV 005	rDEN3ï¿†30 0.5 mL	ABSOLUTE NEUTROPHILS	2450	2710	2420	2380	2670	1590	1580	2390	2440	4490	3630	3660	3970	3520	4610	4440	870	35.51	0	0
309	309.05.412589	TV 005	rDEN3ï¿†30 0.5 mL	ABSOLUTE NEUTROPHILS	5030	3960	4350	5150	4140	4630	5740	5810	5650	4860	4910	4970	5680	1830	3200	4690	1070	21.27	3820	67.61
309	309.05.916934	TV 005	rDEN3ï¿†30 0.5 mL	ABSOLUTE NEUTROPHILS	4260	3060	2670	2080	2420	2630	2050	2020	2840	2730	4430	2050	1400	2360	2360	2490	2240	52.58	1440	50.7
309	309.05.772262	Placebo	rDEN3ï¿†30 0.5 mL	ABSOLUTE NEUTROPHILS	7320	4150	2260	3440	4350	2360	2980	2580	2590	2980	1910	1710	2430	5890	1960	2180	5060	69.13	880	33.98
309	309.05.448511	TV 005	rDEN3ï¿†30 0.5 mL	ABSOLUTE NEUTROPHILS	4500	4300	7860	7600	7570	4980	4630	4730	3620	3870	4270	4620	4210	4630	3870	4090	200	4.44	0	0
309	309.05.823053	Placebo	rDEN3ï¿†30 0.5 mL	ABSOLUTE NEUTROPHILS	3220	4600	4220	4890	3970	3380	3460	3510	3360	2730	1580	1520	2210	3340	2880	3470	0	0	1840	54.76
309	309.05.722181	Placebo	rDEN3ï¿†30 0.5 mL	ABSOLUTE NEUTROPHILS	2060	2520	4560	2350	2090	2750	2530	3220	2800	NA	1550	860	800	1320	2010	2460	0	0	2000	71.43
309	309.05.221698	TV 005	rDEN3ï¿†30 0.5 mL	ABSOLUTE NEUTROPHILS	2150	1790	2320	1500	1460	1480	1720	1550	1660	1150	1940	1430	1330	1740	1640	3110	690	32.09	510	30.72
309	309.05.101240	TV 005	rDEN3ï¿†30 0.5 mL	ABSOLUTE NEUTROPHILS	6740	8800	6540	5030	5890	5200	6180	6660	5800	5770	5970	6170	5970	6270	5380	5310	1710	25.37	490	8.45
309	309.05.638729	Placebo		ABSOLUTE NEUTROPHILS	3610	3830	3160	3830	NA	NA	NA	3220	NA	NA	NA	NA	NA	NA	NA	NA	450	12.47	NA	NA
309	309.05.722698	Placebo	rDEN3ï¿†30 0.5 mL	ABSOLUTE NEUTROPHILS	3730	4800	3810	3390	3610	3830	4380	4060	6430	4030	NA	1810	2270	3000	3160	3840	340	9.12	4620	71.85
309	309.05.497399	TV 005	rDEN3ï¿†30 0.5 mL	ABSOLUTE NEUTROPHILS	3520	3900	4490	3910	2720	1150	1560	1980	2340	2180	2040	1670	1670	3100	3950	3820	2370	67.33	670	28.63
309	309.05.501003	TV 005	rDEN3ï¿†30 0.5 mL	ABSOLUTE NEUTROPHILS	2160	3400	2410	1660	2000	1490	2110	3320	2670	3350	5890	1720	2170	2060	1960	3000	670	31.02	950	35.58
309	309.05.418022	Placebo	rDEN3ï¿†30 0.5 mL	ABSOLUTE NEUTROPHILS	3500	6210	4740	2730	5300	3950	2790	2400	5530	NA	2260	1130	1540	1360	3940	3090	1100	31.43	4400	79.57
309	309.05.289955	Placebo	rDEN3ï¿†30 0.5 mL	PLATELET COUNT	201	166	217	226	244	291	279	281	250	236	179	187	165	169	174	170	35	17.41	85	34
309	309.05.322933	Placebo	rDEN3ï¿†30 0.5 mL	PLATELET COUNT	140	144	188	176	181	165	143	148	174	168	119	100	90	103	119	161	0	0	84	48.28
309	309.05.360318	Placebo	rDEN3ï¿†30 0.5 mL	PLATELET COUNT	320	310	300	325	324	304	320	319	346	326	319	290	247	242	261	288	20	6.25	104	30.06
309	309.05.815530	Placebo	rDEN3ï¿†30 0.5 mL	PLATELET COUNT	265	274	269	261	276	298	261	263	259	275	240	200	195	208	209	255	4	1.51	64	24.71
309	309.05.361704	Placebo	rDEN3ï¿†30 0.5 mL	PLATELET COUNT	214	231	205	230	233	243	271	292	280	276	214	222	213	192	220	235	9	4.21	88	31.43
309	309.05.277517	Placebo	rDEN3ï¿†30 0.5 mL	PLATELET COUNT	222	219	250	228	240	274	248	222	225	209	NA	164	178	200	239	289	3	1.35	61	27.11
309	309.05.772262	Placebo	rDEN3ï¿†30 0.5 mL	PLATELET COUNT	360	345	333	390	403	392	420	415	365	326	285	263	298	334	333	390	27	7.5	102	27.95
309	309.05.823053	Placebo	rDEN3ï¿†30 0.5 mL	PLATELET COUNT	280	338	338	308	281	305	301	302	274	252	249	235	240	246	254	275	0	0	39	14.23
309	309.05.722181	Placebo	rDEN3ï¿†30 0.5 mL	PLATELET COUNT	150	164	169	169	176	185	188	202	200	NA	145	116	109	116	142	202	0	0	91	45.5
309	309.05.638729	Placebo		PLATELET COUNT	268	276	281	285	NA	NA	NA	264	NA	NA	NA	NA	NA	NA	NA	NA	4	1.49	NA	NA
309	309.05.722698	Placebo	rDEN3ï¿†30 0.5 mL	PLATELET COUNT	235	269	272	277	297	322	316	302	293	270	NA	185	194	230	230	284	0	0	108	36.86
309	309.05.418022	Placebo	rDEN3ï¿†30 0.5 mL	PLATELET COUNT	244	245	226	251	264	330	302	268	276	NA	225	200	165	188	219	244	18	7.38	111	40.22
309	309.05.337614	TV 005	rDEN3ï¿†30 0.5 mL	PLATELET COUNT	234	238	279	236	237	242	255	222	246	276	259	231	223	234	219	237	12	5.13	27	10.98
309	309.05.269323	TV 005	rDEN3ï¿†30 0.5 mL	PLATELET COUNT	172	185	184	189	186	179	189	176	188	199	178	196	191	181	184	201	0	0	10	5.32
309	309.05.154242	TV 005	rDEN3ï¿†30 0.5 mL	PLATELET COUNT	150	158	171	179	185	169	179	169	194	201	173	203	199	163	158	153	0	0	41	21.13
309	309.05.838605	TV 005	rDEN3ï¿†30 0.5 mL	PLATELET COUNT	156	165	176	159	140	143	143	167	186	157	182	167	165	167	186	182	16	10.26	29	15.59
309	309.05.856437	TV 005	rDEN3ï¿†30 0.5 mL	PLATELET COUNT	194	201	213	173	183	175	189	187	205	214	214	236	229	232	236	249	21	10.82	0	0
309	309.05.412589	TV 005	rDEN3ï¿†30 0.5 mL	PLATELET COUNT	294	299	358	341	378	335	362	371	352	385	330	353	309	277	328	401	0	0	75	21.31
309	309.05.916934	TV 005	rDEN3ï¿†30 0.5 mL	PLATELET COUNT	237	220	211	213	223	206	198	211	217	215	221	209	191	209	234	244	39	16.46	26	11.98
309	309.05.448511	TV 005	rDEN3ï¿†30 0.5 mL	PLATELET COUNT	243	256	261	226	230	242	225	241	270	279	316	267	260	250	229	258	18	7.41	41	15.19
309	309.05.221698	TV 005	rDEN3ï¿†30 0.5 mL	PLATELET COUNT	267	295	282	262	250	233	215	236	266	232	244	238	263	231	261	235	52	19.48	35	13.16
309	309.05.101240	TV 005	rDEN3ï¿†30 0.5 mL	PLATELET COUNT	317	362	369	355	339	284	285	322	271	236	271	277	290	307	306	307	33	10.41	35	12.92
309	309.05.497399	TV 005	rDEN3ï¿†30 0.5 mL	PLATELET COUNT	215	230	229	225	203	152	161	183	262	220	194	156	169	174	215	243	63	29.3	106	40.46
309	309.05.501003	TV 005	rDEN3ï¿†30 0.5 mL	PLATELET COUNT	265	249	260	229	221	249	238	245	246	227	239	253	272	267	274	281	44	16.6	19	7.72

## Sheet: Fig3
Study	day	Valency	percent
299	D0	0_None	100
299	D0	1_Mono	0
299	D0	2_Bi	0
299	D0	3_Tri	0
299	D0	4_Tetra	0
299	D28	0_None	0
299	D28	1_Mono	4.1
299	D28	2_Bi	12.5
299	D28	3_Tri	41.7
299	D28	4_Tetra	41.7
299	D56	0_None	0
299	D56	1_Mono	4.2
299	D56	2_Bi	20.8
299	D56	3_Tri	37.5
299	D56	4_Tetra	37.5
299	D90	0_None	0
299	D90	1_Mono	8.3
299	D90	2_Bi	20.8
299	D90	3_Tri	29.2
299	D90	4_Tetra	41.7
299	Peak_D90	0_None	0
299	Peak_D90	1_Mono	0
299	Peak_D90	2_Bi	0
299	Peak_D90	3_Tri	29.2
299	Peak_D90	4_Tetra	70.8
309	D0	0_None	100
309	D0	1_Mono	0
309	D0	2_Bi	0
309	D0	3_Tri	0
309	D0	4_Tetra	0
309	D28	0_None	0
309	D28	1_Mono	0
309	D28	2_Bi	8.7
309	D28	3_Tri	43.5
309	D28	4_Tetra	47.8
309	D56	0_None	0
309	D56	1_Mono	0
309	D56	2_Bi	0
309	D56	3_Tri	34.8
309	D56	4_Tetra	65.2
309	D90	0_None	0
309	D90	1_Mono	0
309	D90	2_Bi	4.4
309	D90	3_Tri	39.1
309	D90	4_Tetra	56.5
309	Peak_D90	0_None	0
309	Peak_D90	1_Mono	0
309	Peak_D90	2_Bi	0
309	Peak_D90	3_Tri	26.1
309	Peak_D90	4_Tetra	73.9

## Sheet: Fig4
Study	Subject	Dose1	Dose2	Serotype	Peak.D90	Peak.D270
299	299.05.928040	TV 005 0.5mL	rDEN2ï¿†30-7169 (Lot DEN2#103B) 0.5mL	D1 WP	129.9	16.5
299	299.05.928040	TV 005 0.5mL	rDEN2ï¿†30-7169 (Lot DEN2#103B) 0.5mL	D2 NGC	43.9	5.1
299	299.05.928040	TV 005 0.5mL	rDEN2ï¿†30-7169 (Lot DEN2#103B) 0.5mL	D2 Tonga/74	157.6	4
299	299.05.928040	TV 005 0.5mL	rDEN2ï¿†30-7169 (Lot DEN2#103B) 0.5mL	D3 Sleman	20.8	54.1
299	299.05.928040	TV 005 0.5mL	rDEN2ï¿†30-7169 (Lot DEN2#103B) 0.5mL	D4 Dominica	220.6	75.1
299	299.05.139003	TV 005 0.5mL	rDEN2ï¿†30-7169 (Lot DEN2#103B) 0.5mL	D1 WP	4	8.1
299	299.05.139003	TV 005 0.5mL	rDEN2ï¿†30-7169 (Lot DEN2#103B) 0.5mL	D2 NGC	1510	4
299	299.05.139003	TV 005 0.5mL	rDEN2ï¿†30-7169 (Lot DEN2#103B) 0.5mL	D2 Tonga/74	560.2	4
299	299.05.139003	TV 005 0.5mL	rDEN2ï¿†30-7169 (Lot DEN2#103B) 0.5mL	D3 Sleman	55.9	18.7
299	299.05.139003	TV 005 0.5mL	rDEN2ï¿†30-7169 (Lot DEN2#103B) 0.5mL	D4 Dominica	16.2	4
299	299.05.533988	Placebo 0.5mL	rDEN2ï¿†30-7169 (Lot DEN2#103B) 0.5mL	D1 WP	4	7.1
299	299.05.533988	Placebo 0.5mL	rDEN2ï¿†30-7169 (Lot DEN2#103B) 0.5mL	D2 NGC	4	119.6
299	299.05.533988	Placebo 0.5mL	rDEN2ï¿†30-7169 (Lot DEN2#103B) 0.5mL	D2 Tonga/74	4	46.4
299	299.05.533988	Placebo 0.5mL	rDEN2ï¿†30-7169 (Lot DEN2#103B) 0.5mL	D3 Sleman	4	4
299	299.05.533988	Placebo 0.5mL	rDEN2ï¿†30-7169 (Lot DEN2#103B) 0.5mL	D4 Dominica	4	4
299	299.05.327849	TV 005 0.5mL	rDEN2ï¿†30-7169 (Lot DEN2#103B) 0.5mL	D1 WP	13.2	20
299	299.05.327849	TV 005 0.5mL	rDEN2ï¿†30-7169 (Lot DEN2#103B) 0.5mL	D2 NGC	629.3	188
299	299.05.327849	TV 005 0.5mL	rDEN2ï¿†30-7169 (Lot DEN2#103B) 0.5mL	D2 Tonga/74	320.6	514.9
299	299.05.327849	TV 005 0.5mL	rDEN2ï¿†30-7169 (Lot DEN2#103B) 0.5mL	D3 Sleman	437.3	73.5
299	299.05.327849	TV 005 0.5mL	rDEN2ï¿†30-7169 (Lot DEN2#103B) 0.5mL	D4 Dominica	1036.4	71.8
299	299.05.879305	Placebo 0.5mL	rDEN2ï¿†30-7169 (Lot DEN2#103B) 0.5mL	D1 WP	4	4
299	299.05.879305	Placebo 0.5mL	rDEN2ï¿†30-7169 (Lot DEN2#103B) 0.5mL	D2 NGC	4	6.3
299	299.05.879305	Placebo 0.5mL	rDEN2ï¿†30-7169 (Lot DEN2#103B) 0.5mL	D2 Tonga/74	4	4
299	299.05.879305	Placebo 0.5mL	rDEN2ï¿†30-7169 (Lot DEN2#103B) 0.5mL	D3 Sleman	4	4
299	299.05.879305	Placebo 0.5mL	rDEN2ï¿†30-7169 (Lot DEN2#103B) 0.5mL	D4 Dominica	4	4
299	299.05.701185	TV 005 0.5mL	rDEN2ï¿†30-7169 (Lot DEN2#103B) 0.5mL	D1 WP	19.7	10.2
299	299.05.701185	TV 005 0.5mL	rDEN2ï¿†30-7169 (Lot DEN2#103B) 0.5mL	D2 NGC	365	42.7
299	299.05.701185	TV 005 0.5mL	rDEN2ï¿†30-7169 (Lot DEN2#103B) 0.5mL	D2 Tonga/74	279	62.5
299	299.05.701185	TV 005 0.5mL	rDEN2ï¿†30-7169 (Lot DEN2#103B) 0.5mL	D3 Sleman	52.8	27
299	299.05.701185	TV 005 0.5mL	rDEN2ï¿†30-7169 (Lot DEN2#103B) 0.5mL	D4 Dominica	363.2	130.2
299	299.05.850641	TV 005 0.5mL	rDEN2ï¿†30-7169 (Lot DEN2#103B) 0.5mL	D1 WP	13.6	10
299	299.05.850641	TV 005 0.5mL	rDEN2ï¿†30-7169 (Lot DEN2#103B) 0.5mL	D2 NGC	109.9	23.5
299	299.05.850641	TV 005 0.5mL	rDEN2ï¿†30-7169 (Lot DEN2#103B) 0.5mL	D2 Tonga/74	76.3	17
299	299.05.850641	TV 005 0.5mL	rDEN2ï¿†30-7169 (Lot DEN2#103B) 0.5mL	D3 Sleman	13.8	19
299	299.05.850641	TV 005 0.5mL	rDEN2ï¿†30-7169 (Lot DEN2#103B) 0.5mL	D4 Dominica	24.4	39.2
299	299.05.639428	Placebo 0.5mL	rDEN2ï¿†30-7169 (Lot DEN2#103B) 0.5mL	D1 WP	4	12.7
299	299.05.639428	Placebo 0.5mL	rDEN2ï¿†30-7169 (Lot DEN2#103B) 0.5mL	D2 NGC	4	8.4
299	299.05.639428	Placebo 0.5mL	rDEN2ï¿†30-7169 (Lot DEN2#103B) 0.5mL	D2 Tonga/74	4	4
299	299.05.639428	Placebo 0.5mL	rDEN2ï¿†30-7169 (Lot DEN2#103B) 0.5mL	D3 Sleman	4	4
299	299.05.639428	Placebo 0.5mL	rDEN2ï¿†30-7169 (Lot DEN2#103B) 0.5mL	D4 Dominica	4	4
299	299.05.221070	Placebo 0.5mL	rDEN2ï¿†30-7169 (Lot DEN2#103B) 0.5mL	D1 WP	4	4
299	299.05.221070	Placebo 0.5mL	rDEN2ï¿†30-7169 (Lot DEN2#103B) 0.5mL	D2 NGC	4	14.5
299	299.05.221070	Placebo 0.5mL	rDEN2ï¿†30-7169 (Lot DEN2#103B) 0.5mL	D2 Tonga/74	4	27.1
299	299.05.221070	Placebo 0.5mL	rDEN2ï¿†30-7169 (Lot DEN2#103B) 0.5mL	D3 Sleman	4	4
299	299.05.221070	Placebo 0.5mL	rDEN2ï¿†30-7169 (Lot DEN2#103B) 0.5mL	D4 Dominica	4	4
299	299.05.937339	Placebo 0.5mL	rDEN2ï¿†30-7169 (Lot DEN2#103B) 0.5mL	D1 WP	4	4
299	299.05.937339	Placebo 0.5mL	rDEN2ï¿†30-7169 (Lot DEN2#103B) 0.5mL	D2 NGC	4	58.3
299	299.05.937339	Placebo 0.5mL	rDEN2ï¿†30-7169 (Lot DEN2#103B) 0.5mL	D2 Tonga/74	4	40.1
299	299.05.937339	Placebo 0.5mL	rDEN2ï¿†30-7169 (Lot DEN2#103B) 0.5mL	D3 Sleman	4	16.1
299	299.05.937339	Placebo 0.5mL	rDEN2ï¿†30-7169 (Lot DEN2#103B) 0.5mL	D4 Dominica	4	4
299	299.05.367298	TV 005 0.5mL	rDEN2ï¿†30-7169 (Lot DEN2#103B) 0.5mL	D1 WP	22	4
299	299.05.367298	TV 005 0.5mL	rDEN2ï¿†30-7169 (Lot DEN2#103B) 0.5mL	D2 NGC	198.8	18.1
299	299.05.367298	TV 005 0.5mL	rDEN2ï¿†30-7169 (Lot DEN2#103B) 0.5mL	D2 Tonga/74	561.5	8.9
299	299.05.367298	TV 005 0.5mL	rDEN2ï¿†30-7169 (Lot DEN2#103B) 0.5mL	D3 Sleman	181.3	182.1
299	299.05.367298	TV 005 0.5mL	rDEN2ï¿†30-7169 (Lot DEN2#103B) 0.5mL	D4 Dominica	96.1	20.8
299	299.05.733532	Placebo 0.5mL	rDEN2ï¿†30-7169 (Lot DEN2#103B) 0.5mL	D1 WP	6	9.7
299	299.05.733532	Placebo 0.5mL	rDEN2ï¿†30-7169 (Lot DEN2#103B) 0.5mL	D2 NGC	4	91.9
299	299.05.733532	Placebo 0.5mL	rDEN2ï¿†30-7169 (Lot DEN2#103B) 0.5mL	D2 Tonga/74	4	39.3
299	299.05.733532	Placebo 0.5mL	rDEN2ï¿†30-7169 (Lot DEN2#103B) 0.5mL	D3 Sleman	4	4
299	299.05.733532	Placebo 0.5mL	rDEN2ï¿†30-7169 (Lot DEN2#103B) 0.5mL	D4 Dominica	4	4
299	299.05.285007	TV 005 0.5mL	rDEN2ï¿†30-7169 (Lot DEN2#103B) 0.5mL	D1 WP	730	53.4
299	299.05.285007	TV 005 0.5mL	rDEN2ï¿†30-7169 (Lot DEN2#103B) 0.5mL	D2 NGC	130.1	20.4
299	299.05.285007	TV 005 0.5mL	rDEN2ï¿†30-7169 (Lot DEN2#103B) 0.5mL	D2 Tonga/74	71.3	12.3
299	299.05.285007	TV 005 0.5mL	rDEN2ï¿†30-7169 (Lot DEN2#103B) 0.5mL	D3 Sleman	58.4	23.4
299	299.05.285007	TV 005 0.5mL	rDEN2ï¿†30-7169 (Lot DEN2#103B) 0.5mL	D4 Dominica	73.6	34.1
299	299.05.105266	TV 005 0.5mL	rDEN2ï¿†30-7169 (Lot DEN2#103B) 0.5mL	D1 WP	37.6	5.7
299	299.05.105266	TV 005 0.5mL	rDEN2ï¿†30-7169 (Lot DEN2#103B) 0.5mL	D2 NGC	36.2	41.5
299	299.05.105266	TV 005 0.5mL	rDEN2ï¿†30-7169 (Lot DEN2#103B) 0.5mL	D2 Tonga/74	27.3	16.4
299	299.05.105266	TV 005 0.5mL	rDEN2ï¿†30-7169 (Lot DEN2#103B) 0.5mL	D3 Sleman	111.3	166.3
299	299.05.105266	TV 005 0.5mL	rDEN2ï¿†30-7169 (Lot DEN2#103B) 0.5mL	D4 Dominica	123	42.6
299	299.05.127102	Placebo 0.5mL	rDEN2ï¿†30-7169 (Lot DEN2#103B) 0.5mL	D1 WP	4	4
299	299.05.127102	Placebo 0.5mL	rDEN2ï¿†30-7169 (Lot DEN2#103B) 0.5mL	D2 NGC	4	152.2
299	299.05.127102	Placebo 0.5mL	rDEN2ï¿†30-7169 (Lot DEN2#103B) 0.5mL	D2 Tonga/74	4	64.3
299	299.05.127102	Placebo 0.5mL	rDEN2ï¿†30-7169 (Lot DEN2#103B) 0.5mL	D3 Sleman	4	10.2
299	299.05.127102	Placebo 0.5mL	rDEN2ï¿†30-7169 (Lot DEN2#103B) 0.5mL	D4 Dominica	4	4
299	299.05.761280	Placebo 0.5mL	rDEN2ï¿†30-7169 (Lot DEN2#103B) 0.5mL	D1 WP	4	4
299	299.05.761280	Placebo 0.5mL	rDEN2ï¿†30-7169 (Lot DEN2#103B) 0.5mL	D2 NGC	4	197.3
299	299.05.761280	Placebo 0.5mL	rDEN2ï¿†30-7169 (Lot DEN2#103B) 0.5mL	D2 Tonga/74	4	12
299	299.05.761280	Placebo 0.5mL	rDEN2ï¿†30-7169 (Lot DEN2#103B) 0.5mL	D3 Sleman	4	4
299	299.05.761280	Placebo 0.5mL	rDEN2ï¿†30-7169 (Lot DEN2#103B) 0.5mL	D4 Dominica	4	4
299	299.05.990436	TV 005 0.5mL	rDEN2ï¿†30-7169 (Lot DEN2#103B) 0.5mL	D1 WP	6.9	8.3
299	299.05.990436	TV 005 0.5mL	rDEN2ï¿†30-7169 (Lot DEN2#103B) 0.5mL	D2 NGC	196.2	60.1
299	299.05.990436	TV 005 0.5mL	rDEN2ï¿†30-7169 (Lot DEN2#103B) 0.5mL	D2 Tonga/74	33.8	14.6
299	299.05.990436	TV 005 0.5mL	rDEN2ï¿†30-7169 (Lot DEN2#103B) 0.5mL	D3 Sleman	248.8	168.8
299	299.05.990436	TV 005 0.5mL	rDEN2ï¿†30-7169 (Lot DEN2#103B) 0.5mL	D4 Dominica	332.3	87
299	299.05.503748	Placebo 0.5mL	rDEN2ï¿†30-7169 (Lot DEN2#103B) 0.5mL	D1 WP	4	4
299	299.05.503748	Placebo 0.5mL	rDEN2ï¿†30-7169 (Lot DEN2#103B) 0.5mL	D2 NGC	4	166.5
299	299.05.503748	Placebo 0.5mL	rDEN2ï¿†30-7169 (Lot DEN2#103B) 0.5mL	D2 Tonga/74	4	16.6
299	299.05.503748	Placebo 0.5mL	rDEN2ï¿†30-7169 (Lot DEN2#103B) 0.5mL	D3 Sleman	4	4
299	299.05.503748	Placebo 0.5mL	rDEN2ï¿†30-7169 (Lot DEN2#103B) 0.5mL	D4 Dominica	4	4
299	299.05.366160	TV 005 0.5mL	rDEN2ï¿†30-7169 (Lot DEN2#103B) 0.5mL	D1 WP	4	4
299	299.05.366160	TV 005 0.5mL	rDEN2ï¿†30-7169 (Lot DEN2#103B) 0.5mL	D2 NGC	61.2	38.4
299	299.05.366160	TV 005 0.5mL	rDEN2ï¿†30-7169 (Lot DEN2#103B) 0.5mL	D2 Tonga/74	14.8	4
299	299.05.366160	TV 005 0.5mL	rDEN2ï¿†30-7169 (Lot DEN2#103B) 0.5mL	D3 Sleman	12.1	4
299	299.05.366160	TV 005 0.5mL	rDEN2ï¿†30-7169 (Lot DEN2#103B) 0.5mL	D4 Dominica	44.1	4
299	299.05.658050	TV 005 0.5mL	rDEN2ï¿†30-7169 (Lot DEN2#103B) 0.5mL	D1 WP	12.5	4
299	299.05.658050	TV 005 0.5mL	rDEN2ï¿†30-7169 (Lot DEN2#103B) 0.5mL	D2 NGC	385.9	18.1
299	299.05.658050	TV 005 0.5mL	rDEN2ï¿†30-7169 (Lot DEN2#103B) 0.5mL	D2 Tonga/74	148.9	11.7
299	299.05.658050	TV 005 0.5mL	rDEN2ï¿†30-7169 (Lot DEN2#103B) 0.5mL	D3 Sleman	72	41.3
299	299.05.658050	TV 005 0.5mL	rDEN2ï¿†30-7169 (Lot DEN2#103B) 0.5mL	D4 Dominica	4	4
299	299.05.111933	Placebo 0.5mL	rDEN2ï¿†30-7169 (Lot DEN2#103B) 0.5mL	D1 WP	4	4
299	299.05.111933	Placebo 0.5mL	rDEN2ï¿†30-7169 (Lot DEN2#103B) 0.5mL	D2 NGC	4	74.1
299	299.05.111933	Placebo 0.5mL	rDEN2ï¿†30-7169 (Lot DEN2#103B) 0.5mL	D2 Tonga/74	4	18.9
299	299.05.111933	Placebo 0.5mL	rDEN2ï¿†30-7169 (Lot DEN2#103B) 0.5mL	D3 Sleman	4	4
299	299.05.111933	Placebo 0.5mL	rDEN2ï¿†30-7169 (Lot DEN2#103B) 0.5mL	D4 Dominica	4	4
299	299.05.384481	Placebo 0.5mL	rDEN2ï¿†30-7169 (Lot DEN2#103B) 0.5mL	D1 WP	4	7.1
299	299.05.384481	Placebo 0.5mL	rDEN2ï¿†30-7169 (Lot DEN2#103B) 0.5mL	D2 NGC	4	353.2
299	299.05.384481	Placebo 0.5mL	rDEN2ï¿†30-7169 (Lot DEN2#103B) 0.5mL	D2 Tonga/74	6.3	45.8
299	299.05.384481	Placebo 0.5mL	rDEN2ï¿†30-7169 (Lot DEN2#103B) 0.5mL	D3 Sleman	4	7.1
299	299.05.384481	Placebo 0.5mL	rDEN2ï¿†30-7169 (Lot DEN2#103B) 0.5mL	D4 Dominica	4	6.3
299	299.05.425860	TV 005 0.5mL	rDEN2ï¿†30-7169 (Lot DEN2#103B) 0.5mL	D1 WP	102	164.3
299	299.05.425860	TV 005 0.5mL	rDEN2ï¿†30-7169 (Lot DEN2#103B) 0.5mL	D2 NGC	226.9	3955.7
299	299.05.425860	TV 005 0.5mL	rDEN2ï¿†30-7169 (Lot DEN2#103B) 0.5mL	D2 Tonga/74	245.8	368.7
299	299.05.425860	TV 005 0.5mL	rDEN2ï¿†30-7169 (Lot DEN2#103B) 0.5mL	D3 Sleman	35.9	184.7
299	299.05.425860	TV 005 0.5mL	rDEN2ï¿†30-7169 (Lot DEN2#103B) 0.5mL	D4 Dominica	211.4	69.6
299	299.05.257301	TV 005 0.5mL	rDEN2ï¿†30-7169 (Lot DEN2#103B) 0.5mL	D1 WP	6.1	11.6
299	299.05.257301	TV 005 0.5mL	rDEN2ï¿†30-7169 (Lot DEN2#103B) 0.5mL	D2 NGC	31.6	9.5
299	299.05.257301	TV 005 0.5mL	rDEN2ï¿†30-7169 (Lot DEN2#103B) 0.5mL	D2 Tonga/74	22.1	4
299	299.05.257301	TV 005 0.5mL	rDEN2ï¿†30-7169 (Lot DEN2#103B) 0.5mL	D3 Sleman	48.1	14.8
299	299.05.257301	TV 005 0.5mL	rDEN2ï¿†30-7169 (Lot DEN2#103B) 0.5mL	D4 Dominica	45.4	14.4
299	299.05.271852	Placebo 0.5mL	rDEN2ï¿†30-7169 (Lot DEN2#103B) 0.5mL	D1 WP	4	7.7
299	299.05.271852	Placebo 0.5mL	rDEN2ï¿†30-7169 (Lot DEN2#103B) 0.5mL	D2 NGC	4	113.2
299	299.05.271852	Placebo 0.5mL	rDEN2ï¿†30-7169 (Lot DEN2#103B) 0.5mL	D2 Tonga/74	4	11.3
299	299.05.271852	Placebo 0.5mL	rDEN2ï¿†30-7169 (Lot DEN2#103B) 0.5mL	D3 Sleman	4	8.4
299	299.05.271852	Placebo 0.5mL	rDEN2ï¿†30-7169 (Lot DEN2#103B) 0.5mL	D4 Dominica	4	4
299	299.05.410651	TV 005 0.5mL	rDEN2ï¿†30-7169 (Lot DEN2#103B) 0.5mL	D1 WP	230.1	139.6
299	299.05.410651	TV 005 0.5mL	rDEN2ï¿†30-7169 (Lot DEN2#103B) 0.5mL	D2 NGC	497.4	231.3
299	299.05.410651	TV 005 0.5mL	rDEN2ï¿†30-7169 (Lot DEN2#103B) 0.5mL	D2 Tonga/74	3836.9	23.1
299	299.05.410651	TV 005 0.5mL	rDEN2ï¿†30-7169 (Lot DEN2#103B) 0.5mL	D3 Sleman	141.4	84.5
299	299.05.410651	TV 005 0.5mL	rDEN2ï¿†30-7169 (Lot DEN2#103B) 0.5mL	D4 Dominica	347.1	114.6
299	299.05.551259	Placebo 0.5mL	rDEN2ï¿†30-7169 (Lot DEN2#103B) 0.5mL	D1 WP	4	4
299	299.05.551259	Placebo 0.5mL	rDEN2ï¿†30-7169 (Lot DEN2#103B) 0.5mL	D2 NGC	6.6	2866
299	299.05.551259	Placebo 0.5mL	rDEN2ï¿†30-7169 (Lot DEN2#103B) 0.5mL	D2 Tonga/74	4	227
299	299.05.551259	Placebo 0.5mL	rDEN2ï¿†30-7169 (Lot DEN2#103B) 0.5mL	D3 Sleman	4	12
299	299.05.551259	Placebo 0.5mL	rDEN2ï¿†30-7169 (Lot DEN2#103B) 0.5mL	D4 Dominica	4	4
299	299.05.930165	Placebo 0.5mL	rDEN2ï¿†30-7169 (Lot DEN2#103B) 0.5mL	D1 WP	4	14.3
299	299.05.930165	Placebo 0.5mL	rDEN2ï¿†30-7169 (Lot DEN2#103B) 0.5mL	D2 NGC	4	6905.2
299	299.05.930165	Placebo 0.5mL	rDEN2ï¿†30-7169 (Lot DEN2#103B) 0.5mL	D2 Tonga/74	4	4591.6
299	299.05.930165	Placebo 0.5mL	rDEN2ï¿†30-7169 (Lot DEN2#103B) 0.5mL	D3 Sleman	4	5.7
299	299.05.930165	Placebo 0.5mL	rDEN2ï¿†30-7169 (Lot DEN2#103B) 0.5mL	D4 Dominica	4	4
299	299.05.646961	TV 005 0.5mL	rDEN2ï¿†30-7169 (Lot DEN2#103B) 0.5mL	D1 WP	23.9	8.6
299	299.05.646961	TV 005 0.5mL	rDEN2ï¿†30-7169 (Lot DEN2#103B) 0.5mL	D2 NGC	235.5	224.5
299	299.05.646961	TV 005 0.5mL	rDEN2ï¿†30-7169 (Lot DEN2#103B) 0.5mL	D2 Tonga/74	11.8	19.3
299	299.05.646961	TV 005 0.5mL	rDEN2ï¿†30-7169 (Lot DEN2#103B) 0.5mL	D3 Sleman	89.8	22.9
299	299.05.646961	TV 005 0.5mL	rDEN2ï¿†30-7169 (Lot DEN2#103B) 0.5mL	D4 Dominica	157.6	28.5
299	299.05.538288	Placebo 0.5mL	rDEN2ï¿†30-7169 (Lot DEN2#103B) 0.5mL	D1 WP	4	4
299	299.05.538288	Placebo 0.5mL	rDEN2ï¿†30-7169 (Lot DEN2#103B) 0.5mL	D2 NGC	4	161.9
299	299.05.538288	Placebo 0.5mL	rDEN2ï¿†30-7169 (Lot DEN2#103B) 0.5mL	D2 Tonga/74	4	57.8
299	299.05.538288	Placebo 0.5mL	rDEN2ï¿†30-7169 (Lot DEN2#103B) 0.5mL	D3 Sleman	4	5.6
299	299.05.538288	Placebo 0.5mL	rDEN2ï¿†30-7169 (Lot DEN2#103B) 0.5mL	D4 Dominica	4	4
299	299.05.818172	TV 005 0.5mL	rDEN2ï¿†30-7169 (Lot DEN2#103B) 0.5mL	D1 WP	82.8	30.5
299	299.05.818172	TV 005 0.5mL	rDEN2ï¿†30-7169 (Lot DEN2#103B) 0.5mL	D2 NGC	188.1	142.4
299	299.05.818172	TV 005 0.5mL	rDEN2ï¿†30-7169 (Lot DEN2#103B) 0.5mL	D2 Tonga/74	7.3	14.7
299	299.05.818172	TV 005 0.5mL	rDEN2ï¿†30-7169 (Lot DEN2#103B) 0.5mL	D3 Sleman	92.5	16.9
299	299.05.818172	TV 005 0.5mL	rDEN2ï¿†30-7169 (Lot DEN2#103B) 0.5mL	D4 Dominica	30.6	16.8
299	299.05.168332	Placebo 0.5mL	rDEN2ï¿†30-7169 (Lot DEN2#103B) 0.5mL	D1 WP	4	4
299	299.05.168332	Placebo 0.5mL	rDEN2ï¿†30-7169 (Lot DEN2#103B) 0.5mL	D2 NGC	4	647.5
299	299.05.168332	Placebo 0.5mL	rDEN2ï¿†30-7169 (Lot DEN2#103B) 0.5mL	D2 Tonga/74	4	166.8
299	299.05.168332	Placebo 0.5mL	rDEN2ï¿†30-7169 (Lot DEN2#103B) 0.5mL	D3 Sleman	4	5.5
299	299.05.168332	Placebo 0.5mL	rDEN2ï¿†30-7169 (Lot DEN2#103B) 0.5mL	D4 Dominica	4	4
299	299.05.445963	Placebo 0.5mL	rDEN2ï¿†30-7169 (Lot DEN2#103B) 0.5mL	D1 WP	4	9.3
299	299.05.445963	Placebo 0.5mL	rDEN2ï¿†30-7169 (Lot DEN2#103B) 0.5mL	D2 NGC	4	11633
299	299.05.445963	Placebo 0.5mL	rDEN2ï¿†30-7169 (Lot DEN2#103B) 0.5mL	D2 Tonga/74	4	1522.4
299	299.05.445963	Placebo 0.5mL	rDEN2ï¿†30-7169 (Lot DEN2#103B) 0.5mL	D3 Sleman	4	7.9
299	299.05.445963	Placebo 0.5mL	rDEN2ï¿†30-7169 (Lot DEN2#103B) 0.5mL	D4 Dominica	4	5.4
299	299.05.494538	Placebo 0.5mL	rDEN2ï¿†30-7169 (Lot DEN2#103B) 0.5mL	D1 WP	4	4
299	299.05.494538	Placebo 0.5mL	rDEN2ï¿†30-7169 (Lot DEN2#103B) 0.5mL	D2 NGC	4	718
299	299.05.494538	Placebo 0.5mL	rDEN2ï¿†30-7169 (Lot DEN2#103B) 0.5mL	D2 Tonga/74	4	40.7
299	299.05.494538	Placebo 0.5mL	rDEN2ï¿†30-7169 (Lot DEN2#103B) 0.5mL	D3 Sleman	4	4
299	299.05.494538	Placebo 0.5mL	rDEN2ï¿†30-7169 (Lot DEN2#103B) 0.5mL	D4 Dominica	4	4
299	299.05.957350	TV 005 0.5mL	rDEN2ï¿†30-7169 (Lot DEN2#103B) 0.5mL	D1 WP	14.9	4
299	299.05.957350	TV 005 0.5mL	rDEN2ï¿†30-7169 (Lot DEN2#103B) 0.5mL	D2 NGC	91.2	36.7
299	299.05.957350	TV 005 0.5mL	rDEN2ï¿†30-7169 (Lot DEN2#103B) 0.5mL	D2 Tonga/74	10.3	4
299	299.05.957350	TV 005 0.5mL	rDEN2ï¿†30-7169 (Lot DEN2#103B) 0.5mL	D3 Sleman	93.7	50.6
299	299.05.957350	TV 005 0.5mL	rDEN2ï¿†30-7169 (Lot DEN2#103B) 0.5mL	D4 Dominica	33.3	184.6
299	299.05.183711	TV 005 0.5mL	rDEN2ï¿†30-7169 (Lot DEN2#103B) 0.5mL	D1 WP	4	49.9
299	299.05.183711	TV 005 0.5mL	rDEN2ï¿†30-7169 (Lot DEN2#103B) 0.5mL	D2 NGC	105.1	862.6
299	299.05.183711	TV 005 0.5mL	rDEN2ï¿†30-7169 (Lot DEN2#103B) 0.5mL	D2 Tonga/74	4	44.3
299	299.05.183711	TV 005 0.5mL	rDEN2ï¿†30-7169 (Lot DEN2#103B) 0.5mL	D3 Sleman	109.1	137.9
299	299.05.183711	TV 005 0.5mL	rDEN2ï¿†30-7169 (Lot DEN2#103B) 0.5mL	D4 Dominica	134.7	335.4
299	299.05.668150	TV 005 0.5mL	rDEN2ï¿†30-7169 (Lot DEN2#103B) 0.5mL	D1 WP	19.7	90.9
299	299.05.668150	TV 005 0.5mL	rDEN2ï¿†30-7169 (Lot DEN2#103B) 0.5mL	D2 NGC	72.5	924.6
299	299.05.668150	TV 005 0.5mL	rDEN2ï¿†30-7169 (Lot DEN2#103B) 0.5mL	D2 Tonga/74	4	40.9
299	299.05.668150	TV 005 0.5mL	rDEN2ï¿†30-7169 (Lot DEN2#103B) 0.5mL	D3 Sleman	4	69.6
299	299.05.668150	TV 005 0.5mL	rDEN2ï¿†30-7169 (Lot DEN2#103B) 0.5mL	D4 Dominica	61.9	78.5
299	299.05.546370	TV 005 0.5mL	rDEN2ï¿†30-7169 (Lot DEN2#103B) 0.5mL	D1 WP	50.1	80.5
299	299.05.546370	TV 005 0.5mL	rDEN2ï¿†30-7169 (Lot DEN2#103B) 0.5mL	D2 NGC	133.4	604.5
299	299.05.546370	TV 005 0.5mL	rDEN2ï¿†30-7169 (Lot DEN2#103B) 0.5mL	D2 Tonga/74	4	30.2
299	299.05.546370	TV 005 0.5mL	rDEN2ï¿†30-7169 (Lot DEN2#103B) 0.5mL	D3 Sleman	82.9	108.2
299	299.05.546370	TV 005 0.5mL	rDEN2ï¿†30-7169 (Lot DEN2#103B) 0.5mL	D4 Dominica	12.3	27.4
299	299.05.478574	Placebo 0.5mL	rDEN2ï¿†30-7169 (Lot DEN2#103B) 0.5mL	D1 WP	4	13.5
299	299.05.478574	Placebo 0.5mL	rDEN2ï¿†30-7169 (Lot DEN2#103B) 0.5mL	D2 NGC	4	307.5
299	299.05.478574	Placebo 0.5mL	rDEN2ï¿†30-7169 (Lot DEN2#103B) 0.5mL	D2 Tonga/74	4	53.1
299	299.05.478574	Placebo 0.5mL	rDEN2ï¿†30-7169 (Lot DEN2#103B) 0.5mL	D3 Sleman	4	44
299	299.05.478574	Placebo 0.5mL	rDEN2ï¿†30-7169 (Lot DEN2#103B) 0.5mL	D4 Dominica	4	10.1
299	299.05.742430	Placebo 0.5mL	rDEN2ï¿†30-7169 (Lot DEN2#103B) 0.5mL	D1 WP	4	4
299	299.05.742430	Placebo 0.5mL	rDEN2ï¿†30-7169 (Lot DEN2#103B) 0.5mL	D2 NGC	4	199.2
299	299.05.742430	Placebo 0.5mL	rDEN2ï¿†30-7169 (Lot DEN2#103B) 0.5mL	D2 Tonga/74	4	15.5
299	299.05.742430	Placebo 0.5mL	rDEN2ï¿†30-7169 (Lot DEN2#103B) 0.5mL	D3 Sleman	4	14.7
299	299.05.742430	Placebo 0.5mL	rDEN2ï¿†30-7169 (Lot DEN2#103B) 0.5mL	D4 Dominica	4	6.1
309	309.05.442679	TV 005 0.5 mL	rDEN3ï¿†30 0.5 mL	D1 WP	11.7	13.2
309	309.05.442679	TV 005 0.5 mL	rDEN3ï¿†30 0.5 mL	D2 NGC	285.7	95.8
309	309.05.442679	TV 005 0.5 mL	rDEN3ï¿†30 0.5 mL	D3 Sleman	640	184.1
309	309.05.442679	TV 005 0.5 mL	rDEN3ï¿†30 0.5 mL	D4 Dominica	640	384.2
309	309.05.744835	Placebo 0.5 mL	rDEN3ï¿†30 0.5 mL	D1 WP	4	4
309	309.05.744835	Placebo 0.5 mL	rDEN3ï¿†30 0.5 mL	D2 NGC	4	5.2
309	309.05.744835	Placebo 0.5 mL	rDEN3ï¿†30 0.5 mL	D3 Sleman	4	640
309	309.05.744835	Placebo 0.5 mL	rDEN3ï¿†30 0.5 mL	D4 Dominica	4	4
309	309.05.531858	Placebo 0.5 mL	rDEN3ï¿†30 0.5 mL	D1 WP	4	4
309	309.05.531858	Placebo 0.5 mL	rDEN3ï¿†30 0.5 mL	D2 NGC	4	50.2
309	309.05.531858	Placebo 0.5 mL	rDEN3ï¿†30 0.5 mL	D3 Sleman	4	331.3
309	309.05.531858	Placebo 0.5 mL	rDEN3ï¿†30 0.5 mL	D4 Dominica	4	4
309	309.05.671615	TV 005 0.5 mL	rDEN3ï¿†30 0.5 mL	D1 WP	640	40.9
309	309.05.671615	TV 005 0.5 mL	rDEN3ï¿†30 0.5 mL	D2 NGC	375.1	101
309	309.05.671615	TV 005 0.5 mL	rDEN3ï¿†30 0.5 mL	D3 Sleman	66	129.4
309	309.05.671615	TV 005 0.5 mL	rDEN3ï¿†30 0.5 mL	D4 Dominica	362	144.9
309	309.05.404765	Placebo 0.5 mL	rDEN3ï¿†30 0.5 mL	D1 WP	4	6.5
309	309.05.404765	Placebo 0.5 mL	rDEN3ï¿†30 0.5 mL	D2 NGC	4	24.4
309	309.05.404765	Placebo 0.5 mL	rDEN3ï¿†30 0.5 mL	D3 Sleman	4	640
309	309.05.404765	Placebo 0.5 mL	rDEN3ï¿†30 0.5 mL	D4 Dominica	4	95.3
309	309.05.152286	Placebo 0.5 mL	rDEN3ï¿†30 0.5 mL	D1 WP	4	4
309	309.05.152286	Placebo 0.5 mL	rDEN3ï¿†30 0.5 mL	D2 NGC	4	8.5
309	309.05.152286	Placebo 0.5 mL	rDEN3ï¿†30 0.5 mL	D3 Sleman	4	640
309	309.05.152286	Placebo 0.5 mL	rDEN3ï¿†30 0.5 mL	D4 Dominica	4	4
309	309.05.287575	TV 005 0.5 mL	rDEN3ï¿†30 0.5 mL	D1 WP	4	4
309	309.05.287575	TV 005 0.5 mL	rDEN3ï¿†30 0.5 mL	D2 NGC	155.3	45.8
309	309.05.287575	TV 005 0.5 mL	rDEN3ï¿†30 0.5 mL	D3 Sleman	110.8	116.3
309	309.05.287575	TV 005 0.5 mL	rDEN3ï¿†30 0.5 mL	D4 Dominica	301.3	22.9
309	309.05.530552	TV 005 0.5 mL	rDEN3ï¿†30 0.5 mL	D1 WP	5.8	12.2
309	309.05.530552	TV 005 0.5 mL	rDEN3ï¿†30 0.5 mL	D2 NGC	138.8	86
309	309.05.530552	TV 005 0.5 mL	rDEN3ï¿†30 0.5 mL	D3 Sleman	315	279.7
309	309.05.530552	TV 005 0.5 mL	rDEN3ï¿†30 0.5 mL	D4 Dominica	48.7	40.2
309	309.05.630621	TV 005 0.5 mL	rDEN3ï¿†30 0.5 mL	D1 WP	640	25.1
309	309.05.630621	TV 005 0.5 mL	rDEN3ï¿†30 0.5 mL	D2 NGC	308	122.8
309	309.05.630621	TV 005 0.5 mL	rDEN3ï¿†30 0.5 mL	D3 Sleman	173.8	49.7
309	309.05.630621	TV 005 0.5 mL	rDEN3ï¿†30 0.5 mL	D4 Dominica	640	79.2
309	309.05.916836	Placebo 0.5 mL	rDEN3ï¿†30 0.5 mL	D1 WP	4	4
309	309.05.916836	Placebo 0.5 mL	rDEN3ï¿†30 0.5 mL	D2 NGC	4	7.3
309	309.05.916836	Placebo 0.5 mL	rDEN3ï¿†30 0.5 mL	D3 Sleman	4	640
309	309.05.916836	Placebo 0.5 mL	rDEN3ï¿†30 0.5 mL	D4 Dominica	4	4
309	309.05.916721	TV 005 0.5 mL	rDEN3ï¿†30 0.5 mL	D1 WP	34.1	6.9
309	309.05.916721	TV 005 0.5 mL	rDEN3ï¿†30 0.5 mL	D2 NGC	344.3	196.6
309	309.05.916721	TV 005 0.5 mL	rDEN3ï¿†30 0.5 mL	D3 Sleman	52.9	640
309	309.05.916721	TV 005 0.5 mL	rDEN3ï¿†30 0.5 mL	D4 Dominica	53.4	29.1
309	309.05.156293	TV 005 0.5 mL	rDEN3ï¿†30 0.5 mL	D1 WP	4	4
309	309.05.156293	TV 005 0.5 mL	rDEN3ï¿†30 0.5 mL	D2 NGC	243.3	404
309	309.05.156293	TV 005 0.5 mL	rDEN3ï¿†30 0.5 mL	D3 Sleman	147.6	153.5
309	309.05.156293	TV 005 0.5 mL	rDEN3ï¿†30 0.5 mL	D4 Dominica	29.7	17.8
309	309.05.578834	TV 005 0.5 mL	rDEN3ï¿†30 0.5 mL	D1 WP	6.9	4
309	309.05.578834	TV 005 0.5 mL	rDEN3ï¿†30 0.5 mL	D2 NGC	208.6	39.8
309	309.05.578834	TV 005 0.5 mL	rDEN3ï¿†30 0.5 mL	D3 Sleman	111	46.7
309	309.05.578834	TV 005 0.5 mL	rDEN3ï¿†30 0.5 mL	D4 Dominica	127.7	109.6
309	309.05.117579	Placebo 0.5 mL	rDEN3ï¿†30 0.5 mL	D1 WP	4	4
309	309.05.117579	Placebo 0.5 mL	rDEN3ï¿†30 0.5 mL	D2 NGC	4	11.4
309	309.05.117579	Placebo 0.5 mL	rDEN3ï¿†30 0.5 mL	D3 Sleman	4	640
309	309.05.117579	Placebo 0.5 mL	rDEN3ï¿†30 0.5 mL	D4 Dominica	4	4
309	309.05.102856	TV 005 0.5 mL	rDEN3ï¿†30 0.5 mL	D1 WP	14.5	6.2
309	309.05.102856	TV 005 0.5 mL	rDEN3ï¿†30 0.5 mL	D2 NGC	196.2	90.2
309	309.05.102856	TV 005 0.5 mL	rDEN3ï¿†30 0.5 mL	D3 Sleman	262.6	283.6
309	309.05.102856	TV 005 0.5 mL	rDEN3ï¿†30 0.5 mL	D4 Dominica	640	167.3
309	309.05.879938	TV 005 0.5 mL	rDEN3ï¿†30 0.5 mL	D1 WP	51.9	16.7
309	309.05.879938	TV 005 0.5 mL	rDEN3ï¿†30 0.5 mL	D2 NGC	640	213.3
309	309.05.879938	TV 005 0.5 mL	rDEN3ï¿†30 0.5 mL	D3 Sleman	384	147.7
309	309.05.879938	TV 005 0.5 mL	rDEN3ï¿†30 0.5 mL	D4 Dominica	322.1	68.8
309	309.05.524992	TV 005 0.5 mL	rDEN3ï¿†30 0.5 mL	D1 WP	68.8	46.5
309	309.05.524992	TV 005 0.5 mL	rDEN3ï¿†30 0.5 mL	D2 NGC	334.6	164.4
309	309.05.524992	TV 005 0.5 mL	rDEN3ï¿†30 0.5 mL	D3 Sleman	207.8	104.3
309	309.05.524992	TV 005 0.5 mL	rDEN3ï¿†30 0.5 mL	D4 Dominica	181	168.4
309	309.05.795486	Placebo 0.5 mL	rDEN3ï¿†30 0.5 mL	D1 WP	4	4
309	309.05.795486	Placebo 0.5 mL	rDEN3ï¿†30 0.5 mL	D2 NGC	7.5	35.4
309	309.05.795486	Placebo 0.5 mL	rDEN3ï¿†30 0.5 mL	D3 Sleman	4	640
309	309.05.795486	Placebo 0.5 mL	rDEN3ï¿†30 0.5 mL	D4 Dominica	4	4
309	309.05.289955	Placebo 0.5 mL	rDEN3ï¿†30 0.5 mL	D1 WP	4	40.5
309	309.05.289955	Placebo 0.5 mL	rDEN3ï¿†30 0.5 mL	D2 NGC	4	17.4
309	309.05.289955	Placebo 0.5 mL	rDEN3ï¿†30 0.5 mL	D3 Sleman	4	1931.5
309	309.05.289955	Placebo 0.5 mL	rDEN3ï¿†30 0.5 mL	D4 Dominica	4	8.1
309	309.05.337614	TV 005 0.5 mL	rDEN3ï¿†30 0.5 mL	D1 WP	22.8	161.7
309	309.05.337614	TV 005 0.5 mL	rDEN3ï¿†30 0.5 mL	D2 NGC	156.6	406.6
309	309.05.337614	TV 005 0.5 mL	rDEN3ï¿†30 0.5 mL	D3 Sleman	352.6	890.9
309	309.05.337614	TV 005 0.5 mL	rDEN3ï¿†30 0.5 mL	D4 Dominica	30.7	16.3
309	309.05.322933	Placebo 0.5 mL	rDEN3ï¿†30 0.5 mL	D1 WP	4	233.3
309	309.05.322933	Placebo 0.5 mL	rDEN3ï¿†30 0.5 mL	D2 NGC	6.4	71.8
309	309.05.322933	Placebo 0.5 mL	rDEN3ï¿†30 0.5 mL	D3 Sleman	4	451.8
309	309.05.322933	Placebo 0.5 mL	rDEN3ï¿†30 0.5 mL	D4 Dominica	4	23
309	309.05.360318	Placebo 0.5 mL	rDEN3ï¿†30 0.5 mL	D1 WP	4	44.7
309	309.05.360318	Placebo 0.5 mL	rDEN3ï¿†30 0.5 mL	D2 NGC	4	134.6
309	309.05.360318	Placebo 0.5 mL	rDEN3ï¿†30 0.5 mL	D3 Sleman	4	374.7
309	309.05.360318	Placebo 0.5 mL	rDEN3ï¿†30 0.5 mL	D4 Dominica	4	9.5
309	309.05.269323	TV 005 0.5 mL	rDEN3ï¿†30 0.5 mL	D1 WP	16.7	30.9
309	309.05.269323	TV 005 0.5 mL	rDEN3ï¿†30 0.5 mL	D2 NGC	107.8	448.6
309	309.05.269323	TV 005 0.5 mL	rDEN3ï¿†30 0.5 mL	D3 Sleman	47.2	81.4
309	309.05.269323	TV 005 0.5 mL	rDEN3ï¿†30 0.5 mL	D4 Dominica	344.7	75.8
309	309.05.154242	TV 005 0.5 mL	rDEN3ï¿†30 0.5 mL	D1 WP	12.3	66.3
309	309.05.154242	TV 005 0.5 mL	rDEN3ï¿†30 0.5 mL	D2 NGC	235.5	192.6
309	309.05.154242	TV 005 0.5 mL	rDEN3ï¿†30 0.5 mL	D3 Sleman	114.5	73.6
309	309.05.154242	TV 005 0.5 mL	rDEN3ï¿†30 0.5 mL	D4 Dominica	4	4
309	309.05.838605	TV 005 0.5 mL	rDEN3ï¿†30 0.5 mL	D1 WP	21.5	51.9
309	309.05.838605	TV 005 0.5 mL	rDEN3ï¿†30 0.5 mL	D2 NGC	130.7	265.7
309	309.05.838605	TV 005 0.5 mL	rDEN3ï¿†30 0.5 mL	D3 Sleman	287	364.6
309	309.05.838605	TV 005 0.5 mL	rDEN3ï¿†30 0.5 mL	D4 Dominica	58.2	20.7
309	309.05.815530	Placebo 0.5 mL	rDEN3ï¿†30 0.5 mL	D1 WP	4	77.1
309	309.05.815530	Placebo 0.5 mL	rDEN3ï¿†30 0.5 mL	D2 NGC	4	662.9
309	309.05.815530	Placebo 0.5 mL	rDEN3ï¿†30 0.5 mL	D3 Sleman	4	1554.6
309	309.05.815530	Placebo 0.5 mL	rDEN3ï¿†30 0.5 mL	D4 Dominica	4	13.5
309	309.05.361704	Placebo 0.5 mL	rDEN3ï¿†30 0.5 mL	D1 WP	4	25.9
309	309.05.361704	Placebo 0.5 mL	rDEN3ï¿†30 0.5 mL	D2 NGC	4	370.1
309	309.05.361704	Placebo 0.5 mL	rDEN3ï¿†30 0.5 mL	D3 Sleman	4	1233.1
309	309.05.361704	Placebo 0.5 mL	rDEN3ï¿†30 0.5 mL	D4 Dominica	4	16.9
309	309.05.277517	Placebo 0.5 mL	rDEN3ï¿†30 0.5 mL	D1 WP	4	12.4
309	309.05.277517	Placebo 0.5 mL	rDEN3ï¿†30 0.5 mL	D2 NGC	4	26.9
309	309.05.277517	Placebo 0.5 mL	rDEN3ï¿†30 0.5 mL	D3 Sleman	5.1	61.1
309	309.05.277517	Placebo 0.5 mL	rDEN3ï¿†30 0.5 mL	D4 Dominica	4	5.5
309	309.05.856437	TV 005 0.5 mL	rDEN3ï¿†30 0.5 mL	D1 WP	20.7	18.6
309	309.05.856437	TV 005 0.5 mL	rDEN3ï¿†30 0.5 mL	D2 NGC	127.4	435.7
309	309.05.856437	TV 005 0.5 mL	rDEN3ï¿†30 0.5 mL	D3 Sleman	208.4	656
309	309.05.856437	TV 005 0.5 mL	rDEN3ï¿†30 0.5 mL	D4 Dominica	49.9	46
309	309.05.412589	TV 005 0.5 mL	rDEN3ï¿†30 0.5 mL	D1 WP	37.2	57.3
309	309.05.412589	TV 005 0.5 mL	rDEN3ï¿†30 0.5 mL	D2 NGC	251.8	557.2
309	309.05.412589	TV 005 0.5 mL	rDEN3ï¿†30 0.5 mL	D3 Sleman	41.7	138
309	309.05.412589	TV 005 0.5 mL	rDEN3ï¿†30 0.5 mL	D4 Dominica	1668	176.1
309	309.05.916934	TV 005 0.5 mL	rDEN3ï¿†30 0.5 mL	D1 WP	44.7	128.2
309	309.05.916934	TV 005 0.5 mL	rDEN3ï¿†30 0.5 mL	D2 NGC	177	173.1
309	309.05.916934	TV 005 0.5 mL	rDEN3ï¿†30 0.5 mL	D3 Sleman	324.5	195.9
309	309.05.916934	TV 005 0.5 mL	rDEN3ï¿†30 0.5 mL	D4 Dominica	95	65.4
309	309.05.772262	Placebo 0.5 mL	rDEN3ï¿†30 0.5 mL	D1 WP	4	32
309	309.05.772262	Placebo 0.5 mL	rDEN3ï¿†30 0.5 mL	D2 NGC	4	679
309	309.05.772262	Placebo 0.5 mL	rDEN3ï¿†30 0.5 mL	D3 Sleman	4	1818.2
309	309.05.772262	Placebo 0.5 mL	rDEN3ï¿†30 0.5 mL	D4 Dominica	4	4
309	309.05.448511	TV 005 0.5 mL	rDEN3ï¿†30 0.5 mL	D1 WP	127.7	228.3
309	309.05.448511	TV 005 0.5 mL	rDEN3ï¿†30 0.5 mL	D2 NGC	175.7	588.5
309	309.05.448511	TV 005 0.5 mL	rDEN3ï¿†30 0.5 mL	D3 Sleman	257.8	314.4
309	309.05.448511	TV 005 0.5 mL	rDEN3ï¿†30 0.5 mL	D4 Dominica	77.4	68.7
309	309.05.823053	Placebo 0.5 mL	rDEN3ï¿†30 0.5 mL	D1 WP	4	8.3
309	309.05.823053	Placebo 0.5 mL	rDEN3ï¿†30 0.5 mL	D2 NGC	5.3	8.2
309	309.05.823053	Placebo 0.5 mL	rDEN3ï¿†30 0.5 mL	D3 Sleman	4	15.2
309	309.05.823053	Placebo 0.5 mL	rDEN3ï¿†30 0.5 mL	D4 Dominica	4	4
309	309.05.722181	Placebo 0.5 mL	rDEN3ï¿†30 0.5 mL	D1 WP	4	27.5
309	309.05.722181	Placebo 0.5 mL	rDEN3ï¿†30 0.5 mL	D2 NGC	4	59.9
309	309.05.722181	Placebo 0.5 mL	rDEN3ï¿†30 0.5 mL	D3 Sleman	4	47.2
309	309.05.722181	Placebo 0.5 mL	rDEN3ï¿†30 0.5 mL	D4 Dominica	4	4
309	309.05.221698	TV 005 0.5 mL	rDEN3ï¿†30 0.5 mL	D1 WP	210.1	38.5
309	309.05.221698	TV 005 0.5 mL	rDEN3ï¿†30 0.5 mL	D2 NGC	128.2	69.9
309	309.05.221698	TV 005 0.5 mL	rDEN3ï¿†30 0.5 mL	D3 Sleman	81.4	295.2
309	309.05.221698	TV 005 0.5 mL	rDEN3ï¿†30 0.5 mL	D4 Dominica	233.6	42.8
309	309.05.101240	TV 005 0.5 mL	rDEN3ï¿†30 0.5 mL	D1 WP	4	4
309	309.05.101240	TV 005 0.5 mL	rDEN3ï¿†30 0.5 mL	D2 NGC	444.1	101.7
309	309.05.101240	TV 005 0.5 mL	rDEN3ï¿†30 0.5 mL	D3 Sleman	93.7	14.3
309	309.05.101240	TV 005 0.5 mL	rDEN3ï¿†30 0.5 mL	D4 Dominica	82.2	33.4
309	309.05.497399	TV 005 0.5 mL	rDEN3ï¿†30 0.5 mL	D1 WP	151.1	271.4
309	309.05.497399	TV 005 0.5 mL	rDEN3ï¿†30 0.5 mL	D2 NGC	63.1	149.4
309	309.05.497399	TV 005 0.5 mL	rDEN3ï¿†30 0.5 mL	D3 Sleman	16.9	313.6
309	309.05.497399	TV 005 0.5 mL	rDEN3ï¿†30 0.5 mL	D4 Dominica	40.2	119.6
309	309.05.501003	TV 005 0.5 mL	rDEN3ï¿†30 0.5 mL	D1 WP	23	9.2
309	309.05.501003	TV 005 0.5 mL	rDEN3ï¿†30 0.5 mL	D2 NGC	105.6	6.6
309	309.05.501003	TV 005 0.5 mL	rDEN3ï¿†30 0.5 mL	D3 Sleman	67.9	6.9
309	309.05.501003	TV 005 0.5 mL	rDEN3ï¿†30 0.5 mL	D4 Dominica	104.6	6.1
309	309.05.418022	Placebo 0.5 mL	rDEN3ï¿†30 0.5 mL	D1 WP	4	17.8
309	309.05.418022	Placebo 0.5 mL	rDEN3ï¿†30 0.5 mL	D2 NGC	6.5	36.8
309	309.05.418022	Placebo 0.5 mL	rDEN3ï¿†30 0.5 mL	D3 Sleman	4	130.9
309	309.05.418022	Placebo 0.5 mL	rDEN3ï¿†30 0.5 mL	D4 Dominica	4	4
309	309.05.535412	Placebo 0.5 mL	rDEN3ï¿†30 0.5 mL	D1 WP	4	4
309	309.05.535412	Placebo 0.5 mL	rDEN3ï¿†30 0.5 mL	D2 NGC	4	45.8
309	309.05.535412	Placebo 0.5 mL	rDEN3ï¿†30 0.5 mL	D3 Sleman	4	640
309	309.05.535412	Placebo 0.5 mL	rDEN3ï¿†30 0.5 mL	D4 Dominica	4	4
309	309.05.526253	Placebo 0.5 mL	rDEN3ï¿†30 0.5 mL	D1 WP	4	4
309	309.05.526253	Placebo 0.5 mL	rDEN3ï¿†30 0.5 mL	D2 NGC	4	16
309	309.05.526253	Placebo 0.5 mL	rDEN3ï¿†30 0.5 mL	D3 Sleman	4	640
309	309.05.526253	Placebo 0.5 mL	rDEN3ï¿†30 0.5 mL	D4 Dominica	4	4

## Sheet: Table1
Subject	Vac1Date	Vac2Date	Dose1	Dose2	Latest.Study.Point	Age.At.Enrollment	Gender	Race	Ethnicity	Off.Study.Date
299.05.105266	2015-01-21	2015-07-27	TV 005 0.5mL	rDEN2ï¿†30-7169 (Lot DEN2#103B) 0.5mL	DAY 360	34	Male	White	Not Hispanic or Latino	2016-01-25
299.05.111933	2015-02-07	2015-08-13	Placebo 0.5mL	rDEN2ï¿†30-7169 (Lot DEN2#103B) 0.5mL	DAY 360	27	Male	Black	Not Hispanic or Latino	2016-02-11
299.05.115183	2015-02-04	NA	TV 005 0.5mL		DAY 90	22	Male	Unknown	Not Hispanic or Latino	2015-08-26
299.05.127102	2015-01-27	2015-08-02	Placebo 0.5mL	rDEN2ï¿†30-7169 (Lot DEN2#103B) 0.5mL	DAY 360	48	Female	Black	Not Hispanic or Latino	2016-01-31
299.05.139003	2014-12-12	2015-06-26	TV 005 0.5mL	rDEN2ï¿†30-7169 (Lot DEN2#103B) 0.5mL	DAY 360	31	Female	Black	Not Hispanic or Latino	2015-12-28
299.05.168332	2015-02-24	2015-08-25	Placebo 0.5mL	rDEN2ï¿†30-7169 (Lot DEN2#103B) 0.5mL	DAY 360	29	Female	White	Not Hispanic or Latino	2016-02-25
299.05.183711	2015-04-04	2015-10-03	TV 005 0.5mL	rDEN2ï¿†30-7169 (Lot DEN2#103B) 0.5mL	DAY 360	23	Female	White	Not Hispanic or Latino	2016-04-02
299.05.221070	2014-12-09	2015-06-23	Placebo 0.5mL	rDEN2ï¿†30-7169 (Lot DEN2#103B) 0.5mL	DAY 360	30	Female	Black	Not Hispanic or Latino	2015-12-25
299.05.233077	2014-12-23	NA	Placebo 0.5mL		DAY 180	32	Male	Black	Not Hispanic or Latino	2015-07-07
299.05.257301	2015-02-15	2015-09-06	TV 005 0.5mL	rDEN2ï¿†30-7169 (Lot DEN2#103B) 0.5mL	DAY 360	29	Female	White	Not Hispanic or Latino	2016-03-07
299.05.271852	2015-02-17	2015-10-06	Placebo 0.5mL	rDEN2ï¿†30-7169 (Lot DEN2#103B) 0.5mL	DAY 360	32	Female	White	Not Hispanic or Latino	2016-04-05
299.05.285007	2015-01-29	2015-08-04	TV 005 0.5mL	rDEN2ï¿†30-7169 (Lot DEN2#103B) 0.5mL	DAY 360	29	Female	Black	Hispanic or Latino	2016-02-02
299.05.327849	2014-12-31	2015-07-15	TV 005 0.5mL	rDEN2ï¿†30-7169 (Lot DEN2#103B) 0.5mL	DAY 360	48	Male	Black	Not Hispanic or Latino	2016-01-16
299.05.353181	2015-04-02	NA	TV 005 0.5mL		DAY 150	24	Male	Asian	Not Hispanic or Latino	2015-10-03
299.05.366160	2015-01-19	2015-07-25	TV 005 0.5mL	rDEN2ï¿†30-7169 (Lot DEN2#103B) 0.5mL	DAY 360	20	Female	Black	Not Hispanic or Latino	2016-01-23
299.05.367298	2015-02-05	2015-08-11	TV 005 0.5mL	rDEN2ï¿†30-7169 (Lot DEN2#103B) 0.5mL	DAY 360	42	Male	Black	Not Hispanic or Latino	2016-02-09
299.05.384481	2015-02-06	2015-08-28	Placebo 0.5mL	rDEN2ï¿†30-7169 (Lot DEN2#103B) 0.5mL	DAY 360	24	Female	Multiple Race	Not Hispanic or Latino	2016-02-21
299.05.399079	2015-03-10	NA	TV 005 0.5mL		DAY 180	19	Male	Asian	Not Hispanic or Latino	2015-09-08
299.05.410651	2015-02-06	2015-09-25	TV 005 0.5mL	rDEN2ï¿†30-7169 (Lot DEN2#103B) 0.5mL	DAY 360	44	Male	White	Not Hispanic or Latino	2016-04-01
299.05.419050	2015-04-06	NA	Placebo 0.5mL		DAY 180	25	Female	White	Not Hispanic or Latino	2015-10-12
299.05.425860	2015-02-22	2015-09-13	TV 005 0.5mL	rDEN2ï¿†30-7169 (Lot DEN2#103B) 0.5mL	DAY 360	46	Male	White	Not Hispanic or Latino	2016-03-15
299.05.445963	2015-02-26	2015-08-27	Placebo 0.5mL	rDEN2ï¿†30-7169 (Lot DEN2#103B) 0.5mL	DAY 360	31	Male	White	Not Hispanic or Latino	2016-02-27
299.05.478574	2015-04-02	2015-10-01	Placebo 0.5mL	rDEN2ï¿†30-7169 (Lot DEN2#103B) 0.5mL	DAY 360	21	Female	White	Not Hispanic or Latino	2016-03-31
299.05.494538	2015-03-18	2015-09-16	Placebo 0.5mL	rDEN2ï¿†30-7169 (Lot DEN2#103B) 0.5mL	DAY 360	34	Female	White	Not Hispanic or Latino	2016-03-17
299.05.503748	2015-01-24	2015-07-30	Placebo 0.5mL	rDEN2ï¿†30-7169 (Lot DEN2#103B) 0.5mL	DAY 360	34	Male	Black	Not Hispanic or Latino	2016-01-28
299.05.533988	2014-12-20	2015-07-04	Placebo 0.5mL	rDEN2ï¿†30-7169 (Lot DEN2#103B) 0.5mL	DAY 360	34	Female	Black	Not Hispanic or Latino	2016-01-05
299.05.538288	2015-03-19	2015-09-17	Placebo 0.5mL	rDEN2ï¿†30-7169 (Lot DEN2#103B) 0.5mL	DAY 360	23	Female	White	Not Hispanic or Latino	2016-03-19
299.05.546370	2015-03-31	2015-10-27	TV 005 0.5mL	rDEN2ï¿†30-7169 (Lot DEN2#103B) 0.5mL	DAY 360	18	Male	Hawaiian\Pac. Island	Unknown	2016-04-26
299.05.551259	2015-03-01	2015-08-30	Placebo 0.5mL	rDEN2ï¿†30-7169 (Lot DEN2#103B) 0.5mL	DAY 360	28	Female	White	Not Hispanic or Latino	2016-02-29
299.05.639428	2014-12-27	2015-07-11	Placebo 0.5mL	rDEN2ï¿†30-7169 (Lot DEN2#103B) 0.5mL	DAY 360	30	Male	Black	Not Hispanic or Latino	2016-01-12
299.05.646961	2015-03-03	2015-09-01	TV 005 0.5mL	rDEN2ï¿†30-7169 (Lot DEN2#103B) 0.5mL	DAY 360	18	Female	White	Not Hispanic or Latino	2016-03-03
299.05.658050	2015-01-15	2015-07-21	TV 005 0.5mL	rDEN2ï¿†30-7169 (Lot DEN2#103B) 0.5mL	DAY 360	25	Male	Black	Not Hispanic or Latino	2016-01-19
299.05.668150	2015-03-28	2015-09-26	TV 005 0.5mL	rDEN2ï¿†30-7169 (Lot DEN2#103B) 0.5mL	DAY 360	20	Female	White	Not Hispanic or Latino	2016-04-02
299.05.701185	2014-12-25	2015-07-09	TV 005 0.5mL	rDEN2ï¿†30-7169 (Lot DEN2#103B) 0.5mL	DAY 360	44	Female	White	Not Hispanic or Latino	2016-01-10
299.05.733532	2015-02-05	2015-08-11	Placebo 0.5mL	rDEN2ï¿†30-7169 (Lot DEN2#103B) 0.5mL	DAY 360	41	Female	Multiple Race	Not Hispanic or Latino	2016-02-09
299.05.741687	2014-12-08	2015-06-22	Placebo 0.5mL	rDEN2ï¿†30-7169 (Lot DEN2#103B) 0.5mL	DAY 236	25	Male	Black	Not Hispanic or Latino	2015-08-27
299.05.742430	2015-04-05	2015-10-04	Placebo 0.5mL	rDEN2ï¿†30-7169 (Lot DEN2#103B) 0.5mL	DAY 360	22	Female	White	Not Hispanic or Latino	2016-04-03
299.05.761280	2015-02-02	2015-08-08	Placebo 0.5mL	rDEN2ï¿†30-7169 (Lot DEN2#103B) 0.5mL	DAY 360	24	Female	Multiple Race	Not Hispanic or Latino	2016-02-06
299.05.818172	2015-03-13	2015-09-11	TV 005 0.5mL	rDEN2ï¿†30-7169 (Lot DEN2#103B) 0.5mL	DAY 360	22	Male	White	Not Hispanic or Latino	2016-03-12
299.05.850641	2014-12-27	2015-07-11	TV 005 0.5mL	rDEN2ï¿†30-7169 (Lot DEN2#103B) 0.5mL	DAY 360	32	Male	Black	Not Hispanic or Latino	2016-01-12
299.05.853123	2014-12-15	2015-06-29	TV 005 0.5mL	rDEN2ï¿†30-7169 (Lot DEN2#103B) 0.5mL	DAY 360	23	Male	Black	Not Hispanic or Latino	2015-12-15
299.05.879305	2014-12-15	2015-06-29	Placebo 0.5mL	rDEN2ï¿†30-7169 (Lot DEN2#103B) 0.5mL	DAY 360	44	Male	Black	Not Hispanic or Latino	2015-12-31
299.05.928040	2014-12-26	2015-07-10	TV 005 0.5mL	rDEN2ï¿†30-7169 (Lot DEN2#103B) 0.5mL	DAY 360	35	Male	Black	Not Hispanic or Latino	2016-01-11
299.05.930165	2015-02-28	2015-08-29	Placebo 0.5mL	rDEN2ï¿†30-7169 (Lot DEN2#103B) 0.5mL	DAY 360	30	Male	White	Not Hispanic or Latino	2016-02-28
299.05.937339	2014-12-31	2015-07-15	Placebo 0.5mL	rDEN2ï¿†30-7169 (Lot DEN2#103B) 0.5mL	DAY 360	44	Male	Black	Not Hispanic or Latino	2016-01-16
299.05.957350	2015-04-10	2015-10-09	TV 005 0.5mL	rDEN2ï¿†30-7169 (Lot DEN2#103B) 0.5mL	DAY 360	42	Male	White	Not Hispanic or Latino	2016-04-08
299.05.978181	2015-02-24	NA	Placebo 0.5mL		DAY 90	21	Female	White	Not Hispanic or Latino	2015-06-29
299.05.990436	2015-01-14	2015-07-20	TV 005 0.5mL	rDEN2ï¿†30-7169 (Lot DEN2#103B) 0.5mL	DAY 360	36	Female	Black	Not Hispanic or Latino	2016-01-18
309.05.101240	2016-11-10	2017-05-11	TV 005 0.5 mL	rDEN3ï¿†30 0.5 mL	DAY 360	48	Female	White	Not Hispanic or Latino	2017-11-11
309.05.102856	2016-10-19	2017-04-19	TV 005 0.5 mL	rDEN3ï¿†30 0.5 mL	DAY 360	32	Male	Black	Not Hispanic or Latino	2017-10-20
309.05.117579	2016-10-18	2017-04-18	Placebo 0.5 mL	rDEN3ï¿†30 0.5 mL	DAY 360	34	Female	White	Not Hispanic or Latino	2017-10-19
309.05.152286	2016-11-03	2017-05-04	Placebo 0.5 mL	rDEN3ï¿†30 0.5 mL	DAY 360	33	Male	Black	Not Hispanic or Latino	2017-11-04
309.05.154242	2016-09-29	2017-03-30	TV 005 0.5 mL	rDEN3ï¿†30 0.5 mL	DAY 360	29	Male	Unknown	Unknown	2017-09-28
309.05.156293	2016-11-04	2017-05-05	TV 005 0.5 mL	rDEN3ï¿†30 0.5 mL	DAY 360	49	Male	White	Not Hispanic or Latino	2017-11-05
309.05.171779	2016-10-26	NA	Placebo 0.5 mL		DAY 150	26	Female	Black	Not Hispanic or Latino	2017-04-23
309.05.221698	2016-10-28	2017-04-28	TV 005 0.5 mL	rDEN3ï¿†30 0.5 mL	DAY 360	22	Male	White	Not Hispanic or Latino	2017-10-29
309.05.243772	2016-08-21	NA	Placebo 0.5 mL		DAY 90	42	Female	Black	Not Hispanic or Latino	2017-01-30
309.05.269323	2016-09-29	2017-03-30	TV 005 0.5 mL	rDEN3ï¿†30 0.5 mL	DAY 360	42	Female	White	Not Hispanic or Latino	2017-09-28
309.05.277517	2016-10-01	2017-04-22	Placebo 0.5 mL	rDEN3ï¿†30 0.5 mL	DAY 360	20	Male	White	Not Hispanic or Latino	2017-10-24
309.05.287575	2016-10-19	2017-04-19	TV 005 0.5 mL	rDEN3ï¿†30 0.5 mL	DAY 360	38	Male	Black	Not Hispanic or Latino	2017-10-20
309.05.289955	2016-10-04	2017-04-04	Placebo 0.5 mL	rDEN3ï¿†30 0.5 mL	DAY 360	34	Female	White	Not Hispanic or Latino	2017-10-03
309.05.318752	2016-11-04	NA	Placebo 0.5 mL		DAY 6	21	Female	Black	Not Hispanic or Latino	2016-11-18
309.05.322933	2016-09-27	2017-03-28	Placebo 0.5 mL	rDEN3ï¿†30 0.5 mL	DAY 360	46	Male	White	Not Hispanic or Latino	2017-09-26
309.05.337614	2016-10-15	2017-04-15	TV 005 0.5 mL	rDEN3ï¿†30 0.5 mL	DAY 360	20	Male	White	Not Hispanic or Latino	2017-10-14
309.05.360318	2016-10-06	2017-04-06	Placebo 0.5 mL	rDEN3ï¿†30 0.5 mL	DAY 360	28	Female	White	Not Hispanic or Latino	2017-10-05
309.05.361704	2016-10-13	2017-04-13	Placebo 0.5 mL	rDEN3ï¿†30 0.5 mL	DAY 360	33	Female	White	Not Hispanic or Latino	2017-10-12
309.05.404765	2016-08-21	2017-02-05	Placebo 0.5 mL	rDEN3ï¿†30 0.5 mL	DAY 360	49	Male	Black	Not Hispanic or Latino	2017-08-06
309.05.412589	2016-10-08	2017-04-08	TV 005 0.5 mL	rDEN3ï¿†30 0.5 mL	DAY 360	26	Female	White	Not Hispanic or Latino	2017-10-07
309.05.418022	2016-10-27	2017-04-27	Placebo 0.5 mL	rDEN3ï¿†30 0.5 mL	DAY 360	30	Female	White	Not Hispanic or Latino	2017-10-28
309.05.428604	2016-11-08	NA	Placebo 0.5 mL		DAY 180	44	Male	Black	Not Hispanic or Latino	2017-05-12
309.05.442679	2016-09-01	2017-02-16	TV 005 0.5 mL	rDEN3ï¿†30 0.5 mL	DAY 360	32	Female	Indian\Alaska Native	Not Hispanic or Latino	2017-08-17
309.05.448511	2016-10-02	2017-04-02	TV 005 0.5 mL	rDEN3ï¿†30 0.5 mL	Data Clarification	20	Male	White	Not Hispanic or Latino	2017-10-28
309.05.497399	2016-11-10	2017-05-11	TV 005 0.5 mL	rDEN3ï¿†30 0.5 mL	DAY 360	36	Female	White	Not Hispanic or Latino	2017-11-11
309.05.501003	2016-10-24	2017-04-24	TV 005 0.5 mL	rDEN3ï¿†30 0.5 mL	DAY 360	25	Female	White	Not Hispanic or Latino	2017-10-25
309.05.524992	2016-11-02	2017-05-03	TV 005 0.5 mL	rDEN3ï¿†30 0.5 mL	DAY 360	27	Male	Black	Not Hispanic or Latino	2017-11-03
309.05.526253	2016-12-19	2017-06-05	Placebo 0.5 mL	rDEN3ï¿†30 0.5 mL	DAY 360	31	Female	White	Not Hispanic or Latino	2017-11-19
309.05.530552	2016-10-27	2017-04-27	TV 005 0.5 mL	rDEN3ï¿†30 0.5 mL	DAY 360	45	Female	Black	Not Hispanic or Latino	2017-10-28
309.05.531858	2016-08-17	2017-02-01	Placebo 0.5 mL	rDEN3ï¿†30 0.5 mL	DAY 360	33	Male	Black	Not Hispanic or Latino	2017-08-02
309.05.535412	2016-12-29	2017-06-15	Placebo 0.5 mL	rDEN3ï¿†30 0.5 mL	DAY 360	35	Male	White	Not Hispanic or Latino	2017-11-29
309.05.578834	2016-11-07	2017-05-08	TV 005 0.5 mL	rDEN3ï¿†30 0.5 mL	DAY 360	22	Male	Black	Not Hispanic or Latino	2017-11-08
309.05.597104	2016-10-25	NA	Placebo 0.5 mL		DAY 14	32	Male	Black	Not Hispanic or Latino	2016-11-12
309.05.630621	2016-11-04	2017-05-05	TV 005 0.5 mL	rDEN3ï¿†30 0.5 mL	DAY 360	22	Male	Black	Not Hispanic or Latino	2017-11-05
309.05.638729	2016-11-04	NA	Placebo 0.5 mL		DAY 16	19	Male	White	Not Hispanic or Latino	2016-11-20
309.05.671615	2016-08-26	2017-02-12	TV 005 0.5 mL	rDEN3ï¿†30 0.5 mL	DAY 360	44	Female	Black	Not Hispanic or Latino	2017-08-11
309.05.722181	2016-10-29	2017-04-29	Placebo 0.5 mL	rDEN3ï¿†30 0.5 mL	DAY 360	26	Female	White	Not Hispanic or Latino	2017-10-30
309.05.722698	2016-10-22	2017-04-22	Placebo 0.5 mL	rDEN3ï¿†30 0.5 mL	DAY 196	22	Male	White	Not Hispanic or Latino	2017-05-13
309.05.744835	2016-09-02	2017-02-17	Placebo 0.5 mL	rDEN3ï¿†30 0.5 mL	DAY 360	33	Male	White	Not Hispanic or Latino	2017-08-18
309.05.772262	2016-10-16	2017-04-16	Placebo 0.5 mL	rDEN3ï¿†30 0.5 mL	DAY 360	26	Female	White	Not Hispanic or Latino	2017-10-15
309.05.795486	2016-12-03	2017-06-23	Placebo 0.5 mL	rDEN3ï¿†30 0.5 mL	DAY 360	43	Male	Black	Not Hispanic or Latino	2017-12-07
309.05.815530	2016-10-17	2017-04-20	Placebo 0.5 mL	rDEN3ï¿†30 0.5 mL	DAY 360	28	Female	White	Not Hispanic or Latino	2017-10-16
309.05.823053	2016-11-01	2017-05-02	Placebo 0.5 mL	rDEN3ï¿†30 0.5 mL	DAY 360	18	Female	White	Not Hispanic or Latino	2017-11-10
309.05.838605	2016-10-09	2017-04-09	TV 005 0.5 mL	rDEN3ï¿†30 0.5 mL	DAY 360	20	Male	White	Not Hispanic or Latino	2017-10-08
309.05.856437	2016-10-20	2017-04-20	TV 005 0.5 mL	rDEN3ï¿†30 0.5 mL	DAY 360	20	Male	White	Not Hispanic or Latino	2017-10-19
309.05.859620	2016-08-25	NA	TV 005 0.5 mL		DAY 28	33	Male	Black	Not Hispanic or Latino	2017-04-15
309.05.879938	2016-10-30	2017-04-30	TV 005 0.5 mL	rDEN3ï¿†30 0.5 mL	DAY 360	35	Male	Black	Not Hispanic or Latino	2017-10-31
309.05.916721	2016-11-02	2017-05-03	TV 005 0.5 mL	rDEN3ï¿†30 0.5 mL	DAY 360	38	Male	Black	Not Hispanic or Latino	2017-11-03
309.05.916836	2016-11-01	2017-05-02	Placebo 0.5 mL	rDEN3ï¿†30 0.5 mL	DAY 360	48	Male	Black	Not Hispanic or Latino	2017-11-02
309.05.916934	2016-10-08	2017-04-08	TV 005 0.5 mL	rDEN3ï¿†30 0.5 mL	DAY 360	26	Male	White	Not Hispanic or Latino	2017-10-07

## Sheet: Table2(part) & Table3
Subject	Dose1	Dose2	Serotype	Specimen.Type	Test	DAY.0	DAY.4	DAY.6	DAY.8	DAY.10	DAY.12	DAY.14	DAY.16	DAY.21	DAY.28	DAY.180	DAY.184	DAY.186	DAY.188	DAY.190	DAY.192	DAY.194	DAY.196	DAY.201	DAY.208	Onset.SMed1	Serotype.SMed1	Serotype..Day..SMed1	Peak.All.SMed1	Peak.D90.SMed1	Peak.Serotype.All.SMed1	Onset.SMed2	Serotype.SMed2	Serotype..Day..SMed2	Peak.All.SMed2	Peak.Thru.D90.SP_Med2	Peak.Serotype.All.SMed2	Serotype.Cumulative
299.05.928040	TV 005 0.5mL	rDEN2ï¿†30-7169 (Lot DEN2#103B) 0.5mL	D1 WP	Serum	Viral Culture	neg		neg	0.5	neg	0.7	0.5	neg	n/a	n/a											8	D1 WP	D1 WP(8,11,14)	0.7	0.7	0.7 D1 WP	n/a		n/a	NA	NA	n/a	D1 WP(8,11,14)
299.05.928040	TV 005 0.5mL	rDEN2ï¿†30-7169 (Lot DEN2#103B) 0.5mL	D2 NGC	Serum	Viral Culture	neg		neg	neg	neg	neg	neg	neg	n/a	n/a											n/a		n/a	NA	NA		n/a		n/a	NA	NA		n/a
299.05.928040	TV 005 0.5mL	rDEN2ï¿†30-7169 (Lot DEN2#103B) 0.5mL	D2 Tonga/74	Serum	Viral Culture											neg	neg		neg	neg	neg	neg	neg	n/a	n/a	n/a		n/a	NA	NA		n/a		n/a	NA	NA		n/a
299.05.928040	TV 005 0.5mL	rDEN2ï¿†30-7169 (Lot DEN2#103B) 0.5mL	D3 Sleman	Serum	Viral Culture	neg		neg	neg	neg	neg	neg	neg	n/a	n/a											n/a		n/a	NA	NA		n/a		n/a	NA	NA		n/a
299.05.928040	TV 005 0.5mL	rDEN2ï¿†30-7169 (Lot DEN2#103B) 0.5mL	D4 Dominica	Serum	Viral Culture	neg		neg	neg	0.5	0.7	neg	neg	n/a	n/a											10	D4 Dominica	D4 Dominica(10,11)	0.7	0.7	0.7 D4 Dominica	n/a		n/a	NA	NA	n/a	D4 Dominica(10,11)
299.05.233077	Placebo 0.5mL		D1 WP	Serum	Viral Culture	neg	neg	neg	neg	neg	neg	neg	neg	n/a	n/a											n/a		n/a	NA	NA		n/a		n/a	NA	NA		n/a
299.05.233077	Placebo 0.5mL		D2 NGC	Serum	Viral Culture	neg	neg	neg	neg	neg	neg	neg	neg	n/a	n/a											n/a		n/a	NA	NA		n/a		n/a	NA	NA		n/a
299.05.233077	Placebo 0.5mL		D2 Tonga/74	Serum	Viral Culture											neg										n/a		n/a	NA	NA		n/a		n/a	NA	NA		n/a
299.05.233077	Placebo 0.5mL		D3 Sleman	Serum	Viral Culture	neg	neg	neg	neg	neg	neg	neg	neg	n/a	n/a											n/a		n/a	NA	NA		n/a		n/a	NA	NA		n/a
299.05.233077	Placebo 0.5mL		D4 Dominica	Serum	Viral Culture	neg	neg	neg	neg	neg	neg	neg	neg	n/a	n/a											n/a		n/a	NA	NA		n/a		n/a	NA	NA		n/a
299.05.853123	TV 005 0.5mL	rDEN2ï¿†30-7169 (Lot DEN2#103B) 0.5mL	D1 WP	Serum	Viral Culture	neg	neg	neg	neg	neg	neg	neg	neg	n/a	n/a											n/a		n/a	NA	NA		n/a		n/a	NA	NA		n/a
299.05.853123	TV 005 0.5mL	rDEN2ï¿†30-7169 (Lot DEN2#103B) 0.5mL	D2 NGC	Serum	Viral Culture	neg	neg	neg	neg	neg	0.5	neg	neg	n/a	n/a											11	D2 NGC	D2 NGC(11)	0.5	0.5	0.5 D2 NGC	n/a		n/a	NA	NA	n/a	D2 NGC(11)
299.05.853123	TV 005 0.5mL	rDEN2ï¿†30-7169 (Lot DEN2#103B) 0.5mL	D2 Tonga/74	Serum	Viral Culture											neg		neg	neg	neg	neg	neg - SFUO	- SFUO	neg - SFUO	n/a - SFUO	n/a		n/a	NA	NA		n/a		n/a	NA	NA		n/a
299.05.853123	TV 005 0.5mL	rDEN2ï¿†30-7169 (Lot DEN2#103B) 0.5mL	D3 Sleman	Serum	Viral Culture	neg	neg	neg	neg	neg	neg	neg	neg	n/a	n/a											n/a		n/a	NA	NA		n/a		n/a	NA	NA		n/a
299.05.853123	TV 005 0.5mL	rDEN2ï¿†30-7169 (Lot DEN2#103B) 0.5mL	D4 Dominica	Serum	Viral Culture	neg	neg	neg	neg	neg	neg	neg	neg	n/a	n/a											n/a		n/a	NA	NA		n/a		n/a	NA	NA		n/a
299.05.741687	Placebo 0.5mL	rDEN2ï¿†30-7169 (Lot DEN2#103B) 0.5mL	D1 WP	Serum	Viral Culture	neg	neg	neg	neg	neg	neg	neg	neg	n/a	n/a											n/a		n/a	NA	NA		n/a		n/a	NA	NA		n/a
299.05.741687	Placebo 0.5mL	rDEN2ï¿†30-7169 (Lot DEN2#103B) 0.5mL	D2 NGC	Serum	Viral Culture	neg	neg	neg	neg	neg	neg	neg	neg	n/a	n/a											n/a		n/a	NA	NA		n/a		n/a	NA	NA		n/a
299.05.741687	Placebo 0.5mL	rDEN2ï¿†30-7169 (Lot DEN2#103B) 0.5mL	D2 Tonga/74	Serum	Viral Culture											neg	1	no_spec	1	neg	neg	neg	neg		n/a	n/a		n/a	NA	NA	n/a	4	D2 Tonga/74	D2 Tonga/74(4,8)	1	1	1.0 D2 Tonga/74	D2 Tonga/74(200,204)
299.05.741687	Placebo 0.5mL	rDEN2ï¿†30-7169 (Lot DEN2#103B) 0.5mL	D3 Sleman	Serum	Viral Culture	neg	neg	neg	neg	neg	neg	neg	neg	n/a	n/a											n/a		n/a	NA	NA		n/a		n/a	NA	NA		n/a
299.05.741687	Placebo 0.5mL	rDEN2ï¿†30-7169 (Lot DEN2#103B) 0.5mL	D4 Dominica	Serum	Viral Culture	neg	neg	neg	neg	neg	neg	neg	neg	n/a	n/a											n/a		n/a	NA	NA		n/a		n/a	NA	NA		n/a
299.05.139003	TV 005 0.5mL	rDEN2ï¿†30-7169 (Lot DEN2#103B) 0.5mL	D1 WP	Serum	Viral Culture	neg	neg	neg	neg	neg	neg	neg	neg	n/a	n/a											n/a		n/a	NA	NA		n/a		n/a	NA	NA		n/a
299.05.139003	TV 005 0.5mL	rDEN2ï¿†30-7169 (Lot DEN2#103B) 0.5mL	D2 NGC	Serum	Viral Culture	neg	neg	neg	neg	neg	neg	neg	neg	n/a	n/a											n/a		n/a	NA	NA		n/a		n/a	NA	NA		n/a
299.05.139003	TV 005 0.5mL	rDEN2ï¿†30-7169 (Lot DEN2#103B) 0.5mL	D2 Tonga/74	Serum	Viral Culture											neg	neg	neg	neg	neg	neg	neg	neg	n/a	n/a	n/a		n/a	NA	NA		n/a		n/a	NA	NA		n/a
299.05.139003	TV 005 0.5mL	rDEN2ï¿†30-7169 (Lot DEN2#103B) 0.5mL	D3 Sleman	Serum	Viral Culture	neg	neg	neg	neg	neg	neg	neg	neg	n/a	n/a											n/a		n/a	NA	NA		n/a		n/a	NA	NA		n/a
299.05.139003	TV 005 0.5mL	rDEN2ï¿†30-7169 (Lot DEN2#103B) 0.5mL	D4 Dominica	Serum	Viral Culture	neg	neg	neg	neg	neg	neg	neg	neg	n/a	n/a											n/a		n/a	NA	NA		n/a		n/a	NA	NA		n/a
299.05.533988	Placebo 0.5mL	rDEN2ï¿†30-7169 (Lot DEN2#103B) 0.5mL	D1 WP	Serum	Viral Culture	neg	neg	neg	neg	neg	neg	neg	neg	n/a	n/a											n/a		n/a	NA	NA		n/a		n/a	NA	NA		n/a
299.05.533988	Placebo 0.5mL	rDEN2ï¿†30-7169 (Lot DEN2#103B) 0.5mL	D2 NGC	Serum	Viral Culture	neg	neg	neg	neg	neg	neg	neg	neg	n/a	n/a											n/a		n/a	NA	NA		n/a		n/a	NA	NA		n/a
299.05.533988	Placebo 0.5mL	rDEN2ï¿†30-7169 (Lot DEN2#103B) 0.5mL	D2 Tonga/74	Serum	Viral Culture											neg	1.5	3.2	2.7	neg	neg	neg	neg	n/a	n/a	n/a		n/a	NA	NA	n/a	4	D2 Tonga/74	D2 Tonga/74(4,7,8)	3.2	3.2	3.2 D2 Tonga/74	D2 Tonga/74(200,203,204)
299.05.533988	Placebo 0.5mL	rDEN2ï¿†30-7169 (Lot DEN2#103B) 0.5mL	D3 Sleman	Serum	Viral Culture	neg	neg	neg	neg	neg	neg	neg	neg	n/a	n/a											n/a		n/a	NA	NA		n/a		n/a	NA	NA		n/a
299.05.533988	Placebo 0.5mL	rDEN2ï¿†30-7169 (Lot DEN2#103B) 0.5mL	D4 Dominica	Serum	Viral Culture	neg	neg	neg	neg	neg	neg	neg	neg	n/a	n/a											n/a		n/a	NA	NA		n/a		n/a	NA	NA		n/a
299.05.327849	TV 005 0.5mL	rDEN2ï¿†30-7169 (Lot DEN2#103B) 0.5mL	D1 WP	Serum	Viral Culture	neg	neg	0.5	neg	neg	neg	neg	neg	n/a	n/a											7	D1 WP	D1 WP(7)	0.5	0.5	0.5 D1 WP	n/a		n/a	NA	NA	n/a	D1 WP(7)
299.05.327849	TV 005 0.5mL	rDEN2ï¿†30-7169 (Lot DEN2#103B) 0.5mL	D2 NGC	Serum	Viral Culture	neg	neg	neg	neg	neg	neg	neg	neg	n/a	n/a											n/a		n/a	NA	NA		n/a		n/a	NA	NA		n/a
299.05.327849	TV 005 0.5mL	rDEN2ï¿†30-7169 (Lot DEN2#103B) 0.5mL	D2 Tonga/74	Serum	Viral Culture											neg	neg	neg	neg	neg	neg	neg	neg	n/a	n/a	n/a		n/a	NA	NA		n/a		n/a	NA	NA		n/a
299.05.327849	TV 005 0.5mL	rDEN2ï¿†30-7169 (Lot DEN2#103B) 0.5mL	D3 Sleman	Serum	Viral Culture	neg	neg	neg	neg	0.5	neg	neg	neg	n/a	n/a											10	D3 Sleman	D3 Sleman(10)	0.5	0.5	0.5 D3 Sleman	n/a		n/a	NA	NA	n/a	D3 Sleman(10)
299.05.327849	TV 005 0.5mL	rDEN2ï¿†30-7169 (Lot DEN2#103B) 0.5mL	D4 Dominica	Serum	Viral Culture	neg	neg	neg	neg	neg	neg	neg	neg	n/a	n/a											n/a		n/a	NA	NA		n/a		n/a	NA	NA		n/a
299.05.879305	Placebo 0.5mL	rDEN2ï¿†30-7169 (Lot DEN2#103B) 0.5mL	D1 WP	Serum	Viral Culture	neg	neg	neg	neg	neg	neg	neg	neg	n/a	n/a											n/a		n/a	NA	NA		n/a		n/a	NA	NA		n/a
299.05.879305	Placebo 0.5mL	rDEN2ï¿†30-7169 (Lot DEN2#103B) 0.5mL	D2 NGC	Serum	Viral Culture	neg	neg	neg	neg	neg	neg	neg	neg	n/a	n/a											n/a		n/a	NA	NA		n/a		n/a	NA	NA		n/a
299.05.879305	Placebo 0.5mL	rDEN2ï¿†30-7169 (Lot DEN2#103B) 0.5mL	D2 Tonga/74	Serum	Viral Culture											neg	neg	2.7	2		neg	neg	neg	n/a	n/a	n/a		n/a	NA	NA	n/a	7	D2 Tonga/74	D2 Tonga/74(7,8)	2.7	2.7	2.7 D2 Tonga/74	D2 Tonga/74(203,204)
299.05.879305	Placebo 0.5mL	rDEN2ï¿†30-7169 (Lot DEN2#103B) 0.5mL	D3 Sleman	Serum	Viral Culture	neg	neg	neg	neg	neg	neg	neg	neg	n/a	n/a											n/a		n/a	NA	NA		n/a		n/a	NA	NA		n/a
299.05.879305	Placebo 0.5mL	rDEN2ï¿†30-7169 (Lot DEN2#103B) 0.5mL	D4 Dominica	Serum	Viral Culture	neg	neg	neg	neg	neg	neg	neg	neg	n/a	n/a											n/a		n/a	NA	NA		n/a		n/a	NA	NA		n/a
299.05.701185	TV 005 0.5mL	rDEN2ï¿†30-7169 (Lot DEN2#103B) 0.5mL	D1 WP	Serum	Viral Culture	neg		neg	neg	neg	neg	neg	neg	n/a	n/a											n/a		n/a	NA	NA		n/a		n/a	NA	NA		n/a
299.05.701185	TV 005 0.5mL	rDEN2ï¿†30-7169 (Lot DEN2#103B) 0.5mL	D2 NGC	Serum	Viral Culture	neg		neg	0.5	neg	neg	neg	neg	n/a	n/a											8	D2 NGC	D2 NGC(8)	0.5	0.5	0.5 D2 NGC	n/a		n/a	NA	NA	n/a	D2 NGC(8)
299.05.701185	TV 005 0.5mL	rDEN2ï¿†30-7169 (Lot DEN2#103B) 0.5mL	D2 Tonga/74	Serum	Viral Culture											neg	neg	neg	neg	neg	neg	neg	neg	n/a	n/a	n/a		n/a	NA	NA		n/a		n/a	NA	NA		n/a
299.05.701185	TV 005 0.5mL	rDEN2ï¿†30-7169 (Lot DEN2#103B) 0.5mL	D3 Sleman	Serum	Viral Culture	neg		neg	0.5	neg	neg	0.5	neg	n/a	n/a											8	D3 Sleman	D3 Sleman(8,14)	0.5	0.5	0.5 D3 Sleman	n/a		n/a	NA	NA	n/a	D3 Sleman(8,14)
299.05.701185	TV 005 0.5mL	rDEN2ï¿†30-7169 (Lot DEN2#103B) 0.5mL	D4 Dominica	Serum	Viral Culture	neg		neg	neg	neg	neg	neg	neg	n/a	n/a											n/a		n/a	NA	NA		n/a		n/a	NA	NA		n/a
299.05.850641	TV 005 0.5mL	rDEN2ï¿†30-7169 (Lot DEN2#103B) 0.5mL	D1 WP	Serum	Viral Culture	neg	neg	neg	neg	0.5	neg	neg	neg	n/a	n/a											10	D1 WP	D1 WP(10)	0.5	0.5	0.5 D1 WP	n/a		n/a	NA	NA	n/a	D1 WP(10)
299.05.850641	TV 005 0.5mL	rDEN2ï¿†30-7169 (Lot DEN2#103B) 0.5mL	D2 NGC	Serum	Viral Culture	neg	neg	neg	neg	neg	neg	neg	neg	n/a	n/a											n/a		n/a	NA	NA		n/a		n/a	NA	NA		n/a
299.05.850641	TV 005 0.5mL	rDEN2ï¿†30-7169 (Lot DEN2#103B) 0.5mL	D2 Tonga/74	Serum	Viral Culture											neg	neg	neg	neg	neg	neg	neg	neg	n/a	n/a	n/a		n/a	NA	NA		n/a		n/a	NA	NA		n/a
299.05.850641	TV 005 0.5mL	rDEN2ï¿†30-7169 (Lot DEN2#103B) 0.5mL	D3 Sleman	Serum	Viral Culture	neg	neg	neg	0.5	neg	neg	neg	neg	n/a	n/a											8	D3 Sleman	D3 Sleman(8)	0.5	0.5	0.5 D3 Sleman	n/a		n/a	NA	NA	n/a	D3 Sleman(8)
299.05.850641	TV 005 0.5mL	rDEN2ï¿†30-7169 (Lot DEN2#103B) 0.5mL	D4 Dominica	Serum	Viral Culture	neg	neg	neg	0.5	neg	neg	neg	neg	n/a	n/a											8	D4 Dominica	D4 Dominica(8)	0.5	0.5	0.5 D4 Dominica	n/a		n/a	NA	NA	n/a	D4 Dominica(8)
299.05.639428	Placebo 0.5mL	rDEN2ï¿†30-7169 (Lot DEN2#103B) 0.5mL	D1 WP	Serum	Viral Culture	neg	neg	neg	neg	neg	neg	neg	neg	n/a	n/a											n/a		n/a	NA	NA		n/a		n/a	NA	NA		n/a
299.05.639428	Placebo 0.5mL	rDEN2ï¿†30-7169 (Lot DEN2#103B) 0.5mL	D2 NGC	Serum	Viral Culture	neg	neg	neg	neg	neg	neg	neg	neg	n/a	n/a											n/a		n/a	NA	NA		n/a		n/a	NA	NA		n/a
299.05.639428	Placebo 0.5mL	rDEN2ï¿†30-7169 (Lot DEN2#103B) 0.5mL	D2 Tonga/74	Serum	Viral Culture											neg	neg	1.9	1.9	1.4	neg	neg	neg	n/a	n/a	n/a		n/a	NA	NA	n/a	7	D2 Tonga/74	D2 Tonga/74(7,8,10)	1.9	1.9	1.9 D2 Tonga/74	D2 Tonga/74(203,204,206)
299.05.639428	Placebo 0.5mL	rDEN2ï¿†30-7169 (Lot DEN2#103B) 0.5mL	D3 Sleman	Serum	Viral Culture	neg	neg	neg	neg	neg	neg	neg	neg	n/a	n/a											n/a		n/a	NA	NA		n/a		n/a	NA	NA		n/a
299.05.639428	Placebo 0.5mL	rDEN2ï¿†30-7169 (Lot DEN2#103B) 0.5mL	D4 Dominica	Serum	Viral Culture	neg	neg	neg	neg	neg	neg	neg	neg	n/a	n/a											n/a		n/a	NA	NA		n/a		n/a	NA	NA		n/a
299.05.221070	Placebo 0.5mL	rDEN2ï¿†30-7169 (Lot DEN2#103B) 0.5mL	D1 WP	Serum	Viral Culture	neg	neg	neg	neg	neg	neg	neg	neg	n/a	n/a											n/a		n/a	NA	NA		n/a		n/a	NA	NA		n/a
299.05.221070	Placebo 0.5mL	rDEN2ï¿†30-7169 (Lot DEN2#103B) 0.5mL	D2 NGC	Serum	Viral Culture	neg	neg	neg	neg	neg	neg	neg	neg	n/a	n/a											n/a		n/a	NA	NA		n/a		n/a	NA	NA		n/a
299.05.221070	Placebo 0.5mL	rDEN2ï¿†30-7169 (Lot DEN2#103B) 0.5mL	D2 Tonga/74	Serum	Viral Culture											neg	0.5	2.8	2.4	neg	neg	neg	neg	n/a	n/a	n/a		n/a	NA	NA	n/a	4	D2 Tonga/74	D2 Tonga/74(4,7,8)	2.8	2.8	2.8 D2 Tonga/74	D2 Tonga/74(200,203,204)
299.05.221070	Placebo 0.5mL	rDEN2ï¿†30-7169 (Lot DEN2#103B) 0.5mL	D3 Sleman	Serum	Viral Culture	neg	neg	neg	neg	neg	neg	neg	neg	n/a	n/a											n/a		n/a	NA	NA		n/a		n/a	NA	NA		n/a
299.05.221070	Placebo 0.5mL	rDEN2ï¿†30-7169 (Lot DEN2#103B) 0.5mL	D4 Dominica	Serum	Viral Culture	neg	neg	neg	neg	neg	neg	neg	neg	n/a	n/a											n/a		n/a	NA	NA		n/a		n/a	NA	NA		n/a
299.05.937339	Placebo 0.5mL	rDEN2ï¿†30-7169 (Lot DEN2#103B) 0.5mL	D1 WP	Serum	Viral Culture	neg	neg	neg	neg	neg	neg	neg	neg	n/a	n/a											n/a		n/a	NA	NA		n/a		n/a	NA	NA		n/a
299.05.937339	Placebo 0.5mL	rDEN2ï¿†30-7169 (Lot DEN2#103B) 0.5mL	D2 NGC	Serum	Viral Culture	neg	neg	neg	neg	neg	neg	neg	neg	n/a	n/a											n/a		n/a	NA	NA		n/a		n/a	NA	NA		n/a
299.05.937339	Placebo 0.5mL	rDEN2ï¿†30-7169 (Lot DEN2#103B) 0.5mL	D2 Tonga/74	Serum	Viral Culture											neg	neg	2.6	2.1	neg	neg	neg	neg	n/a	n/a	n/a		n/a	NA	NA	n/a	7	D2 Tonga/74	D2 Tonga/74(7,8)	2.6	2.6	2.6 D2 Tonga/74	D2 Tonga/74(203,204)
299.05.937339	Placebo 0.5mL	rDEN2ï¿†30-7169 (Lot DEN2#103B) 0.5mL	D3 Sleman	Serum	Viral Culture	neg	neg	neg	neg	neg	neg	neg	neg	n/a	n/a											n/a		n/a	NA	NA		n/a		n/a	NA	NA		n/a
299.05.937339	Placebo 0.5mL	rDEN2ï¿†30-7169 (Lot DEN2#103B) 0.5mL	D4 Dominica	Serum	Viral Culture	neg	neg	neg	neg	neg	neg	neg	neg	n/a	n/a											n/a		n/a	NA	NA		n/a		n/a	NA	NA		n/a
299.05.367298	TV 005 0.5mL	rDEN2ï¿†30-7169 (Lot DEN2#103B) 0.5mL	D1 WP	Serum	Viral Culture	neg	neg	neg	neg	neg	neg	neg	neg	n/a	n/a											n/a		n/a	NA	NA		n/a		n/a	NA	NA		n/a
299.05.367298	TV 005 0.5mL	rDEN2ï¿†30-7169 (Lot DEN2#103B) 0.5mL	D2 NGC	Serum	Viral Culture	neg	neg	neg	neg	neg	neg	neg	0.5	neg	n/a											16	D2 NGC	D2 NGC(16)	0.5	0.5	0.5 D2 NGC	n/a		n/a	NA	NA	n/a	D2 NGC(16)
299.05.367298	TV 005 0.5mL	rDEN2ï¿†30-7169 (Lot DEN2#103B) 0.5mL	D2 Tonga/74	Serum	Viral Culture											neg	neg	neg	neg	neg	neg	neg			neg	n/a		n/a	NA	NA		n/a		n/a	NA	NA		n/a
299.05.367298	TV 005 0.5mL	rDEN2ï¿†30-7169 (Lot DEN2#103B) 0.5mL	D3 Sleman	Serum	Viral Culture	neg	neg	0.5	0.7	0.7	neg	neg	neg	n/a	n/a											6	D3 Sleman	D3 Sleman(6,8,9)	0.7	0.7	0.7 D3 Sleman	n/a		n/a	NA	NA	n/a	D3 Sleman(6,8,9)
299.05.367298	TV 005 0.5mL	rDEN2ï¿†30-7169 (Lot DEN2#103B) 0.5mL	D4 Dominica	Serum	Viral Culture	neg	neg	neg	neg	neg	neg	neg	neg	n/a	n/a											n/a		n/a	NA	NA		n/a		n/a	NA	NA		n/a
299.05.733532	Placebo 0.5mL	rDEN2ï¿†30-7169 (Lot DEN2#103B) 0.5mL	D1 WP	Serum	Viral Culture	neg	neg	neg	neg	neg	neg	neg	neg	n/a	n/a											n/a		n/a	NA	NA		n/a		n/a	NA	NA		n/a
299.05.733532	Placebo 0.5mL	rDEN2ï¿†30-7169 (Lot DEN2#103B) 0.5mL	D2 NGC	Serum	Viral Culture	neg	neg	neg	neg	neg	neg	neg	neg	n/a	n/a											n/a		n/a	NA	NA		n/a		n/a	NA	NA		n/a
299.05.733532	Placebo 0.5mL	rDEN2ï¿†30-7169 (Lot DEN2#103B) 0.5mL	D2 Tonga/74	Serum	Viral Culture											neg	neg	2.6	3	1.4	1	neg	neg	n/a	n/a	n/a		n/a	NA	NA	n/a	7	D2 Tonga/74	D2 Tonga/74(7,8,10,11)	3	3	3.0 D2 Tonga/74	D2 Tonga/74(194,195,197,198)
299.05.733532	Placebo 0.5mL	rDEN2ï¿†30-7169 (Lot DEN2#103B) 0.5mL	D3 Sleman	Serum	Viral Culture	neg	neg	neg	neg	neg	neg	neg	neg	n/a	n/a											n/a		n/a	NA	NA		n/a		n/a	NA	NA		n/a
299.05.733532	Placebo 0.5mL	rDEN2ï¿†30-7169 (Lot DEN2#103B) 0.5mL	D4 Dominica	Serum	Viral Culture	neg	neg	neg	neg	neg	neg	neg	neg	n/a	n/a											n/a		n/a	NA	NA		n/a		n/a	NA	NA		n/a
299.05.285007	TV 005 0.5mL	rDEN2ï¿†30-7169 (Lot DEN2#103B) 0.5mL	D1 WP	Serum	Viral Culture	neg	neg	neg	neg	neg	0.5	neg	neg	n/a	n/a											13	D1 WP	D1 WP(13)	0.5	0.5	0.5 D1 WP	n/a		n/a	NA	NA	n/a	D1 WP(13)
299.05.285007	TV 005 0.5mL	rDEN2ï¿†30-7169 (Lot DEN2#103B) 0.5mL	D2 NGC	Serum	Viral Culture	neg	neg	neg	neg	neg	neg	neg	neg	n/a	n/a											n/a		n/a	NA	NA		n/a		n/a	NA	NA		n/a
299.05.285007	TV 005 0.5mL	rDEN2ï¿†30-7169 (Lot DEN2#103B) 0.5mL	D2 Tonga/74	Serum	Viral Culture											neg	neg	neg	neg	neg	neg	neg	neg	n/a	n/a	n/a		n/a	NA	NA		n/a		n/a	NA	NA		n/a
299.05.285007	TV 005 0.5mL	rDEN2ï¿†30-7169 (Lot DEN2#103B) 0.5mL	D3 Sleman	Serum	Viral Culture	neg	neg	neg	neg	neg	neg	0.5	neg	n/a	n/a											14	D3 Sleman	D3 Sleman(14)	0.5	0.5	0.5 D3 Sleman	n/a		n/a	NA	NA	n/a	D3 Sleman(14)
299.05.285007	TV 005 0.5mL	rDEN2ï¿†30-7169 (Lot DEN2#103B) 0.5mL	D4 Dominica	Serum	Viral Culture	neg	neg	neg	neg	neg	neg	neg	neg	n/a	n/a											n/a		n/a	NA	NA		n/a		n/a	NA	NA		n/a
299.05.105266	TV 005 0.5mL	rDEN2ï¿†30-7169 (Lot DEN2#103B) 0.5mL	D1 WP	Serum	Viral Culture	neg	neg	neg	neg	neg	neg	neg	neg	n/a	n/a											n/a		n/a	NA	NA		n/a		n/a	NA	NA		n/a
299.05.105266	TV 005 0.5mL	rDEN2ï¿†30-7169 (Lot DEN2#103B) 0.5mL	D2 NGC	Serum	Viral Culture	neg	neg	neg	neg	neg	neg	neg	neg	n/a	n/a											n/a		n/a	NA	NA		n/a		n/a	NA	NA		n/a
299.05.105266	TV 005 0.5mL	rDEN2ï¿†30-7169 (Lot DEN2#103B) 0.5mL	D2 Tonga/74	Serum	Viral Culture											neg	neg	neg	neg	neg	neg	neg	neg	n/a	n/a	n/a		n/a	NA	NA		n/a		n/a	NA	NA		n/a
299.05.105266	TV 005 0.5mL	rDEN2ï¿†30-7169 (Lot DEN2#103B) 0.5mL	D3 Sleman	Serum	Viral Culture	neg	neg	neg	neg	neg	1	1.3	1.5	neg	n/a											13	D3 Sleman	D3 Sleman(13,14,16)	1.5	1.5	1.5 D3 Sleman	n/a		n/a	NA	NA	n/a	D3 Sleman(13,14,16)
299.05.105266	TV 005 0.5mL	rDEN2ï¿†30-7169 (Lot DEN2#103B) 0.5mL	D4 Dominica	Serum	Viral Culture	neg	neg	neg	neg	neg	neg	neg	neg	n/a	n/a											n/a		n/a	NA	NA		n/a		n/a	NA	NA		n/a
299.05.127102	Placebo 0.5mL	rDEN2ï¿†30-7169 (Lot DEN2#103B) 0.5mL	D1 WP	Serum	Viral Culture	neg	neg	neg	neg	neg	neg	neg	neg	n/a	n/a											n/a		n/a	NA	NA		n/a		n/a	NA	NA		n/a
299.05.127102	Placebo 0.5mL	rDEN2ï¿†30-7169 (Lot DEN2#103B) 0.5mL	D2 NGC	Serum	Viral Culture	neg	neg	neg	neg	neg	neg	neg	neg	n/a	n/a											n/a		n/a	NA	NA		n/a		n/a	NA	NA		n/a
299.05.127102	Placebo 0.5mL	rDEN2ï¿†30-7169 (Lot DEN2#103B) 0.5mL	D2 Tonga/74	Serum	Viral Culture											neg	neg	1.5	2.2	2.9	2.7	neg	neg	n/a	n/a	n/a		n/a	NA	NA	n/a	7	D2 Tonga/74	D2 Tonga/74(7,8,10,11)	2.9	2.9	2.9 D2 Tonga/74	D2 Tonga/74(194,195,197,198)
299.05.127102	Placebo 0.5mL	rDEN2ï¿†30-7169 (Lot DEN2#103B) 0.5mL	D3 Sleman	Serum	Viral Culture	neg	neg	neg	neg	neg	neg	neg	neg	n/a	n/a											n/a		n/a	NA	NA		n/a		n/a	NA	NA		n/a
299.05.127102	Placebo 0.5mL	rDEN2ï¿†30-7169 (Lot DEN2#103B) 0.5mL	D4 Dominica	Serum	Viral Culture	neg	neg	neg	neg	neg	neg	neg	neg	n/a	n/a											n/a		n/a	NA	NA		n/a		n/a	NA	NA		n/a
299.05.761280	Placebo 0.5mL	rDEN2ï¿†30-7169 (Lot DEN2#103B) 0.5mL	D1 WP	Serum	Viral Culture	neg	neg	neg	neg	neg	neg	neg	neg	n/a	n/a											n/a		n/a	NA	NA		n/a		n/a	NA	NA		n/a
299.05.761280	Placebo 0.5mL	rDEN2ï¿†30-7169 (Lot DEN2#103B) 0.5mL	D2 NGC	Serum	Viral Culture	neg	neg	neg	neg	neg	neg	neg	neg	n/a	n/a											n/a		n/a	NA	NA		n/a		n/a	NA	NA		n/a
299.05.761280	Placebo 0.5mL	rDEN2ï¿†30-7169 (Lot DEN2#103B) 0.5mL	D2 Tonga/74	Serum	Viral Culture											neg	0.7	2.7	2.1	neg	neg	neg	neg	n/a	n/a	n/a		n/a	NA	NA	n/a	4	D2 Tonga/74	D2 Tonga/74(4,7,8)	2.7	2.7	2.7 D2 Tonga/74	D2 Tonga/74(191,194,195)
299.05.761280	Placebo 0.5mL	rDEN2ï¿†30-7169 (Lot DEN2#103B) 0.5mL	D3 Sleman	Serum	Viral Culture	neg	neg	neg	neg	neg	neg	neg	neg	n/a	n/a											n/a		n/a	NA	NA		n/a		n/a	NA	NA		n/a
299.05.761280	Placebo 0.5mL	rDEN2ï¿†30-7169 (Lot DEN2#103B) 0.5mL	D4 Dominica	Serum	Viral Culture	neg	neg	neg	neg	neg	neg	neg	neg	n/a	n/a											n/a		n/a	NA	NA		n/a		n/a	NA	NA		n/a
299.05.990436	TV 005 0.5mL	rDEN2ï¿†30-7169 (Lot DEN2#103B) 0.5mL	D1 WP	Serum	Viral Culture	neg	neg	neg	neg	neg	neg	neg	neg	n/a	n/a											n/a		n/a	NA	NA		n/a		n/a	NA	NA		n/a
299.05.990436	TV 005 0.5mL	rDEN2ï¿†30-7169 (Lot DEN2#103B) 0.5mL	D2 NGC	Serum	Viral Culture	neg	neg	neg	neg	neg	neg	neg	neg	n/a	n/a											n/a		n/a	NA	NA		n/a		n/a	NA	NA		n/a
299.05.990436	TV 005 0.5mL	rDEN2ï¿†30-7169 (Lot DEN2#103B) 0.5mL	D2 Tonga/74	Serum	Viral Culture											neg	neg	neg	neg	neg	neg	neg	neg	n/a	n/a	n/a		n/a	NA	NA		n/a		n/a	NA	NA		n/a
299.05.990436	TV 005 0.5mL	rDEN2ï¿†30-7169 (Lot DEN2#103B) 0.5mL	D3 Sleman	Serum	Viral Culture	neg	neg	neg	neg	neg	neg	neg	neg	n/a	n/a											n/a		n/a	NA	NA		n/a		n/a	NA	NA		n/a
299.05.990436	TV 005 0.5mL	rDEN2ï¿†30-7169 (Lot DEN2#103B) 0.5mL	D4 Dominica	Serum	Viral Culture	neg	neg	neg	neg	neg	neg	neg	neg	n/a	n/a											n/a		n/a	NA	NA		n/a		n/a	NA	NA		n/a
299.05.503748	Placebo 0.5mL	rDEN2ï¿†30-7169 (Lot DEN2#103B) 0.5mL	D1 WP	Serum	Viral Culture	neg	neg	neg	neg	neg	neg	neg	neg	n/a	n/a											n/a		n/a	NA	NA		n/a		n/a	NA	NA		n/a
299.05.503748	Placebo 0.5mL	rDEN2ï¿†30-7169 (Lot DEN2#103B) 0.5mL	D2 NGC	Serum	Viral Culture	neg	neg	neg	neg	neg	neg	neg	neg	n/a	n/a											n/a		n/a	NA	NA		n/a		n/a	NA	NA		n/a
299.05.503748	Placebo 0.5mL	rDEN2ï¿†30-7169 (Lot DEN2#103B) 0.5mL	D2 Tonga/74	Serum	Viral Culture											neg	neg	0.5	1.5	0.5	neg	neg	neg	n/a	n/a	n/a		n/a	NA	NA	n/a	7	D2 Tonga/74	D2 Tonga/74(7,8,10)	1.5	1.5	1.5 D2 Tonga/74	D2 Tonga/74(194,195,197)
299.05.503748	Placebo 0.5mL	rDEN2ï¿†30-7169 (Lot DEN2#103B) 0.5mL	D3 Sleman	Serum	Viral Culture	neg	neg	neg	neg	neg	neg	neg	neg	n/a	n/a											n/a		n/a	NA	NA		n/a		n/a	NA	NA		n/a
299.05.503748	Placebo 0.5mL	rDEN2ï¿†30-7169 (Lot DEN2#103B) 0.5mL	D4 Dominica	Serum	Viral Culture	neg	neg	neg	neg	neg	neg	neg	neg	n/a	n/a											n/a		n/a	NA	NA		n/a		n/a	NA	NA		n/a
299.05.366160	TV 005 0.5mL	rDEN2ï¿†30-7169 (Lot DEN2#103B) 0.5mL	D1 WP	Serum	Viral Culture	neg	neg	neg	neg			neg	neg	n/a	n/a											n/a		n/a	NA	NA		n/a		n/a	NA	NA		n/a
299.05.366160	TV 005 0.5mL	rDEN2ï¿†30-7169 (Lot DEN2#103B) 0.5mL	D2 NGC	Serum	Viral Culture	neg	neg	neg	neg			neg	neg	n/a	n/a											n/a		n/a	NA	NA		n/a		n/a	NA	NA		n/a
299.05.366160	TV 005 0.5mL	rDEN2ï¿†30-7169 (Lot DEN2#103B) 0.5mL	D2 Tonga/74	Serum	Viral Culture											neg	neg	neg	neg		neg	neg	neg	n/a	n/a	n/a		n/a	NA	NA		n/a		n/a	NA	NA		n/a
299.05.366160	TV 005 0.5mL	rDEN2ï¿†30-7169 (Lot DEN2#103B) 0.5mL	D3 Sleman	Serum	Viral Culture	neg	neg	neg	neg			neg	neg	n/a	n/a											n/a		n/a	NA	NA		n/a		n/a	NA	NA		n/a
299.05.366160	TV 005 0.5mL	rDEN2ï¿†30-7169 (Lot DEN2#103B) 0.5mL	D4 Dominica	Serum	Viral Culture	neg	neg	neg	neg			neg	neg	n/a	n/a											n/a		n/a	NA	NA		n/a		n/a	NA	NA		n/a
299.05.658050	TV 005 0.5mL	rDEN2ï¿†30-7169 (Lot DEN2#103B) 0.5mL	D1 WP	Serum	Viral Culture	neg	neg	neg	neg	neg	neg	neg	neg	n/a	n/a											n/a		n/a	NA	NA		n/a		n/a	NA	NA		n/a
299.05.658050	TV 005 0.5mL	rDEN2ï¿†30-7169 (Lot DEN2#103B) 0.5mL	D2 NGC	Serum	Viral Culture	neg	neg	neg	neg	neg	neg	neg	neg	n/a	n/a											n/a		n/a	NA	NA		n/a		n/a	NA	NA		n/a
299.05.658050	TV 005 0.5mL	rDEN2ï¿†30-7169 (Lot DEN2#103B) 0.5mL	D2 Tonga/74	Serum	Viral Culture											neg	neg	neg	neg	neg	neg	neg	neg	n/a	n/a	n/a		n/a	NA	NA		n/a		n/a	NA	NA		n/a
299.05.658050	TV 005 0.5mL	rDEN2ï¿†30-7169 (Lot DEN2#103B) 0.5mL	D3 Sleman	Serum	Viral Culture	neg	neg	neg	neg	neg	neg	0.5	neg	n/a	n/a											14	D3 Sleman	D3 Sleman(14)	0.5	0.5	0.5 D3 Sleman	n/a		n/a	NA	NA	n/a	D3 Sleman(14)
299.05.658050	TV 005 0.5mL	rDEN2ï¿†30-7169 (Lot DEN2#103B) 0.5mL	D4 Dominica	Serum	Viral Culture	neg	neg	neg	neg	neg	neg	neg	neg	n/a	n/a											n/a		n/a	NA	NA		n/a		n/a	NA	NA		n/a
299.05.111933	Placebo 0.5mL	rDEN2ï¿†30-7169 (Lot DEN2#103B) 0.5mL	D1 WP	Serum	Viral Culture	neg	neg	neg	neg	neg	neg	neg		neg	n/a											n/a		n/a	NA	NA		n/a		n/a	NA	NA		n/a
299.05.111933	Placebo 0.5mL	rDEN2ï¿†30-7169 (Lot DEN2#103B) 0.5mL	D2 NGC	Serum	Viral Culture	neg	neg	neg	neg	neg	neg	neg		neg	n/a											n/a		n/a	NA	NA		n/a		n/a	NA	NA		n/a
299.05.111933	Placebo 0.5mL	rDEN2ï¿†30-7169 (Lot DEN2#103B) 0.5mL	D2 Tonga/74	Serum	Viral Culture											neg	neg	1.2	neg	2.1	1.5	neg	neg	n/a	n/a	n/a		n/a	NA	NA	n/a	7	D2 Tonga/74	D2 Tonga/74(7,10,11)	2.1	2.1	2.1 D2 Tonga/74	D2 Tonga/74(194,197,198)
299.05.111933	Placebo 0.5mL	rDEN2ï¿†30-7169 (Lot DEN2#103B) 0.5mL	D3 Sleman	Serum	Viral Culture	neg	neg	neg	neg	neg	neg	neg		neg	n/a											n/a		n/a	NA	NA		n/a		n/a	NA	NA		n/a
299.05.111933	Placebo 0.5mL	rDEN2ï¿†30-7169 (Lot DEN2#103B) 0.5mL	D4 Dominica	Serum	Viral Culture	neg	neg	neg	neg	neg	neg	neg		neg	n/a											n/a		n/a	NA	NA		n/a		n/a	NA	NA		n/a
299.05.978181	Placebo 0.5mL		D1 WP	Serum	Viral Culture	neg	neg	neg	neg	neg	neg	neg	neg	n/a	n/a											n/a		n/a	NA	NA		n/a		n/a	NA	NA		n/a
299.05.978181	Placebo 0.5mL		D2 NGC	Serum	Viral Culture	neg	neg	neg	neg	neg	neg	neg	neg	n/a	n/a											n/a		n/a	NA	NA		n/a		n/a	NA	NA		n/a
299.05.978181	Placebo 0.5mL		D2 Tonga/74	Serum	Viral Culture																					n/a		n/a	NA	NA		n/a		n/a	NA	NA		n/a
299.05.978181	Placebo 0.5mL		D3 Sleman	Serum	Viral Culture	neg	neg	neg	neg	neg	neg	neg	neg	n/a	n/a											n/a		n/a	NA	NA		n/a		n/a	NA	NA		n/a
299.05.978181	Placebo 0.5mL		D4 Dominica	Serum	Viral Culture	neg	neg	neg	neg	neg	neg	neg	neg	n/a	n/a											n/a		n/a	NA	NA		n/a		n/a	NA	NA		n/a
299.05.384481	Placebo 0.5mL	rDEN2ï¿†30-7169 (Lot DEN2#103B) 0.5mL	D1 WP	Serum	Viral Culture	neg	neg	neg	neg	neg	neg	neg	neg	n/a	n/a											n/a		n/a	NA	NA		n/a		n/a	NA	NA		n/a
299.05.384481	Placebo 0.5mL	rDEN2ï¿†30-7169 (Lot DEN2#103B) 0.5mL	D2 NGC	Serum	Viral Culture	neg	neg	neg	neg	neg	neg	neg	neg	n/a	n/a											n/a		n/a	NA	NA		n/a		n/a	NA	NA		n/a
299.05.384481	Placebo 0.5mL	rDEN2ï¿†30-7169 (Lot DEN2#103B) 0.5mL	D2 Tonga/74	Serum	Viral Culture											neg	0.5	2.5	1.8	neg	neg	neg	neg	neg	n/a	n/a		n/a	NA	NA	n/a	3	D2 Tonga/74	D2 Tonga/74(3,6,8)	2.5	2.5	2.5 D2 Tonga/74	D2 Tonga/74(206,209,211)
299.05.384481	Placebo 0.5mL	rDEN2ï¿†30-7169 (Lot DEN2#103B) 0.5mL	D3 Sleman	Serum	Viral Culture	neg	neg	neg	neg	neg	neg	neg	neg	n/a	n/a											n/a		n/a	NA	NA		n/a		n/a	NA	NA		n/a
299.05.384481	Placebo 0.5mL	rDEN2ï¿†30-7169 (Lot DEN2#103B) 0.5mL	D4 Dominica	Serum	Viral Culture	neg	neg	neg	neg	neg	neg	neg	neg	n/a	n/a											n/a		n/a	NA	NA		n/a		n/a	NA	NA		n/a
299.05.425860	TV 005 0.5mL	rDEN2ï¿†30-7169 (Lot DEN2#103B) 0.5mL	D1 WP	Serum	Viral Culture	neg	neg	neg	neg	neg	neg	neg	neg	n/a	n/a											n/a		n/a	NA	NA		n/a		n/a	NA	NA		n/a
299.05.425860	TV 005 0.5mL	rDEN2ï¿†30-7169 (Lot DEN2#103B) 0.5mL	D2 NGC	Serum	Viral Culture	neg	neg	neg	neg	neg	neg	neg	neg	n/a	n/a											n/a		n/a	NA	NA		n/a		n/a	NA	NA		n/a
299.05.425860	TV 005 0.5mL	rDEN2ï¿†30-7169 (Lot DEN2#103B) 0.5mL	D2 Tonga/74	Serum	Viral Culture											neg	neg	neg	neg	neg	neg	neg	neg	neg	n/a	n/a		n/a	NA	NA		n/a		n/a	NA	NA		n/a
299.05.425860	TV 005 0.5mL	rDEN2ï¿†30-7169 (Lot DEN2#103B) 0.5mL	D3 Sleman	Serum	Viral Culture	neg	neg	neg	neg	0.5	neg	neg	neg	n/a	n/a											9	D3 Sleman	D3 Sleman(9)	0.5	0.5	0.5 D3 Sleman	n/a		n/a	NA	NA	n/a	D3 Sleman(9)
299.05.425860	TV 005 0.5mL	rDEN2ï¿†30-7169 (Lot DEN2#103B) 0.5mL	D4 Dominica	Serum	Viral Culture	neg	neg	neg	neg	neg	neg	neg	neg	n/a	n/a											n/a		n/a	NA	NA		n/a		n/a	NA	NA		n/a
299.05.257301	TV 005 0.5mL	rDEN2ï¿†30-7169 (Lot DEN2#103B) 0.5mL	D1 WP	Serum	Viral Culture	neg	neg	neg	neg	neg	neg	neg	neg	n/a	n/a											n/a		n/a	NA	NA		n/a		n/a	NA	NA		n/a
299.05.257301	TV 005 0.5mL	rDEN2ï¿†30-7169 (Lot DEN2#103B) 0.5mL	D2 NGC	Serum	Viral Culture	neg	0.5	neg	neg	neg	neg	neg	neg	n/a	n/a											3	D2 NGC	D2 NGC(3)	0.5	0.5	0.5 D2 NGC	n/a		n/a	NA	NA	n/a	D2 NGC(3)
299.05.257301	TV 005 0.5mL	rDEN2ï¿†30-7169 (Lot DEN2#103B) 0.5mL	D2 Tonga/74	Serum	Viral Culture											neg	neg	neg	neg	neg	neg	neg	neg	neg	n/a	n/a		n/a	NA	NA		n/a		n/a	NA	NA		n/a
299.05.257301	TV 005 0.5mL	rDEN2ï¿†30-7169 (Lot DEN2#103B) 0.5mL	D3 Sleman	Serum	Viral Culture	neg	neg	neg	0.5	0.5	neg	neg	neg	n/a	n/a											8	D3 Sleman	D3 Sleman(8,10)	0.5	0.5	0.5 D3 Sleman	n/a		n/a	NA	NA	n/a	D3 Sleman(8,10)
299.05.257301	TV 005 0.5mL	rDEN2ï¿†30-7169 (Lot DEN2#103B) 0.5mL	D4 Dominica	Serum	Viral Culture	neg	neg	neg	neg	neg	neg	neg	neg	n/a	n/a											n/a		n/a	NA	NA		n/a		n/a	NA	NA		n/a
299.05.271852	Placebo 0.5mL	rDEN2ï¿†30-7169 (Lot DEN2#103B) 0.5mL	D1 WP	Serum	Viral Culture	neg	neg	neg	neg	neg	neg	neg	neg	n/a	n/a											n/a		n/a	NA	NA		n/a		n/a	NA	NA		n/a
299.05.271852	Placebo 0.5mL	rDEN2ï¿†30-7169 (Lot DEN2#103B) 0.5mL	D2 NGC	Serum	Viral Culture	neg	neg	neg	neg	neg	neg	neg	neg	n/a	n/a											n/a		n/a	NA	NA		n/a		n/a	NA	NA		n/a
299.05.271852	Placebo 0.5mL	rDEN2ï¿†30-7169 (Lot DEN2#103B) 0.5mL	D2 Tonga/74	Serum	Viral Culture											neg	neg	0.5	1.6	neg	neg	neg	neg	neg	n/a	n/a		n/a	NA	NA	n/a	6	D2 Tonga/74	D2 Tonga/74(6,7)	1.6	1.6	1.6 D2 Tonga/74	D2 Tonga/74(237,238)
299.05.271852	Placebo 0.5mL	rDEN2ï¿†30-7169 (Lot DEN2#103B) 0.5mL	D3 Sleman	Serum	Viral Culture	neg	neg	neg	neg	neg	neg	neg	neg	n/a	n/a											n/a		n/a	NA	NA		n/a		n/a	NA	NA		n/a
299.05.271852	Placebo 0.5mL	rDEN2ï¿†30-7169 (Lot DEN2#103B) 0.5mL	D4 Dominica	Serum	Viral Culture	neg	neg	neg	neg	neg	neg	neg	neg	n/a	n/a											n/a		n/a	NA	NA		n/a		n/a	NA	NA		n/a
299.05.115183	TV 005 0.5mL		D1 WP	Serum	Viral Culture	neg	neg	neg	neg	neg	neg	neg	neg	n/a	n/a											n/a		n/a	NA	NA		n/a		n/a	NA	NA		n/a
299.05.115183	TV 005 0.5mL		D2 NGC	Serum	Viral Culture	neg	neg	neg	neg	neg	neg	neg	neg	n/a	n/a											n/a		n/a	NA	NA		n/a		n/a	NA	NA		n/a
299.05.115183	TV 005 0.5mL		D2 Tonga/74	Serum	Viral Culture																					n/a		n/a	NA	NA		n/a		n/a	NA	NA		n/a
299.05.115183	TV 005 0.5mL		D3 Sleman	Serum	Viral Culture	neg	neg	neg	neg	neg	0.5	neg	neg	n/a	n/a											13	D3 Sleman	D3 Sleman(13)	0.5	0.5	0.5 D3 Sleman	n/a		n/a	NA	NA	n/a	D3 Sleman(13)
299.05.115183	TV 005 0.5mL		D4 Dominica	Serum	Viral Culture	neg	neg	neg	neg	neg	neg	neg	neg	n/a	n/a											n/a		n/a	NA	NA		n/a		n/a	NA	NA		n/a
299.05.410651	TV 005 0.5mL	rDEN2ï¿†30-7169 (Lot DEN2#103B) 0.5mL	D1 WP	Serum	Viral Culture	neg	neg	neg	neg	neg	neg	neg	neg	n/a	n/a											n/a		n/a	NA	NA		n/a		n/a	NA	NA		n/a
299.05.410651	TV 005 0.5mL	rDEN2ï¿†30-7169 (Lot DEN2#103B) 0.5mL	D2 NGC	Serum	Viral Culture	neg	neg	neg	neg	neg	neg	neg	neg	n/a	n/a											n/a		n/a	NA	NA		n/a		n/a	NA	NA		n/a
299.05.410651	TV 005 0.5mL	rDEN2ï¿†30-7169 (Lot DEN2#103B) 0.5mL	D2 Tonga/74	Serum	Viral Culture											neg	neg	neg	neg	neg	neg	neg	neg	neg	n/a	n/a		n/a	NA	NA		n/a		n/a	NA	NA		n/a
299.05.410651	TV 005 0.5mL	rDEN2ï¿†30-7169 (Lot DEN2#103B) 0.5mL	D3 Sleman	Serum	Viral Culture	neg	neg	neg	neg	neg	neg	neg	neg	n/a	n/a											n/a		n/a	NA	NA		n/a		n/a	NA	NA		n/a
299.05.410651	TV 005 0.5mL	rDEN2ï¿†30-7169 (Lot DEN2#103B) 0.5mL	D4 Dominica	Serum	Viral Culture	neg	neg	neg	neg	neg	neg	neg	neg	n/a	n/a											n/a		n/a	NA	NA		n/a		n/a	NA	NA		n/a
299.05.551259	Placebo 0.5mL	rDEN2ï¿†30-7169 (Lot DEN2#103B) 0.5mL	D1 WP	Serum	Viral Culture	neg	neg	neg	neg	neg	neg	neg	neg	n/a	n/a											n/a		n/a	NA	NA		n/a		n/a	NA	NA		n/a
299.05.551259	Placebo 0.5mL	rDEN2ï¿†30-7169 (Lot DEN2#103B) 0.5mL	D2 NGC	Serum	Viral Culture	neg	neg	neg	neg	neg	neg	neg	neg	n/a	n/a											n/a		n/a	NA	NA		n/a		n/a	NA	NA		n/a
299.05.551259	Placebo 0.5mL	rDEN2ï¿†30-7169 (Lot DEN2#103B) 0.5mL	D2 Tonga/74	Serum	Viral Culture											neg	0.5	0.5	0.5	neg	neg	neg	neg	neg	n/a	n/a		n/a	NA	NA	n/a	3	D2 Tonga/74	D2 Tonga/74(3,6,8)	0.5	0.5	0.5 D2 Tonga/74	D2 Tonga/74(185,188,190)
299.05.551259	Placebo 0.5mL	rDEN2ï¿†30-7169 (Lot DEN2#103B) 0.5mL	D3 Sleman	Serum	Viral Culture	neg	neg	neg	neg	neg	neg	neg	neg	n/a	n/a											n/a		n/a	NA	NA		n/a		n/a	NA	NA		n/a
299.05.551259	Placebo 0.5mL	rDEN2ï¿†30-7169 (Lot DEN2#103B) 0.5mL	D4 Dominica	Serum	Viral Culture	neg	neg	neg	neg	neg	neg	neg	neg	n/a	n/a											n/a		n/a	NA	NA		n/a		n/a	NA	NA		n/a
299.05.399079	TV 005 0.5mL		D1 WP	Serum	Viral Culture	neg	neg	neg	0.5	neg				neg	n/a											9	D1 WP	D1 WP(9)	0.5	0.5	0.5 D1 WP	n/a		n/a	NA	NA	n/a	D1 WP(9)
299.05.399079	TV 005 0.5mL		D2 NGC	Serum	Viral Culture	neg	neg	neg	neg	neg				neg	n/a											n/a		n/a	NA	NA		n/a		n/a	NA	NA		n/a
299.05.399079	TV 005 0.5mL		D2 Tonga/74	Serum	Viral Culture											neg										n/a		n/a	NA	NA		n/a		n/a	NA	NA		n/a
299.05.399079	TV 005 0.5mL		D3 Sleman	Serum	Viral Culture	neg	neg	neg	neg	0.5				neg	n/a											10	D3 Sleman	D3 Sleman(10)	0.5	0.5	0.5 D3 Sleman	n/a		n/a	NA	NA	n/a	D3 Sleman(10)
299.05.399079	TV 005 0.5mL		D4 Dominica	Serum	Viral Culture	neg	neg	neg	neg	neg				neg	n/a											n/a		n/a	NA	NA		n/a		n/a	NA	NA		n/a
299.05.930165	Placebo 0.5mL	rDEN2ï¿†30-7169 (Lot DEN2#103B) 0.5mL	D1 WP	Serum	Viral Culture	neg	neg	neg	neg	neg	neg	neg	neg	n/a	n/a											n/a		n/a	NA	NA		n/a		n/a	NA	NA		n/a
299.05.930165	Placebo 0.5mL	rDEN2ï¿†30-7169 (Lot DEN2#103B) 0.5mL	D2 NGC	Serum	Viral Culture	neg	neg	neg	neg	neg	neg	neg	neg	n/a	n/a											n/a		n/a	NA	NA		n/a		n/a	NA	NA		n/a
299.05.930165	Placebo 0.5mL	rDEN2ï¿†30-7169 (Lot DEN2#103B) 0.5mL	D2 Tonga/74	Serum	Viral Culture											neg	0.5	1.7	neg	neg	neg	neg	neg	neg	n/a	n/a		n/a	NA	NA	n/a	3	D2 Tonga/74	D2 Tonga/74(3,6)	1.7	1.7	1.7 D2 Tonga/74	D2 Tonga/74(185,188)
299.05.930165	Placebo 0.5mL	rDEN2ï¿†30-7169 (Lot DEN2#103B) 0.5mL	D3 Sleman	Serum	Viral Culture	neg	neg	neg	neg	neg	neg	neg	neg	n/a	n/a											n/a		n/a	NA	NA		n/a		n/a	NA	NA		n/a
299.05.930165	Placebo 0.5mL	rDEN2ï¿†30-7169 (Lot DEN2#103B) 0.5mL	D4 Dominica	Serum	Viral Culture	neg	neg	neg	neg	neg	neg	neg	neg	n/a	n/a											n/a		n/a	NA	NA		n/a		n/a	NA	NA		n/a
299.05.646961	TV 005 0.5mL	rDEN2ï¿†30-7169 (Lot DEN2#103B) 0.5mL	D1 WP	Serum	Viral Culture	neg	neg	neg	neg	neg	neg	neg	neg	n/a	n/a											n/a		n/a	NA	NA		n/a		n/a	NA	NA		n/a
299.05.646961	TV 005 0.5mL	rDEN2ï¿†30-7169 (Lot DEN2#103B) 0.5mL	D2 NGC	Serum	Viral Culture	neg	neg	neg	neg	neg	neg	neg	neg	n/a	n/a											n/a		n/a	NA	NA		n/a		n/a	NA	NA		n/a
299.05.646961	TV 005 0.5mL	rDEN2ï¿†30-7169 (Lot DEN2#103B) 0.5mL	D2 Tonga/74	Serum	Viral Culture											neg	neg	neg	neg	neg	neg	neg	neg	neg	n/a	n/a		n/a	NA	NA		n/a		n/a	NA	NA		n/a
299.05.646961	TV 005 0.5mL	rDEN2ï¿†30-7169 (Lot DEN2#103B) 0.5mL	D3 Sleman	Serum	Viral Culture	neg	neg	0.5	neg	neg	neg	neg	neg	n/a	n/a											6	D3 Sleman	D3 Sleman(6)	0.5	0.5	0.5 D3 Sleman	n/a		n/a	NA	NA	n/a	D3 Sleman(6)
299.05.646961	TV 005 0.5mL	rDEN2ï¿†30-7169 (Lot DEN2#103B) 0.5mL	D4 Dominica	Serum	Viral Culture	neg	neg	neg	neg	neg	neg	neg	neg	n/a	n/a											n/a		n/a	NA	NA		n/a		n/a	NA	NA		n/a
299.05.538288	Placebo 0.5mL	rDEN2ï¿†30-7169 (Lot DEN2#103B) 0.5mL	D1 WP	Serum	Viral Culture	neg	neg	neg	neg	neg	neg	neg	neg	n/a	n/a											n/a		n/a	NA	NA		n/a		n/a	NA	NA		n/a
299.05.538288	Placebo 0.5mL	rDEN2ï¿†30-7169 (Lot DEN2#103B) 0.5mL	D2 NGC	Serum	Viral Culture	neg	neg	neg	neg	neg	neg	neg	neg	n/a	n/a											n/a		n/a	NA	NA		n/a		n/a	NA	NA		n/a
299.05.538288	Placebo 0.5mL	rDEN2ï¿†30-7169 (Lot DEN2#103B) 0.5mL	D2 Tonga/74	Serum	Viral Culture											neg	neg	2.3	0.5	0.5	neg	neg	neg	neg	n/a	n/a		n/a	NA	NA	n/a	6	D2 Tonga/74	D2 Tonga/74(6,8,10)	2.3	2.3	2.3 D2 Tonga/74	D2 Tonga/74(188,190,192)
299.05.538288	Placebo 0.5mL	rDEN2ï¿†30-7169 (Lot DEN2#103B) 0.5mL	D3 Sleman	Serum	Viral Culture	neg	neg	neg	neg	neg	neg	neg	neg	n/a	n/a											n/a		n/a	NA	NA		n/a		n/a	NA	NA		n/a
299.05.538288	Placebo 0.5mL	rDEN2ï¿†30-7169 (Lot DEN2#103B) 0.5mL	D4 Dominica	Serum	Viral Culture	neg	neg	neg	neg	neg	neg	neg	neg	n/a	n/a											n/a		n/a	NA	NA		n/a		n/a	NA	NA		n/a
299.05.818172	TV 005 0.5mL	rDEN2ï¿†30-7169 (Lot DEN2#103B) 0.5mL	D1 WP	Serum	Viral Culture	neg	neg	neg	0.5	neg	0.5	0.5	neg	n/a	n/a											9	D1 WP	D1 WP(9,13,14)	0.5	0.5	0.5 D1 WP	n/a		n/a	NA	NA	n/a	D1 WP(9,13,14)
299.05.818172	TV 005 0.5mL	rDEN2ï¿†30-7169 (Lot DEN2#103B) 0.5mL	D2 NGC	Serum	Viral Culture	neg	neg	neg	0.5	0.5	0.5	neg	neg	n/a	n/a											9	D2 NGC	D2 NGC(9,10,13)	0.5	0.5	0.5 D2 NGC	n/a		n/a	NA	NA	n/a	D2 NGC(9,10,13)
299.05.818172	TV 005 0.5mL	rDEN2ï¿†30-7169 (Lot DEN2#103B) 0.5mL	D2 Tonga/74	Serum	Viral Culture											neg	neg	neg	neg	neg	neg	neg	neg	neg	n/a	n/a		n/a	NA	NA		n/a		n/a	NA	NA		n/a
299.05.818172	TV 005 0.5mL	rDEN2ï¿†30-7169 (Lot DEN2#103B) 0.5mL	D3 Sleman	Serum	Viral Culture	neg	neg	neg	neg	neg	neg	neg	neg	n/a	n/a											n/a		n/a	NA	NA		n/a		n/a	NA	NA		n/a
299.05.818172	TV 005 0.5mL	rDEN2ï¿†30-7169 (Lot DEN2#103B) 0.5mL	D4 Dominica	Serum	Viral Culture	neg	neg	neg	neg	neg	neg	neg	neg	n/a	n/a											n/a		n/a	NA	NA		n/a		n/a	NA	NA		n/a
299.05.168332	Placebo 0.5mL	rDEN2ï¿†30-7169 (Lot DEN2#103B) 0.5mL	D1 WP	Serum	Viral Culture	neg	neg	neg	neg	neg	neg	neg	neg	n/a	n/a											n/a		n/a	NA	NA		n/a		n/a	NA	NA		n/a
299.05.168332	Placebo 0.5mL	rDEN2ï¿†30-7169 (Lot DEN2#103B) 0.5mL	D2 NGC	Serum	Viral Culture	neg	neg	neg	neg	neg	neg	neg	neg	n/a	n/a											n/a		n/a	NA	NA		n/a		n/a	NA	NA		n/a
299.05.168332	Placebo 0.5mL	rDEN2ï¿†30-7169 (Lot DEN2#103B) 0.5mL	D2 Tonga/74	Serum	Viral Culture											neg	neg	2.3	0.5	0.5	neg	neg	neg	neg	n/a	n/a		n/a	NA	NA	n/a	6	D2 Tonga/74	D2 Tonga/74(6,8,10)	2.3	2.3	2.3 D2 Tonga/74	D2 Tonga/74(188,190,192)
299.05.168332	Placebo 0.5mL	rDEN2ï¿†30-7169 (Lot DEN2#103B) 0.5mL	D3 Sleman	Serum	Viral Culture	neg	neg	neg	neg	neg	neg	neg	neg	n/a	n/a											n/a		n/a	NA	NA		n/a		n/a	NA	NA		n/a
299.05.168332	Placebo 0.5mL	rDEN2ï¿†30-7169 (Lot DEN2#103B) 0.5mL	D4 Dominica	Serum	Viral Culture	neg	neg	neg	neg	neg	neg	neg	neg	n/a	n/a											n/a		n/a	NA	NA		n/a		n/a	NA	NA		n/a
299.05.445963	Placebo 0.5mL	rDEN2ï¿†30-7169 (Lot DEN2#103B) 0.5mL	D1 WP	Serum	Viral Culture	neg	neg	neg	neg	neg	neg	neg	neg	n/a	n/a											n/a		n/a	NA	NA		n/a		n/a	NA	NA		n/a
299.05.445963	Placebo 0.5mL	rDEN2ï¿†30-7169 (Lot DEN2#103B) 0.5mL	D2 NGC	Serum	Viral Culture	neg	neg	neg	neg	neg	neg	neg	neg	n/a	n/a											n/a		n/a	NA	NA		n/a		n/a	NA	NA		n/a
299.05.445963	Placebo 0.5mL	rDEN2ï¿†30-7169 (Lot DEN2#103B) 0.5mL	D2 Tonga/74	Serum	Viral Culture											neg	0.5	2.7	0.5	neg	neg	neg	neg	neg	n/a	n/a		n/a	NA	NA	n/a	3	D2 Tonga/74	D2 Tonga/74(3,6,8)	2.7	2.7	2.7 D2 Tonga/74	D2 Tonga/74(185,188,190)
299.05.445963	Placebo 0.5mL	rDEN2ï¿†30-7169 (Lot DEN2#103B) 0.5mL	D3 Sleman	Serum	Viral Culture	neg	neg	neg	neg	neg	neg	neg	neg	n/a	n/a											n/a		n/a	NA	NA		n/a		n/a	NA	NA		n/a
299.05.445963	Placebo 0.5mL	rDEN2ï¿†30-7169 (Lot DEN2#103B) 0.5mL	D4 Dominica	Serum	Viral Culture	neg	neg	neg	neg	neg	neg	neg	neg	n/a	n/a											n/a		n/a	NA	NA		n/a		n/a	NA	NA		n/a
299.05.494538	Placebo 0.5mL	rDEN2ï¿†30-7169 (Lot DEN2#103B) 0.5mL	D1 WP	Serum	Viral Culture	neg	neg	neg	neg	neg	neg	neg	neg	n/a	n/a											n/a		n/a	NA	NA		n/a		n/a	NA	NA		n/a
299.05.494538	Placebo 0.5mL	rDEN2ï¿†30-7169 (Lot DEN2#103B) 0.5mL	D2 NGC	Serum	Viral Culture	neg	neg	neg	neg	neg	neg	neg	neg	n/a	n/a											n/a		n/a	NA	NA		n/a		n/a	NA	NA		n/a
299.05.494538	Placebo 0.5mL	rDEN2ï¿†30-7169 (Lot DEN2#103B) 0.5mL	D2 Tonga/74	Serum	Viral Culture											neg	0.5	2.6	0.5	neg	neg	neg	neg	neg	n/a	n/a		n/a	NA	NA	n/a	3	D2 Tonga/74	D2 Tonga/74(3,6,8)	2.6	2.6	2.6 D2 Tonga/74	D2 Tonga/74(185,188,190)
299.05.494538	Placebo 0.5mL	rDEN2ï¿†30-7169 (Lot DEN2#103B) 0.5mL	D3 Sleman	Serum	Viral Culture	neg	neg	neg	neg	neg	neg	neg	neg	n/a	n/a											n/a		n/a	NA	NA		n/a		n/a	NA	NA		n/a
299.05.494538	Placebo 0.5mL	rDEN2ï¿†30-7169 (Lot DEN2#103B) 0.5mL	D4 Dominica	Serum	Viral Culture	neg	neg	neg	neg	neg	neg	neg	neg	n/a	n/a											n/a		n/a	NA	NA		n/a		n/a	NA	NA		n/a
299.05.957350	TV 005 0.5mL	rDEN2ï¿†30-7169 (Lot DEN2#103B) 0.5mL	D1 WP	Serum	Viral Culture	neg	neg	neg	neg	neg	0.5	neg	neg	n/a	n/a											13	D1 WP	D1 WP(13)	0.5	0.5	0.5 D1 WP	n/a		n/a	NA	NA	n/a	D1 WP(13)
299.05.957350	TV 005 0.5mL	rDEN2ï¿†30-7169 (Lot DEN2#103B) 0.5mL	D2 NGC	Serum	Viral Culture	neg	neg	neg	neg	neg	neg	neg	neg	n/a	n/a											n/a		n/a	NA	NA		n/a		n/a	NA	NA		n/a
299.05.957350	TV 005 0.5mL	rDEN2ï¿†30-7169 (Lot DEN2#103B) 0.5mL	D2 Tonga/74	Serum	Viral Culture											neg	neg	neg	neg	neg	neg	neg	neg	neg	n/a	n/a		n/a	NA	NA		n/a		n/a	NA	NA		n/a
299.05.957350	TV 005 0.5mL	rDEN2ï¿†30-7169 (Lot DEN2#103B) 0.5mL	D3 Sleman	Serum	Viral Culture	neg	neg	neg	neg	neg	neg	neg	neg	n/a	n/a											n/a		n/a	NA	NA		n/a		n/a	NA	NA		n/a
299.05.957350	TV 005 0.5mL	rDEN2ï¿†30-7169 (Lot DEN2#103B) 0.5mL	D4 Dominica	Serum	Viral Culture	neg	neg	neg	neg	neg	neg	neg	neg	n/a	n/a											n/a		n/a	NA	NA		n/a		n/a	NA	NA		n/a
299.05.183711	TV 005 0.5mL	rDEN2ï¿†30-7169 (Lot DEN2#103B) 0.5mL	D1 WP	Serum	Viral Culture	neg	neg	neg	neg	neg	neg	neg	neg	n/a	n/a											n/a		n/a	NA	NA		n/a		n/a	NA	NA		n/a
299.05.183711	TV 005 0.5mL	rDEN2ï¿†30-7169 (Lot DEN2#103B) 0.5mL	D2 NGC	Serum	Viral Culture	neg	neg	neg	neg	neg	neg	neg	neg	n/a	n/a											n/a		n/a	NA	NA		n/a		n/a	NA	NA		n/a
299.05.183711	TV 005 0.5mL	rDEN2ï¿†30-7169 (Lot DEN2#103B) 0.5mL	D2 Tonga/74	Serum	Viral Culture											neg	neg	neg	neg	neg	neg	neg	neg	neg	n/a	n/a		n/a	NA	NA		n/a		n/a	NA	NA		n/a
299.05.183711	TV 005 0.5mL	rDEN2ï¿†30-7169 (Lot DEN2#103B) 0.5mL	D3 Sleman	Serum	Viral Culture	neg	neg	neg	neg	neg	neg	neg	neg	n/a	n/a											n/a		n/a	NA	NA		n/a		n/a	NA	NA		n/a
299.05.183711	TV 005 0.5mL	rDEN2ï¿†30-7169 (Lot DEN2#103B) 0.5mL	D4 Dominica	Serum	Viral Culture	neg	neg	neg	neg	neg	neg	neg	neg	n/a	n/a											n/a		n/a	NA	NA		n/a		n/a	NA	NA		n/a
299.05.668150	TV 005 0.5mL	rDEN2ï¿†30-7169 (Lot DEN2#103B) 0.5mL	D1 WP	Serum	Viral Culture	neg	neg	neg	neg	0.5	neg	neg	neg	neg	n/a											10	D1 WP	D1 WP(10)	0.5	0.5	0.5 D1 WP	n/a		n/a	NA	NA	n/a	D1 WP(10)
299.05.668150	TV 005 0.5mL	rDEN2ï¿†30-7169 (Lot DEN2#103B) 0.5mL	D2 NGC	Serum	Viral Culture	neg	neg	neg	neg	neg	neg	neg	neg	neg	n/a											n/a		n/a	NA	NA		n/a		n/a	NA	NA		n/a
299.05.668150	TV 005 0.5mL	rDEN2ï¿†30-7169 (Lot DEN2#103B) 0.5mL	D2 Tonga/74	Serum	Viral Culture											neg	neg	neg	neg	neg	neg	neg	neg	neg	n/a	n/a		n/a	NA	NA		n/a		n/a	NA	NA		n/a
299.05.668150	TV 005 0.5mL	rDEN2ï¿†30-7169 (Lot DEN2#103B) 0.5mL	D3 Sleman	Serum	Viral Culture	neg	neg	neg	neg	neg	neg	neg	neg	neg	n/a											n/a		n/a	NA	NA		n/a		n/a	NA	NA		n/a
299.05.668150	TV 005 0.5mL	rDEN2ï¿†30-7169 (Lot DEN2#103B) 0.5mL	D4 Dominica	Serum	Viral Culture	neg	neg	neg	neg	neg	neg	neg	neg	neg	n/a											n/a		n/a	NA	NA		n/a		n/a	NA	NA		n/a
299.05.546370	TV 005 0.5mL	rDEN2ï¿†30-7169 (Lot DEN2#103B) 0.5mL	D1 WP	Serum	Viral Culture	neg	neg	neg	neg	neg	neg	neg	neg	neg	n/a											n/a		n/a	NA	NA		n/a		n/a	NA	NA		n/a
299.05.546370	TV 005 0.5mL	rDEN2ï¿†30-7169 (Lot DEN2#103B) 0.5mL	D2 NGC	Serum	Viral Culture	neg	neg	neg	0.5	neg	neg	neg	neg	neg	n/a											7	D2 NGC	D2 NGC(7)	0.5	0.5	0.5 D2 NGC	n/a		n/a	NA	NA	n/a	D2 NGC(7)
299.05.546370	TV 005 0.5mL	rDEN2ï¿†30-7169 (Lot DEN2#103B) 0.5mL	D2 Tonga/74	Serum	Viral Culture											neg	neg	neg	neg	neg	neg	neg	neg	neg	n/a	n/a		n/a	NA	NA		n/a		n/a	NA	NA		n/a
299.05.546370	TV 005 0.5mL	rDEN2ï¿†30-7169 (Lot DEN2#103B) 0.5mL	D3 Sleman	Serum	Viral Culture	neg	neg	neg	neg	neg	neg	neg	neg	neg	n/a											n/a		n/a	NA	NA		n/a		n/a	NA	NA		n/a
299.05.546370	TV 005 0.5mL	rDEN2ï¿†30-7169 (Lot DEN2#103B) 0.5mL	D4 Dominica	Serum	Viral Culture	neg	neg	neg	neg	neg	neg	neg	neg	neg	n/a											n/a		n/a	NA	NA		n/a		n/a	NA	NA		n/a
299.05.478574	Placebo 0.5mL	rDEN2ï¿†30-7169 (Lot DEN2#103B) 0.5mL	D1 WP	Serum	Viral Culture	neg	neg	neg	neg	neg	neg	neg	neg	neg	n/a											n/a		n/a	NA	NA		n/a		n/a	NA	NA		n/a
299.05.478574	Placebo 0.5mL	rDEN2ï¿†30-7169 (Lot DEN2#103B) 0.5mL	D2 NGC	Serum	Viral Culture	neg	neg	neg	neg	neg	neg	neg	neg	neg	n/a											n/a		n/a	NA	NA		n/a		n/a	NA	NA		n/a
299.05.478574	Placebo 0.5mL	rDEN2ï¿†30-7169 (Lot DEN2#103B) 0.5mL	D2 Tonga/74	Serum	Viral Culture											neg	0.5	2.54	0.5	neg	neg	neg	neg	neg	n/a	n/a		n/a	NA	NA	n/a	3	D2 Tonga/74	D2 Tonga/74(3,6,7)	2.54	2.54	2.54 D2 Tonga/74	D2 Tonga/74(185,188,189)
299.05.478574	Placebo 0.5mL	rDEN2ï¿†30-7169 (Lot DEN2#103B) 0.5mL	D3 Sleman	Serum	Viral Culture	neg	neg	neg	neg	neg	neg	neg	neg	neg	n/a											n/a		n/a	NA	NA		n/a		n/a	NA	NA		n/a
299.05.478574	Placebo 0.5mL	rDEN2ï¿†30-7169 (Lot DEN2#103B) 0.5mL	D4 Dominica	Serum	Viral Culture	neg	neg	neg	neg	neg	neg	neg	neg	neg	n/a											n/a		n/a	NA	NA		n/a		n/a	NA	NA		n/a
299.05.353181	TV 005 0.5mL		D1 WP	Serum	Viral Culture	neg	neg	neg	neg	neg	neg	neg	neg	neg	n/a											n/a		n/a	NA	NA		n/a		n/a	NA	NA		n/a
299.05.353181	TV 005 0.5mL		D2 NGC	Serum	Viral Culture	neg	neg	neg	0.5	neg	neg	neg	neg	neg	n/a											7	D2 NGC	D2 NGC(7)	0.5	0.5	0.5 D2 NGC	n/a		n/a	NA	NA	n/a	D2 NGC(7)
299.05.353181	TV 005 0.5mL		D2 Tonga/74	Serum	Viral Culture																					n/a		n/a	NA	NA		n/a		n/a	NA	NA		n/a
299.05.353181	TV 005 0.5mL		D3 Sleman	Serum	Viral Culture	neg	neg	neg	neg	neg	neg	neg	neg	neg	n/a											n/a		n/a	NA	NA		n/a		n/a	NA	NA		n/a
299.05.353181	TV 005 0.5mL		D4 Dominica	Serum	Viral Culture	neg	neg	neg	neg	neg	neg	neg	neg	neg	n/a											n/a		n/a	NA	NA		n/a		n/a	NA	NA		n/a
299.05.742430	Placebo 0.5mL	rDEN2ï¿†30-7169 (Lot DEN2#103B) 0.5mL	D1 WP	Serum	Viral Culture	neg	neg	neg	neg	neg	neg	neg	neg	neg	n/a											n/a		n/a	NA	NA		n/a		n/a	NA	NA		n/a
299.05.742430	Placebo 0.5mL	rDEN2ï¿†30-7169 (Lot DEN2#103B) 0.5mL	D2 NGC	Serum	Viral Culture	neg	neg	neg	neg	neg	neg	neg	neg	neg	n/a											n/a		n/a	NA	NA		n/a		n/a	NA	NA		n/a
299.05.742430	Placebo 0.5mL	rDEN2ï¿†30-7169 (Lot DEN2#103B) 0.5mL	D2 Tonga/74	Serum	Viral Culture											neg	0.5	1.7	0.5	neg	neg	neg	neg	neg	n/a	n/a		n/a	NA	NA	n/a	3	D2 Tonga/74	D2 Tonga/74(3,6,7)	1.7	1.7	1.7 D2 Tonga/74	D2 Tonga/74(185,188,189)
299.05.742430	Placebo 0.5mL	rDEN2ï¿†30-7169 (Lot DEN2#103B) 0.5mL	D3 Sleman	Serum	Viral Culture	neg	neg	neg	neg	neg	neg	neg	neg	neg	n/a											n/a		n/a	NA	NA		n/a		n/a	NA	NA		n/a
299.05.742430	Placebo 0.5mL	rDEN2ï¿†30-7169 (Lot DEN2#103B) 0.5mL	D4 Dominica	Serum	Viral Culture	neg	neg	neg	neg	neg	neg	neg	neg	neg	n/a											n/a		n/a	NA	NA		n/a		n/a	NA	NA		n/a
299.05.419050	Placebo 0.5mL		D1 WP	Serum	Viral Culture	neg	neg	neg	neg	neg	neg	neg	neg	neg	n/a											n/a		n/a	NA	NA		n/a		n/a	NA	NA		n/a
299.05.419050	Placebo 0.5mL		D2 NGC	Serum	Viral Culture	neg	neg	neg	neg	neg	neg	neg	neg	neg	n/a											n/a		n/a	NA	NA		n/a		n/a	NA	NA		n/a
299.05.419050	Placebo 0.5mL		D2 Tonga/74	Serum	Viral Culture											neg										n/a		n/a	NA	NA		n/a		n/a	NA	NA		n/a
299.05.419050	Placebo 0.5mL		D3 Sleman	Serum	Viral Culture	neg	neg	neg	neg	neg	neg	neg	neg	neg	n/a											n/a		n/a	NA	NA		n/a		n/a	NA	NA		n/a
299.05.419050	Placebo 0.5mL		D4 Dominica	Serum	Viral Culture	neg	neg	neg	neg	neg	neg	neg	neg	neg	n/a											n/a		n/a	NA	NA		n/a		n/a	NA	NA		n/a
309.05.859620	TV 005 0.5 mL		D1 WP	Serum	Viral Culture	neg	neg	neg	neg	neg	neg	neg	neg	n/a												n/a		n/a	NA	NA		n/a		n/a	NA	NA		n/a
309.05.859620	TV 005 0.5 mL		D2 NGC	Serum	Viral Culture	neg	neg	neg	neg	neg	neg	neg	neg	n/a												n/a		n/a	NA	NA		n/a		n/a	NA	NA		n/a
309.05.859620	TV 005 0.5 mL		D3 Sleman	Serum	Viral Culture	neg	neg	neg	neg	neg	neg	neg	neg	n/a												n/a		n/a	NA	NA		n/a		n/a	NA	NA		n/a
309.05.859620	TV 005 0.5 mL		D4 Dominica	Serum	Viral Culture	neg	neg	neg	neg	neg	neg	neg	neg	n/a												n/a		n/a	NA	NA		n/a		n/a	NA	NA		n/a
309.05.442679	TV 005 0.5 mL	rDEN3ï¿†30 0.5 mL	D1 WP	Serum	Viral Culture	neg	neg	neg	neg	neg	neg	neg	neg													n/a		n/a	NA	NA		n/a		n/a	NA	NA		n/a
309.05.442679	TV 005 0.5 mL	rDEN3ï¿†30 0.5 mL	D2 NGC	Serum	Viral Culture	neg	neg	neg	neg	neg	neg	neg	neg													n/a		n/a	NA	NA		n/a		n/a	NA	NA		n/a
309.05.442679	TV 005 0.5 mL	rDEN3ï¿†30 0.5 mL	D3 Sleman	Serum	Viral Culture	neg	neg	neg	neg	neg	neg	neg	neg			neg	neg	neg	neg	neg	neg	neg	neg	n/a		n/a		n/a	NA	NA		n/a		n/a	NA	NA		n/a
309.05.442679	TV 005 0.5 mL	rDEN3ï¿†30 0.5 mL	D4 Dominica	Serum	Viral Culture	neg	neg	neg	neg	neg	neg	neg	neg													n/a		n/a	NA	NA		n/a		n/a	NA	NA		n/a
309.05.744835	Placebo 0.5 mL	rDEN3ï¿†30 0.5 mL	D1 WP	Serum	Viral Culture	neg	neg	neg	neg	neg	neg	neg	neg	n/a												n/a		n/a	NA	NA		n/a		n/a	NA	NA		n/a
309.05.744835	Placebo 0.5 mL	rDEN3ï¿†30 0.5 mL	D2 NGC	Serum	Viral Culture	neg	neg	neg	neg	neg	neg	neg	neg	n/a												n/a		n/a	NA	NA		n/a		n/a	NA	NA		n/a
309.05.744835	Placebo 0.5 mL	rDEN3ï¿†30 0.5 mL	D3 Sleman	Serum	Viral Culture	neg	neg	neg	neg	neg	neg	neg	neg	n/a		neg	0.7	1.7	neg	neg	neg	neg	neg	n/a		n/a		n/a	NA	NA	n/a	4	D3 Sleman	D3 Sleman(4,7)	1.7	1.7	1.7 D3 Sleman	D3 Sleman(172,175)
309.05.744835	Placebo 0.5 mL	rDEN3ï¿†30 0.5 mL	D4 Dominica	Serum	Viral Culture	neg	neg	neg	neg	neg	neg	neg	neg	n/a												n/a		n/a	NA	NA		n/a		n/a	NA	NA		n/a
309.05.243772	Placebo 0.5 mL		D1 WP	Serum	Viral Culture	neg	neg	neg	neg	neg	neg	neg	neg	n/a												n/a		n/a	NA	NA		n/a		n/a	NA	NA		n/a
309.05.243772	Placebo 0.5 mL		D2 NGC	Serum	Viral Culture	neg	neg	neg	neg	neg	neg	neg	neg	n/a												n/a		n/a	NA	NA		n/a		n/a	NA	NA		n/a
309.05.243772	Placebo 0.5 mL		D3 Sleman	Serum	Viral Culture	neg	neg	neg	neg	neg	neg	neg	neg	n/a												n/a		n/a	NA	NA		n/a		n/a	NA	NA		n/a
309.05.243772	Placebo 0.5 mL		D4 Dominica	Serum	Viral Culture	neg	neg	neg	neg	neg	neg	neg	neg	n/a												n/a		n/a	NA	NA		n/a		n/a	NA	NA		n/a
309.05.531858	Placebo 0.5 mL	rDEN3ï¿†30 0.5 mL	D1 WP	Serum	Viral Culture	neg	neg	neg	neg	neg	neg	neg	neg	n/a												n/a		n/a	NA	NA		n/a		n/a	NA	NA		n/a
309.05.531858	Placebo 0.5 mL	rDEN3ï¿†30 0.5 mL	D2 NGC	Serum	Viral Culture	neg	neg	neg	neg	neg	neg	neg	neg	n/a												n/a		n/a	NA	NA		n/a		n/a	NA	NA		n/a
309.05.531858	Placebo 0.5 mL	rDEN3ï¿†30 0.5 mL	D3 Sleman	Serum	Viral Culture	neg	neg	neg	neg	neg	neg	neg	neg	n/a		neg	neg	1.65	1.48	neg	neg	neg	neg	n/a		n/a		n/a	NA	NA	n/a	7	D3 Sleman	D3 Sleman(7,8)	1.65	1.65	1.65 D3 Sleman	D3 Sleman(175,176)
309.05.531858	Placebo 0.5 mL	rDEN3ï¿†30 0.5 mL	D4 Dominica	Serum	Viral Culture	neg	neg	neg	neg	neg	neg	neg	neg	n/a												n/a		n/a	NA	NA		n/a		n/a	NA	NA		n/a
309.05.671615	TV 005 0.5 mL	rDEN3ï¿†30 0.5 mL	D1 WP	Serum	Viral Culture	neg	neg	neg	neg	neg	neg	1.18	neg	n/a												14	D1 WP	D1 WP(14)	1.18	1.18	1.18 D1 WP	n/a		n/a	NA	NA	n/a	D1 WP(14)
309.05.671615	TV 005 0.5 mL	rDEN3ï¿†30 0.5 mL	D2 NGC	Serum	Viral Culture	neg	neg	neg	neg	neg	neg	neg	neg	n/a												n/a		n/a	NA	NA		n/a		n/a	NA	NA		n/a
309.05.671615	TV 005 0.5 mL	rDEN3ï¿†30 0.5 mL	D3 Sleman	Serum	Viral Culture	neg	neg	neg	neg	neg	neg	neg	neg	n/a		neg	neg	neg	neg	neg	neg	neg	neg	n/a		n/a		n/a	NA	NA		n/a		n/a	NA	NA		n/a
309.05.671615	TV 005 0.5 mL	rDEN3ï¿†30 0.5 mL	D4 Dominica	Serum	Viral Culture	neg	neg	neg	neg	neg	neg	neg	neg	n/a												n/a		n/a	NA	NA		n/a		n/a	NA	NA		n/a
309.05.404765	Placebo 0.5 mL	rDEN3ï¿†30 0.5 mL	D1 WP	Serum	Viral Culture	neg	neg	neg	neg	neg	neg	neg	neg	n/a												n/a		n/a	NA	NA		n/a		n/a	NA	NA		n/a
309.05.404765	Placebo 0.5 mL	rDEN3ï¿†30 0.5 mL	D2 NGC	Serum	Viral Culture	neg	neg	neg	neg	neg	neg	neg	neg	n/a												n/a		n/a	NA	NA		n/a		n/a	NA	NA		n/a
309.05.404765	Placebo 0.5 mL	rDEN3ï¿†30 0.5 mL	D3 Sleman	Serum	Viral Culture	neg	neg	neg	neg	neg	neg	neg	neg	n/a		neg	1.18	neg	neg	neg	neg	neg	neg	n/a		n/a		n/a	NA	NA	n/a	4	D3 Sleman	D3 Sleman(4)	1.18	1.18	1.18 D3 Sleman	D3 Sleman(172)
309.05.404765	Placebo 0.5 mL	rDEN3ï¿†30 0.5 mL	D4 Dominica	Serum	Viral Culture	neg	neg	neg	neg	neg	neg	neg	neg	n/a												n/a		n/a	NA	NA		n/a		n/a	NA	NA		n/a
309.05.428604	Placebo 0.5 mL		D1 WP	Serum	Viral Culture	neg	neg	neg	neg	neg	neg	neg	neg	n/a												n/a		n/a	NA	NA		n/a		n/a	NA	NA		n/a
309.05.428604	Placebo 0.5 mL		D2 NGC	Serum	Viral Culture	neg	neg	neg	neg	neg	neg	neg	neg	n/a												n/a		n/a	NA	NA		n/a		n/a	NA	NA		n/a
309.05.428604	Placebo 0.5 mL		D3 Sleman	Serum	Viral Culture	neg	neg	neg	neg	neg	neg	neg	neg	n/a		neg										n/a		n/a	NA	NA		n/a		n/a	NA	NA		n/a
309.05.428604	Placebo 0.5 mL		D4 Dominica	Serum	Viral Culture	neg	neg	neg	neg	neg	neg	neg	neg	n/a												n/a		n/a	NA	NA		n/a		n/a	NA	NA		n/a
309.05.152286	Placebo 0.5 mL	rDEN3ï¿†30 0.5 mL	D1 WP	Serum	Viral Culture	neg	neg	neg	neg	neg	neg	neg		neg												n/a		n/a	NA	NA		n/a		n/a	NA	NA		n/a
309.05.152286	Placebo 0.5 mL	rDEN3ï¿†30 0.5 mL	D2 NGC	Serum	Viral Culture	neg	neg	neg	neg	neg	neg	neg		neg												n/a		n/a	NA	NA		n/a		n/a	NA	NA		n/a
309.05.152286	Placebo 0.5 mL	rDEN3ï¿†30 0.5 mL	D3 Sleman	Serum	Viral Culture	neg	neg	neg	neg	neg	neg	neg		neg		neg	0.5	- SFUO	- SFUO	- SFUO		neg	neg	n/a		n/a		n/a	NA	NA	n/a	4	D3 Sleman	D3 Sleman(4)	0.5	0.5	0.5 D3 Sleman	D3 Sleman(186)
309.05.152286	Placebo 0.5 mL	rDEN3ï¿†30 0.5 mL	D4 Dominica	Serum	Viral Culture	neg	neg	neg	neg	neg	neg	neg		neg												n/a		n/a	NA	NA		n/a		n/a	NA	NA		n/a
309.05.287575	TV 005 0.5 mL	rDEN3ï¿†30 0.5 mL	D1 WP	Serum	Viral Culture	neg	neg	neg	neg	neg	neg	neg	neg	n/a												n/a		n/a	NA	NA		n/a		n/a	NA	NA		n/a
309.05.287575	TV 005 0.5 mL	rDEN3ï¿†30 0.5 mL	D2 NGC	Serum	Viral Culture	neg	neg	neg	neg	neg	neg	neg	neg	n/a												n/a		n/a	NA	NA		n/a		n/a	NA	NA		n/a
309.05.287575	TV 005 0.5 mL	rDEN3ï¿†30 0.5 mL	D3 Sleman	Serum	Viral Culture	neg	neg	neg	neg	neg	neg	neg	neg	n/a		neg	neg	neg	neg	neg	neg	neg	neg	n/a		n/a		n/a	NA	NA		n/a		n/a	NA	NA		n/a
309.05.287575	TV 005 0.5 mL	rDEN3ï¿†30 0.5 mL	D4 Dominica	Serum	Viral Culture	neg	neg	neg	neg	neg	neg	neg	neg	n/a												n/a		n/a	NA	NA		n/a		n/a	NA	NA		n/a
309.05.530552	TV 005 0.5 mL	rDEN3ï¿†30 0.5 mL	D1 WP	Serum	Viral Culture	neg	neg	neg	neg	neg	neg	neg	neg	n/a												n/a		n/a	NA	NA		n/a		n/a	NA	NA		n/a
309.05.530552	TV 005 0.5 mL	rDEN3ï¿†30 0.5 mL	D2 NGC	Serum	Viral Culture	neg	neg	neg	neg	neg	neg	neg	neg	n/a												n/a		n/a	NA	NA		n/a		n/a	NA	NA		n/a
309.05.530552	TV 005 0.5 mL	rDEN3ï¿†30 0.5 mL	D3 Sleman	Serum	Viral Culture	neg	neg	neg	neg	neg	neg	neg	neg	n/a		neg	neg	neg	neg	neg	neg	neg	neg	n/a		n/a		n/a	NA	NA		n/a		n/a	NA	NA		n/a
309.05.530552	TV 005 0.5 mL	rDEN3ï¿†30 0.5 mL	D4 Dominica	Serum	Viral Culture	neg	neg	neg	neg	neg	neg	neg	neg	n/a												n/a		n/a	NA	NA		n/a		n/a	NA	NA		n/a
309.05.630621	TV 005 0.5 mL	rDEN3ï¿†30 0.5 mL	D1 WP	Serum	Viral Culture	neg	neg	neg	neg	neg	0.5	0.5	neg	n/a												11	D1 WP	D1 WP(11,14)	0.5	0.5	0.5 D1 WP	n/a		n/a	NA	NA	n/a	D1 WP(11,14)
309.05.630621	TV 005 0.5 mL	rDEN3ï¿†30 0.5 mL	D2 NGC	Serum	Viral Culture	neg	neg	neg	neg	neg	neg	neg	neg	n/a												n/a		n/a	NA	NA		n/a		n/a	NA	NA		n/a
309.05.630621	TV 005 0.5 mL	rDEN3ï¿†30 0.5 mL	D3 Sleman	Serum	Viral Culture	neg	neg	neg	neg	neg	neg	neg	neg	n/a		neg					neg	neg			neg	n/a		n/a	NA	NA		n/a		n/a	NA	NA		n/a
309.05.630621	TV 005 0.5 mL	rDEN3ï¿†30 0.5 mL	D4 Dominica	Serum	Viral Culture	neg	neg	neg	neg	neg	neg	neg	neg	n/a												n/a		n/a	NA	NA		n/a		n/a	NA	NA		n/a
309.05.597104	Placebo 0.5 mL		D1 WP	Serum	Viral Culture	neg	neg	neg	neg	neg	neg	neg														n/a		n/a	NA	NA		n/a		n/a	NA	NA		n/a
309.05.597104	Placebo 0.5 mL		D2 NGC	Serum	Viral Culture	neg	neg	neg	neg	neg	neg	neg														n/a		n/a	NA	NA		n/a		n/a	NA	NA		n/a
309.05.597104	Placebo 0.5 mL		D3 Sleman	Serum	Viral Culture	neg	neg	neg	neg	neg	neg	neg														n/a		n/a	NA	NA		n/a		n/a	NA	NA		n/a
309.05.597104	Placebo 0.5 mL		D4 Dominica	Serum	Viral Culture	neg	neg	neg	neg	neg	neg	neg														n/a		n/a	NA	NA		n/a		n/a	NA	NA		n/a
309.05.916836	Placebo 0.5 mL	rDEN3ï¿†30 0.5 mL	D1 WP	Serum	Viral Culture	neg	neg	neg	neg	neg	neg	neg	neg	n/a												n/a		n/a	NA	NA		n/a		n/a	NA	NA		n/a
309.05.916836	Placebo 0.5 mL	rDEN3ï¿†30 0.5 mL	D2 NGC	Serum	Viral Culture	neg	neg	neg	neg	neg	neg	neg	neg	n/a												n/a		n/a	NA	NA		n/a		n/a	NA	NA		n/a
309.05.916836	Placebo 0.5 mL	rDEN3ï¿†30 0.5 mL	D3 Sleman	Serum	Viral Culture	neg	neg	neg	neg	neg	neg	neg	neg	n/a		neg	neg	0.7	neg	neg	neg	neg	neg	n/a		n/a		n/a	NA	NA	n/a	7	D3 Sleman	D3 Sleman(7)	0.7	0.7	0.7 D3 Sleman	D3 Sleman(189)
309.05.916836	Placebo 0.5 mL	rDEN3ï¿†30 0.5 mL	D4 Dominica	Serum	Viral Culture	neg	neg	neg	neg	neg	neg	neg	neg	n/a												n/a		n/a	NA	NA		n/a		n/a	NA	NA		n/a
309.05.916721	TV 005 0.5 mL	rDEN3ï¿†30 0.5 mL	D1 WP	Serum	Viral Culture	neg	neg	neg	neg	neg	neg	neg	neg	n/a												n/a		n/a	NA	NA		n/a		n/a	NA	NA		n/a
309.05.916721	TV 005 0.5 mL	rDEN3ï¿†30 0.5 mL	D2 NGC	Serum	Viral Culture	neg	neg	neg	neg	neg	neg	neg	neg	n/a												n/a		n/a	NA	NA		n/a		n/a	NA	NA		n/a
309.05.916721	TV 005 0.5 mL	rDEN3ï¿†30 0.5 mL	D3 Sleman	Serum	Viral Culture	neg	neg	neg	neg	neg	neg	neg	neg	n/a		neg	neg	neg	neg	neg	neg	neg	neg	n/a		n/a		n/a	NA	NA		n/a		n/a	NA	NA		n/a
309.05.916721	TV 005 0.5 mL	rDEN3ï¿†30 0.5 mL	D4 Dominica	Serum	Viral Culture	neg	neg	neg	neg	neg	neg	neg	neg	n/a												n/a		n/a	NA	NA		n/a		n/a	NA	NA		n/a
309.05.171779	Placebo 0.5 mL		D1 WP	Serum	Viral Culture	neg	neg	neg	neg	neg	neg	neg	neg	n/a												n/a		n/a	NA	NA		n/a		n/a	NA	NA		n/a
309.05.171779	Placebo 0.5 mL		D2 NGC	Serum	Viral Culture	neg	neg	neg	neg	neg	neg	neg	neg	n/a												n/a		n/a	NA	NA		n/a		n/a	NA	NA		n/a
309.05.171779	Placebo 0.5 mL		D3 Sleman	Serum	Viral Culture	neg	neg	neg	neg	neg	neg	neg	neg	n/a												n/a		n/a	NA	NA		n/a		n/a	NA	NA		n/a
309.05.171779	Placebo 0.5 mL		D4 Dominica	Serum	Viral Culture	neg	neg	neg	neg	neg	neg	neg	neg	n/a												n/a		n/a	NA	NA		n/a		n/a	NA	NA		n/a
309.05.156293	TV 005 0.5 mL	rDEN3ï¿†30 0.5 mL	D1 WP	Serum	Viral Culture	neg	neg	neg	neg	neg	neg	neg	neg	n/a												n/a		n/a	NA	NA		n/a		n/a	NA	NA		n/a
309.05.156293	TV 005 0.5 mL	rDEN3ï¿†30 0.5 mL	D2 NGC	Serum	Viral Culture	neg	neg	neg	neg	neg	neg	neg	neg	n/a												n/a		n/a	NA	NA		n/a		n/a	NA	NA		n/a
309.05.156293	TV 005 0.5 mL	rDEN3ï¿†30 0.5 mL	D3 Sleman	Serum	Viral Culture	neg	neg	neg	neg	neg	neg	neg	neg	n/a		neg	neg	neg	neg	neg	neg	neg	neg	n/a		n/a		n/a	NA	NA		n/a		n/a	NA	NA		n/a
309.05.156293	TV 005 0.5 mL	rDEN3ï¿†30 0.5 mL	D4 Dominica	Serum	Viral Culture	neg	neg	neg	neg	neg	neg	neg	neg	n/a												n/a		n/a	NA	NA		n/a		n/a	NA	NA		n/a
309.05.578834	TV 005 0.5 mL	rDEN3ï¿†30 0.5 mL	D1 WP	Serum	Viral Culture	neg	neg	neg	neg	neg	neg	neg	neg	n/a												n/a		n/a	NA	NA		n/a		n/a	NA	NA		n/a
309.05.578834	TV 005 0.5 mL	rDEN3ï¿†30 0.5 mL	D2 NGC	Serum	Viral Culture	neg	neg	neg	neg	neg	neg	neg	neg	n/a												n/a		n/a	NA	NA		n/a		n/a	NA	NA		n/a
309.05.578834	TV 005 0.5 mL	rDEN3ï¿†30 0.5 mL	D3 Sleman	Serum	Viral Culture	neg	neg	neg	neg	neg	neg	neg	neg	n/a		neg	neg	neg	neg	neg	neg	neg	neg	n/a		n/a		n/a	NA	NA		n/a		n/a	NA	NA		n/a
309.05.578834	TV 005 0.5 mL	rDEN3ï¿†30 0.5 mL	D4 Dominica	Serum	Viral Culture	neg	neg	neg	neg	neg	neg	neg	neg	n/a												n/a		n/a	NA	NA		n/a		n/a	NA	NA		n/a
309.05.117579	Placebo 0.5 mL	rDEN3ï¿†30 0.5 mL	D1 WP	Serum	Viral Culture	neg	neg	neg	neg	neg	neg	neg	neg	n/a												n/a		n/a	NA	NA		n/a		n/a	NA	NA		n/a
309.05.117579	Placebo 0.5 mL	rDEN3ï¿†30 0.5 mL	D2 NGC	Serum	Viral Culture	neg	neg	neg	neg	neg	neg	neg	neg	n/a												n/a		n/a	NA	NA		n/a		n/a	NA	NA		n/a
309.05.117579	Placebo 0.5 mL	rDEN3ï¿†30 0.5 mL	D3 Sleman	Serum	Viral Culture	neg	neg	neg	neg	neg	neg	neg	neg	n/a		neg	2	neg	neg	neg	neg	neg	neg	n/a		n/a		n/a	NA	NA	n/a	4	D3 Sleman	D3 Sleman(4)	2	2	2.00 D3 Sleman	D3 Sleman(186)
309.05.117579	Placebo 0.5 mL	rDEN3ï¿†30 0.5 mL	D4 Dominica	Serum	Viral Culture	neg	neg	neg	neg	neg	neg	neg	neg	n/a												n/a		n/a	NA	NA		n/a		n/a	NA	NA		n/a
309.05.102856	TV 005 0.5 mL	rDEN3ï¿†30 0.5 mL	D1 WP	Serum	Viral Culture	neg	neg	neg	neg	neg	neg	neg	neg	n/a												n/a		n/a	NA	NA		n/a		n/a	NA	NA		n/a
309.05.102856	TV 005 0.5 mL	rDEN3ï¿†30 0.5 mL	D2 NGC	Serum	Viral Culture	neg	neg	neg	1	neg	neg	neg	neg	n/a												8	D2 NGC	D2 NGC(8)	1	1	1.00 D2 NGC	n/a		n/a	NA	NA	n/a	D2 NGC(8)
309.05.102856	TV 005 0.5 mL	rDEN3ï¿†30 0.5 mL	D3 Sleman	Serum	Viral Culture	neg	neg	neg	neg	neg	neg	neg	neg	n/a		neg	neg	neg	neg	neg	neg	neg	neg	n/a		n/a		n/a	NA	NA		n/a		n/a	NA	NA		n/a
309.05.102856	TV 005 0.5 mL	rDEN3ï¿†30 0.5 mL	D4 Dominica	Serum	Viral Culture	neg	neg	neg	neg	neg	neg	neg	neg	n/a												n/a		n/a	NA	NA		n/a		n/a	NA	NA		n/a
309.05.879938	TV 005 0.5 mL	rDEN3ï¿†30 0.5 mL	D1 WP	Serum	Viral Culture	neg	neg	neg	neg	neg	neg	neg	neg	n/a												n/a		n/a	NA	NA		n/a		n/a	NA	NA		n/a
309.05.879938	TV 005 0.5 mL	rDEN3ï¿†30 0.5 mL	D2 NGC	Serum	Viral Culture	neg	neg	neg	neg	neg	neg	neg	neg	n/a												n/a		n/a	NA	NA		n/a		n/a	NA	NA		n/a
309.05.879938	TV 005 0.5 mL	rDEN3ï¿†30 0.5 mL	D3 Sleman	Serum	Viral Culture	neg	neg	neg	neg	neg	neg	neg	neg	n/a		neg	neg	neg	neg	neg	neg	neg	neg	n/a		n/a		n/a	NA	NA		n/a		n/a	NA	NA		n/a
309.05.879938	TV 005 0.5 mL	rDEN3ï¿†30 0.5 mL	D4 Dominica	Serum	Viral Culture	neg	neg	neg	neg	neg	neg	neg	neg	n/a												n/a		n/a	NA	NA		n/a		n/a	NA	NA		n/a
309.05.524992	TV 005 0.5 mL	rDEN3ï¿†30 0.5 mL	D1 WP	Serum	Viral Culture	neg	neg	neg	neg	neg	neg	neg	neg	n/a												n/a		n/a	NA	NA		n/a		n/a	NA	NA		n/a
309.05.524992	TV 005 0.5 mL	rDEN3ï¿†30 0.5 mL	D2 NGC	Serum	Viral Culture	neg	neg	neg	neg	neg	neg	neg	neg	n/a												n/a		n/a	NA	NA		n/a		n/a	NA	NA		n/a
309.05.524992	TV 005 0.5 mL	rDEN3ï¿†30 0.5 mL	D3 Sleman	Serum	Viral Culture	neg	neg	neg	neg	neg	neg	neg	neg	n/a		neg	neg	neg	neg	neg	neg	neg	neg	n/a		n/a		n/a	NA	NA		n/a		n/a	NA	NA		n/a
309.05.524992	TV 005 0.5 mL	rDEN3ï¿†30 0.5 mL	D4 Dominica	Serum	Viral Culture	neg	neg	neg	neg	neg	neg	neg	neg	n/a												n/a		n/a	NA	NA		n/a		n/a	NA	NA		n/a
309.05.318752	Placebo 0.5 mL		D1 WP	Serum	Viral Culture	neg	neg	neg																		n/a		n/a	NA	NA		n/a		n/a	NA	NA		n/a
309.05.318752	Placebo 0.5 mL		D2 NGC	Serum	Viral Culture	neg	neg	neg																		n/a		n/a	NA	NA		n/a		n/a	NA	NA		n/a
309.05.318752	Placebo 0.5 mL		D3 Sleman	Serum	Viral Culture	neg	neg	neg																		n/a		n/a	NA	NA		n/a		n/a	NA	NA		n/a
309.05.318752	Placebo 0.5 mL		D4 Dominica	Serum	Viral Culture	neg	neg	neg																		n/a		n/a	NA	NA		n/a		n/a	NA	NA		n/a
309.05.795486	Placebo 0.5 mL	rDEN3ï¿†30 0.5 mL	D1 WP	Serum	Viral Culture	neg	neg	neg	neg	neg	neg	neg	neg	n/a												n/a		n/a	NA	NA		n/a		n/a	NA	NA		n/a
309.05.795486	Placebo 0.5 mL	rDEN3ï¿†30 0.5 mL	D2 NGC	Serum	Viral Culture	neg	neg	neg	neg	neg	neg	neg	neg	n/a												n/a		n/a	NA	NA		n/a		n/a	NA	NA		n/a
309.05.795486	Placebo 0.5 mL	rDEN3ï¿†30 0.5 mL	D3 Sleman	Serum	Viral Culture	neg	neg	neg	neg	neg	neg	neg	neg	n/a		neg	neg	0.7	neg	neg	neg	neg	neg	n/a		n/a		n/a	NA	NA	n/a	7	D3 Sleman	D3 Sleman(7)	0.7	0.7	0.7 D3 Sleman	D3 Sleman(209)
309.05.795486	Placebo 0.5 mL	rDEN3ï¿†30 0.5 mL	D4 Dominica	Serum	Viral Culture	neg	neg	neg	neg	neg	neg	neg	neg	n/a												n/a		n/a	NA	NA		n/a		n/a	NA	NA		n/a
309.05.289955	Placebo 0.5 mL	rDEN3ï¿†30 0.5 mL	D1 WP	Serum	Viral Culture	neg	neg	neg	neg	neg	neg	neg	neg	n/a												n/a		n/a	NA	NA		n/a		n/a	NA	NA		n/a
309.05.289955	Placebo 0.5 mL	rDEN3ï¿†30 0.5 mL	D2 NGC	Serum	Viral Culture	neg	neg	neg	neg	neg	neg	neg	neg	n/a												n/a		n/a	NA	NA		n/a		n/a	NA	NA		n/a
309.05.289955	Placebo 0.5 mL	rDEN3ï¿†30 0.5 mL	D3 Sleman	Serum	Viral Culture	neg	neg	neg	neg	neg	neg	neg	neg	n/a		neg	0.5	0.5	neg	neg	neg	neg	neg	n/a		n/a		n/a	NA	NA	n/a	3	D3 Sleman	D3 Sleman(3,7)	0.5	0.5	0.5 D3 Sleman	D3 Sleman(185,189)
309.05.289955	Placebo 0.5 mL	rDEN3ï¿†30 0.5 mL	D4 Dominica	Serum	Viral Culture	neg	neg	neg	neg	neg	neg	neg	neg	n/a												n/a		n/a	NA	NA		n/a		n/a	NA	NA		n/a
309.05.337614	TV 005 0.5 mL	rDEN3ï¿†30 0.5 mL	D1 WP	Serum	Viral Culture	neg	neg	neg	neg	neg	neg	neg	neg	n/a												n/a		n/a	NA	NA		n/a		n/a	NA	NA		n/a
309.05.337614	TV 005 0.5 mL	rDEN3ï¿†30 0.5 mL	D2 NGC	Serum	Viral Culture	neg	neg	neg	neg	neg	neg	neg	neg	n/a												n/a		n/a	NA	NA		n/a		n/a	NA	NA		n/a
309.05.337614	TV 005 0.5 mL	rDEN3ï¿†30 0.5 mL	D3 Sleman	Serum	Viral Culture	neg	neg	neg	neg	neg	neg	neg	neg	n/a		neg	neg	neg	neg	neg	neg	neg	neg	n/a		n/a		n/a	NA	NA		n/a		n/a	NA	NA		n/a
309.05.337614	TV 005 0.5 mL	rDEN3ï¿†30 0.5 mL	D4 Dominica	Serum	Viral Culture	neg	neg	neg	neg	neg	neg	neg	neg	n/a												n/a		n/a	NA	NA		n/a		n/a	NA	NA		n/a
309.05.322933	Placebo 0.5 mL	rDEN3ï¿†30 0.5 mL	D1 WP	Serum	Viral Culture	neg	neg	neg	neg	neg	neg	neg	neg	n/a												n/a		n/a	NA	NA		n/a		n/a	NA	NA		n/a
309.05.322933	Placebo 0.5 mL	rDEN3ï¿†30 0.5 mL	D2 NGC	Serum	Viral Culture	neg	neg	neg	neg	neg	neg	neg	neg	n/a												n/a		n/a	NA	NA		n/a		n/a	NA	NA		n/a
309.05.322933	Placebo 0.5 mL	rDEN3ï¿†30 0.5 mL	D3 Sleman	Serum	Viral Culture	neg	neg	neg	neg	neg	neg	neg	neg	n/a		neg	0.5	0.5	neg	neg	neg	neg	neg	n/a		n/a		n/a	NA	NA	n/a	3	D3 Sleman	D3 Sleman(3,7)	0.5	0.5	0.5 D3 Sleman	D3 Sleman(185,189)
309.05.322933	Placebo 0.5 mL	rDEN3ï¿†30 0.5 mL	D4 Dominica	Serum	Viral Culture	neg	neg	neg	neg	neg	neg	neg	neg	n/a												n/a		n/a	NA	NA		n/a		n/a	NA	NA		n/a
309.05.360318	Placebo 0.5 mL	rDEN3ï¿†30 0.5 mL	D1 WP	Serum	Viral Culture	neg	neg	neg	neg	neg	neg	neg	neg	n/a												n/a		n/a	NA	NA		n/a		n/a	NA	NA		n/a
309.05.360318	Placebo 0.5 mL	rDEN3ï¿†30 0.5 mL	D2 NGC	Serum	Viral Culture	neg	neg	neg	neg	neg	neg	neg	neg	n/a												n/a		n/a	NA	NA		n/a		n/a	NA	NA		n/a
309.05.360318	Placebo 0.5 mL	rDEN3ï¿†30 0.5 mL	D3 Sleman	Serum	Viral Culture	neg	neg	neg	neg	neg	neg	neg	neg	n/a		neg	neg	0.5	1.9	neg	neg	neg	neg	n/a		n/a		n/a	NA	NA	n/a	7	D3 Sleman	D3 Sleman(7,9)	1.9	1.9	1.9 D3 Sleman	D3 Sleman(189,191)
309.05.360318	Placebo 0.5 mL	rDEN3ï¿†30 0.5 mL	D4 Dominica	Serum	Viral Culture	neg	neg	neg	neg	neg	neg	neg	neg	n/a												n/a		n/a	NA	NA		n/a		n/a	NA	NA		n/a
309.05.269323	TV 005 0.5 mL	rDEN3ï¿†30 0.5 mL	D1 WP	Serum	Viral Culture	neg	neg	neg	neg	neg	neg	neg	neg	n/a												n/a		n/a	NA	NA		n/a		n/a	NA	NA		n/a
309.05.269323	TV 005 0.5 mL	rDEN3ï¿†30 0.5 mL	D2 NGC	Serum	Viral Culture	neg	neg	neg	neg	0.5	neg	neg	neg	n/a												10	D2 NGC	D2 NGC(10)	0.5	0.5	0.5 D2 NGC	n/a		n/a	NA	NA	n/a	D2 NGC(10)
309.05.269323	TV 005 0.5 mL	rDEN3ï¿†30 0.5 mL	D3 Sleman	Serum	Viral Culture	neg	neg	neg	neg	0.5	neg	neg	neg	n/a		neg	neg	neg	neg	neg	neg	neg	neg	n/a		10	D3 Sleman	D3 Sleman(10)	0.5	0.5	0.5 D3 Sleman	n/a		n/a	NA	NA	n/a	D3 Sleman(10)
309.05.269323	TV 005 0.5 mL	rDEN3ï¿†30 0.5 mL	D4 Dominica	Serum	Viral Culture	neg	neg	neg	neg	neg	neg	neg	neg	n/a												n/a		n/a	NA	NA		n/a		n/a	NA	NA		n/a
309.05.154242	TV 005 0.5 mL	rDEN3ï¿†30 0.5 mL	D1 WP	Serum	Viral Culture	neg	neg	neg	neg	neg	neg	neg	neg	n/a												n/a		n/a	NA	NA		n/a		n/a	NA	NA		n/a
309.05.154242	TV 005 0.5 mL	rDEN3ï¿†30 0.5 mL	D2 NGC	Serum	Viral Culture	neg	neg	neg	neg	neg	neg	neg	neg	n/a												n/a		n/a	NA	NA		n/a		n/a	NA	NA		n/a
309.05.154242	TV 005 0.5 mL	rDEN3ï¿†30 0.5 mL	D3 Sleman	Serum	Viral Culture	neg	neg	neg	neg	neg	neg	neg	neg	n/a		neg	neg	neg	neg	neg	neg	neg	neg	n/a		n/a		n/a	NA	NA		n/a		n/a	NA	NA		n/a
309.05.154242	TV 005 0.5 mL	rDEN3ï¿†30 0.5 mL	D4 Dominica	Serum	Viral Culture	neg	neg	neg	neg	neg	neg	neg	neg	n/a												n/a		n/a	NA	NA		n/a		n/a	NA	NA		n/a
309.05.838605	TV 005 0.5 mL	rDEN3ï¿†30 0.5 mL	D1 WP	Serum	Viral Culture	neg	neg	neg	neg	neg	neg	neg	neg	n/a												n/a		n/a	NA	NA		n/a		n/a	NA	NA		n/a
309.05.838605	TV 005 0.5 mL	rDEN3ï¿†30 0.5 mL	D2 NGC	Serum	Viral Culture	neg	neg	neg	neg	neg	neg	neg	neg	n/a												n/a		n/a	NA	NA		n/a		n/a	NA	NA		n/a
309.05.838605	TV 005 0.5 mL	rDEN3ï¿†30 0.5 mL	D3 Sleman	Serum	Viral Culture	neg	neg	neg	0.5	0.5	neg	neg	neg	n/a		neg	neg	neg	neg	neg	neg	neg	neg	n/a		9	D3 Sleman	D3 Sleman(9,10)	0.5	0.5	0.5 D3 Sleman	n/a		n/a	NA	NA	n/a	D3 Sleman(9,10)
309.05.838605	TV 005 0.5 mL	rDEN3ï¿†30 0.5 mL	D4 Dominica	Serum	Viral Culture	neg	neg	neg	neg	neg	neg	neg	neg	n/a												n/a		n/a	NA	NA		n/a		n/a	NA	NA		n/a
309.05.815530	Placebo 0.5 mL	rDEN3ï¿†30 0.5 mL	D1 WP	Serum	Viral Culture	neg	neg	neg	neg	neg	neg	neg	neg	n/a												n/a		n/a	NA	NA		n/a		n/a	NA	NA		n/a
309.05.815530	Placebo 0.5 mL	rDEN3ï¿†30 0.5 mL	D2 NGC	Serum	Viral Culture	neg	neg	neg	neg	neg	neg	neg	neg	n/a												n/a		n/a	NA	NA		n/a		n/a	NA	NA		n/a
309.05.815530	Placebo 0.5 mL	rDEN3ï¿†30 0.5 mL	D3 Sleman	Serum	Viral Culture	neg	neg	neg	neg	neg	neg	neg	neg	n/a		neg	0.5	0.5	0.5	neg	neg	neg	neg	n/a		n/a		n/a	NA	NA	n/a	4	D3 Sleman	D3 Sleman(4,6,7)	0.5	0.5	0.5 D3 Sleman	D3 Sleman(189,191,192)
309.05.815530	Placebo 0.5 mL	rDEN3ï¿†30 0.5 mL	D4 Dominica	Serum	Viral Culture	neg	neg	neg	neg	neg	neg	neg	neg	n/a												n/a		n/a	NA	NA		n/a		n/a	NA	NA		n/a
309.05.361704	Placebo 0.5 mL	rDEN3ï¿†30 0.5 mL	D1 WP	Serum	Viral Culture	neg	neg	neg	neg	neg	neg	neg	neg	n/a												n/a		n/a	NA	NA		n/a		n/a	NA	NA		n/a
309.05.361704	Placebo 0.5 mL	rDEN3ï¿†30 0.5 mL	D2 NGC	Serum	Viral Culture	neg	neg	neg	neg	neg	neg	neg	neg	n/a												n/a		n/a	NA	NA		n/a		n/a	NA	NA		n/a
309.05.361704	Placebo 0.5 mL	rDEN3ï¿†30 0.5 mL	D3 Sleman	Serum	Viral Culture	neg	neg	neg	neg	neg	neg	neg	neg	n/a		neg	2.2	neg	neg	neg	neg	neg	neg	n/a		n/a		n/a	NA	NA	n/a	3	D3 Sleman	D3 Sleman(3)	2.2	2.2	2.2 D3 Sleman	D3 Sleman(185)
309.05.361704	Placebo 0.5 mL	rDEN3ï¿†30 0.5 mL	D4 Dominica	Serum	Viral Culture	neg	neg	neg	neg	neg	neg	neg	neg	n/a												n/a		n/a	NA	NA		n/a		n/a	NA	NA		n/a
309.05.277517	Placebo 0.5 mL	rDEN3ï¿†30 0.5 mL	D1 WP	Serum	Viral Culture	neg	neg	neg	neg	neg	neg	neg	neg	n/a												n/a		n/a	NA	NA		n/a		n/a	NA	NA		n/a
309.05.277517	Placebo 0.5 mL	rDEN3ï¿†30 0.5 mL	D2 NGC	Serum	Viral Culture	neg	neg	neg	neg	neg	neg	neg	neg	n/a												n/a		n/a	NA	NA		n/a		n/a	NA	NA		n/a
309.05.277517	Placebo 0.5 mL	rDEN3ï¿†30 0.5 mL	D3 Sleman	Serum	Viral Culture	neg	neg	neg	neg	neg	neg	neg	neg	n/a		neg	0.5	no_spec	neg	neg	neg	neg	neg	n/a		n/a		n/a	NA	NA	n/a	3	D3 Sleman	D3 Sleman(3)	0.5	0.5	0.5 D3 Sleman	D3 Sleman(206)
309.05.277517	Placebo 0.5 mL	rDEN3ï¿†30 0.5 mL	D4 Dominica	Serum	Viral Culture	neg	neg	neg	neg	neg	neg	neg	neg	n/a												n/a		n/a	NA	NA		n/a		n/a	NA	NA		n/a
309.05.856437	TV 005 0.5 mL	rDEN3ï¿†30 0.5 mL	D1 WP	Serum	Viral Culture	neg	neg	neg	neg	neg	neg	neg	neg	n/a												n/a		n/a	NA	NA		n/a		n/a	NA	NA		n/a
309.05.856437	TV 005 0.5 mL	rDEN3ï¿†30 0.5 mL	D2 NGC	Serum	Viral Culture	neg	neg	neg	neg	neg	neg	neg	neg	n/a												n/a		n/a	NA	NA		n/a		n/a	NA	NA		n/a
309.05.856437	TV 005 0.5 mL	rDEN3ï¿†30 0.5 mL	D3 Sleman	Serum	Viral Culture	neg	neg	neg	neg	neg	neg	neg	neg	n/a		neg	neg	neg	neg	neg	neg	neg	neg	n/a		n/a		n/a	NA	NA		n/a		n/a	NA	NA		n/a
309.05.856437	TV 005 0.5 mL	rDEN3ï¿†30 0.5 mL	D4 Dominica	Serum	Viral Culture	neg	neg	neg	neg	neg	neg	neg	neg	n/a												n/a		n/a	NA	NA		n/a		n/a	NA	NA		n/a
309.05.412589	TV 005 0.5 mL	rDEN3ï¿†30 0.5 mL	D1 WP	Serum	Viral Culture	neg	neg	neg	neg	neg	neg	neg	neg	n/a												n/a		n/a	NA	NA		n/a		n/a	NA	NA		n/a
309.05.412589	TV 005 0.5 mL	rDEN3ï¿†30 0.5 mL	D2 NGC	Serum	Viral Culture	neg	neg	neg	neg	neg	neg	neg	neg	n/a												n/a		n/a	NA	NA		n/a		n/a	NA	NA		n/a
309.05.412589	TV 005 0.5 mL	rDEN3ï¿†30 0.5 mL	D3 Sleman	Serum	Viral Culture	neg	neg	neg	neg	neg	neg	neg	neg	n/a		neg	neg	neg	neg	neg	neg	neg	neg	n/a		n/a		n/a	NA	NA		n/a		n/a	NA	NA		n/a
309.05.412589	TV 005 0.5 mL	rDEN3ï¿†30 0.5 mL	D4 Dominica	Serum	Viral Culture	neg	neg	neg	neg	neg	neg	neg	neg	n/a												n/a		n/a	NA	NA		n/a		n/a	NA	NA		n/a
309.05.916934	TV 005 0.5 mL	rDEN3ï¿†30 0.5 mL	D1 WP	Serum	Viral Culture	neg	neg	neg	neg	neg	neg	0.5	0.5	neg												14	D1 WP	D1 WP(14,16)	0.5	0.5	0.5 D1 WP	n/a		n/a	NA	NA	n/a	D1 WP(14,16)
309.05.916934	TV 005 0.5 mL	rDEN3ï¿†30 0.5 mL	D2 NGC	Serum	Viral Culture	neg	neg	0.5	neg	neg	neg	neg	neg	n/a												7	D2 NGC	D2 NGC(7)	0.5	0.5	0.5 D2 NGC	n/a		n/a	NA	NA	n/a	D2 NGC(7)
309.05.916934	TV 005 0.5 mL	rDEN3ï¿†30 0.5 mL	D3 Sleman	Serum	Viral Culture	neg	neg	neg	neg	neg	neg	neg	neg	n/a		neg	neg	neg	neg	neg	neg	neg	neg	n/a		n/a		n/a	NA	NA		n/a		n/a	NA	NA		n/a
309.05.916934	TV 005 0.5 mL	rDEN3ï¿†30 0.5 mL	D4 Dominica	Serum	Viral Culture	neg	neg	neg	neg	neg	neg	neg	neg	n/a												n/a		n/a	NA	NA		n/a		n/a	NA	NA		n/a
309.05.772262	Placebo 0.5 mL	rDEN3ï¿†30 0.5 mL	D1 WP	Serum	Viral Culture	neg	neg	neg	neg	neg	neg	neg	neg	n/a												n/a		n/a	NA	NA		n/a		n/a	NA	NA		n/a
309.05.772262	Placebo 0.5 mL	rDEN3ï¿†30 0.5 mL	D2 NGC	Serum	Viral Culture	neg	neg	neg	neg	neg	neg	neg	neg	n/a												n/a		n/a	NA	NA		n/a		n/a	NA	NA		n/a
309.05.772262	Placebo 0.5 mL	rDEN3ï¿†30 0.5 mL	D3 Sleman	Serum	Viral Culture	neg	neg	neg	neg	neg	neg	neg	neg	n/a		neg	0.5	neg	neg	neg	neg	neg	neg			n/a		n/a	NA	NA	n/a	3	D3 Sleman	D3 Sleman(3)	0.5	0.5	0.5 D3 Sleman	D3 Sleman(185)
309.05.772262	Placebo 0.5 mL	rDEN3ï¿†30 0.5 mL	D4 Dominica	Serum	Viral Culture	neg	neg	neg	neg	neg	neg	neg	neg	n/a												n/a		n/a	NA	NA		n/a		n/a	NA	NA		n/a
309.05.448511	TV 005 0.5 mL	rDEN3ï¿†30 0.5 mL	D1 WP	Serum	Viral Culture	neg	neg	neg	0.5	neg	0.5	neg	neg	n/a												9	D1 WP	D1 WP(9,13)	0.5	0.5	0.5 D1 WP	n/a		n/a	NA	NA	n/a	D1 WP(9,13)
309.05.448511	TV 005 0.5 mL	rDEN3ï¿†30 0.5 mL	D2 NGC	Serum	Viral Culture	neg	neg	neg	neg	neg	neg	neg	neg	n/a												n/a		n/a	NA	NA		n/a		n/a	NA	NA		n/a
309.05.448511	TV 005 0.5 mL	rDEN3ï¿†30 0.5 mL	D3 Sleman	Serum	Viral Culture	neg	neg	neg	neg	neg	0.5	neg	neg	n/a		neg	neg	neg	neg	neg	neg	neg	neg	n/a		13	D3 Sleman	D3 Sleman(13)	0.5	0.5	0.5 D3 Sleman	n/a		n/a	NA	NA	n/a	D3 Sleman(13)
309.05.448511	TV 005 0.5 mL	rDEN3ï¿†30 0.5 mL	D4 Dominica	Serum	Viral Culture	neg	neg	neg	neg	neg	neg	neg	neg	n/a												n/a		n/a	NA	NA		n/a		n/a	NA	NA		n/a
309.05.823053	Placebo 0.5 mL	rDEN3ï¿†30 0.5 mL	D1 WP	Serum	Viral Culture	neg	neg	neg	neg	neg	neg	neg	neg													n/a		n/a	NA	NA		n/a		n/a	NA	NA		n/a
309.05.823053	Placebo 0.5 mL	rDEN3ï¿†30 0.5 mL	D2 NGC	Serum	Viral Culture	neg	neg	neg	neg	neg	neg	neg	neg													n/a		n/a	NA	NA		n/a		n/a	NA	NA		n/a
309.05.823053	Placebo 0.5 mL	rDEN3ï¿†30 0.5 mL	D3 Sleman	Serum	Viral Culture	neg	neg	neg	neg	neg	neg	neg	neg			neg	neg	neg	neg	neg	neg	neg	neg	n/a		n/a		n/a	NA	NA		n/a		n/a	NA	NA		n/a
309.05.823053	Placebo 0.5 mL	rDEN3ï¿†30 0.5 mL	D4 Dominica	Serum	Viral Culture	neg	neg	neg	neg	neg	neg	neg	neg													n/a		n/a	NA	NA		n/a		n/a	NA	NA		n/a
309.05.722181	Placebo 0.5 mL	rDEN3ï¿†30 0.5 mL	D1 WP	Serum	Viral Culture	neg	neg	neg	neg	neg	neg	neg	neg	n/a												n/a		n/a	NA	NA		n/a		n/a	NA	NA		n/a
309.05.722181	Placebo 0.5 mL	rDEN3ï¿†30 0.5 mL	D2 NGC	Serum	Viral Culture	neg	neg	neg	neg	neg	neg	neg	neg	n/a												n/a		n/a	NA	NA		n/a		n/a	NA	NA		n/a
309.05.722181	Placebo 0.5 mL	rDEN3ï¿†30 0.5 mL	D3 Sleman	Serum	Viral Culture	neg	neg	neg	neg	neg	neg	neg	neg	n/a		neg		0.5	neg	neg	neg	neg	neg	n/a		n/a		n/a	NA	NA	n/a	6	D3 Sleman	D3 Sleman(6)	0.5	0.5	0.5 D3 Sleman	D3 Sleman(188)
309.05.722181	Placebo 0.5 mL	rDEN3ï¿†30 0.5 mL	D4 Dominica	Serum	Viral Culture	neg	neg	neg	neg	neg	neg	neg	neg	n/a												n/a		n/a	NA	NA		n/a		n/a	NA	NA		n/a
309.05.221698	TV 005 0.5 mL	rDEN3ï¿†30 0.5 mL	D1 WP	Serum	Viral Culture	neg	neg	neg	0.5	neg	0.5	0.5	0.5	neg												9	D1 WP	D1 WP(9,13,14,16)	0.5	0.5	0.5 D1 WP	n/a		n/a	NA	NA	n/a	D1 WP(9,13,14,16)
309.05.221698	TV 005 0.5 mL	rDEN3ï¿†30 0.5 mL	D2 NGC	Serum	Viral Culture	neg	neg	neg	0.5	neg	neg	neg	neg	n/a												9	D2 NGC	D2 NGC(9)	0.5	0.5	0.5 D2 NGC	n/a		n/a	NA	NA	n/a	D2 NGC(9)
309.05.221698	TV 005 0.5 mL	rDEN3ï¿†30 0.5 mL	D3 Sleman	Serum	Viral Culture	neg	neg	neg	neg	0.5	neg	neg	neg	n/a		neg	neg	neg	neg	neg	neg	neg	neg	n/a		10	D3 Sleman	D3 Sleman(10)	0.5	0.5	0.5 D3 Sleman	n/a		n/a	NA	NA	n/a	D3 Sleman(10)
309.05.221698	TV 005 0.5 mL	rDEN3ï¿†30 0.5 mL	D4 Dominica	Serum	Viral Culture	neg	neg	neg	neg	neg	neg	neg	neg	n/a												n/a		n/a	NA	NA		n/a		n/a	NA	NA		n/a
309.05.101240	TV 005 0.5 mL	rDEN3ï¿†30 0.5 mL	D1 WP	Serum	Viral Culture	neg	neg	neg	neg	neg	neg	neg	neg	n/a												n/a		n/a	NA	NA		n/a		n/a	NA	NA		n/a
309.05.101240	TV 005 0.5 mL	rDEN3ï¿†30 0.5 mL	D2 NGC	Serum	Viral Culture	neg	neg	neg	neg	neg	neg	neg	neg	n/a												n/a		n/a	NA	NA		n/a		n/a	NA	NA		n/a
309.05.101240	TV 005 0.5 mL	rDEN3ï¿†30 0.5 mL	D3 Sleman	Serum	Viral Culture	neg	neg	neg	neg	neg	neg	neg	neg	n/a		neg	neg	neg	neg	neg	neg	neg	neg	n/a		n/a		n/a	NA	NA		n/a		n/a	NA	NA		n/a
309.05.101240	TV 005 0.5 mL	rDEN3ï¿†30 0.5 mL	D4 Dominica	Serum	Viral Culture	neg	neg	neg	neg	neg	neg	neg	neg	n/a												n/a		n/a	NA	NA		n/a		n/a	NA	NA		n/a
309.05.638729	Placebo 0.5 mL		D1 WP	Serum	Viral Culture	neg	neg	neg	neg				no_spec	off study												n/a		n/a	NA	NA		n/a		n/a	NA	NA		n/a
309.05.638729	Placebo 0.5 mL		D2 NGC	Serum	Viral Culture	neg	neg	neg	neg				no_spec	off study												n/a		n/a	NA	NA		n/a		n/a	NA	NA		n/a
309.05.638729	Placebo 0.5 mL		D3 Sleman	Serum	Viral Culture	neg	neg	neg	neg				no_spec	off study												n/a		n/a	NA	NA		n/a		n/a	NA	NA		n/a
309.05.638729	Placebo 0.5 mL		D4 Dominica	Serum	Viral Culture	neg	neg	neg	neg				no_spec	off study												n/a		n/a	NA	NA		n/a		n/a	NA	NA		n/a
309.05.722698	Placebo 0.5 mL	rDEN3ï¿†30 0.5 mL	D1 WP	Serum	Viral Culture	neg	neg	neg	neg	neg	neg	neg	neg	n/a												n/a		n/a	NA	NA		n/a		n/a	NA	NA		n/a
309.05.722698	Placebo 0.5 mL	rDEN3ï¿†30 0.5 mL	D2 NGC	Serum	Viral Culture	neg	neg	neg	neg	neg	neg	neg	neg	n/a												n/a		n/a	NA	NA		n/a		n/a	NA	NA		n/a
309.05.722698	Placebo 0.5 mL	rDEN3ï¿†30 0.5 mL	D3 Sleman	Serum	Viral Culture	neg	neg	neg	neg	neg	neg	neg	neg	n/a		neg	0.5		neg	neg	neg	neg	neg			n/a		n/a	NA	NA	n/a	3	D3 Sleman	D3 Sleman(3)	0.5	0.5	0.5 D3 Sleman	D3 Sleman(185)
309.05.722698	Placebo 0.5 mL	rDEN3ï¿†30 0.5 mL	D4 Dominica	Serum	Viral Culture	neg	neg	neg	neg	neg	neg	neg	neg	n/a												n/a		n/a	NA	NA		n/a		n/a	NA	NA		n/a
309.05.497399	TV 005 0.5 mL	rDEN3ï¿†30 0.5 mL	D1 WP	Serum	Viral Culture	neg	neg	neg	0.5	0.5	neg	neg	neg	n/a												9	D1 WP	D1 WP(9,10)	0.5	0.5	0.5 D1 WP	n/a		n/a	NA	NA	n/a	D1 WP(9,10)
309.05.497399	TV 005 0.5 mL	rDEN3ï¿†30 0.5 mL	D2 NGC	Serum	Viral Culture	neg	neg	neg	neg	neg	neg	neg	neg	n/a												n/a		n/a	NA	NA		n/a		n/a	NA	NA		n/a
309.05.497399	TV 005 0.5 mL	rDEN3ï¿†30 0.5 mL	D3 Sleman	Serum	Viral Culture	neg	neg	neg	neg	neg	neg	neg	neg	n/a		neg	neg	neg	neg	neg	neg	neg	neg	n/a		n/a		n/a	NA	NA		n/a		n/a	NA	NA		n/a
309.05.497399	TV 005 0.5 mL	rDEN3ï¿†30 0.5 mL	D4 Dominica	Serum	Viral Culture	neg	neg	neg	0.5	neg	neg	neg	neg	n/a												9	D4 Dominica	D4 Dominica(9)	0.5	0.5	0.5 D4 Dominica	n/a		n/a	NA	NA	n/a	D4 Dominica(9)
309.05.501003	TV 005 0.5 mL	rDEN3ï¿†30 0.5 mL	D1 WP	Serum	Viral Culture	neg	neg	neg	neg	0.5	neg	neg	neg	n/a												10	D1 WP	D1 WP(10)	0.5	0.5	0.5 D1 WP	n/a		n/a	NA	NA	n/a	D1 WP(10)
309.05.501003	TV 005 0.5 mL	rDEN3ï¿†30 0.5 mL	D2 NGC	Serum	Viral Culture	neg	neg	neg	neg	neg	neg	neg	neg	n/a												n/a		n/a	NA	NA		n/a		n/a	NA	NA		n/a
309.05.501003	TV 005 0.5 mL	rDEN3ï¿†30 0.5 mL	D3 Sleman	Serum	Viral Culture	neg	neg	0.5	0.5	0.5	neg	neg	neg	n/a		neg	neg	neg	neg	neg	neg	neg	neg	n/a		6	D3 Sleman	D3 Sleman(6,9,10)	0.5	0.5	0.5 D3 Sleman	n/a		n/a	NA	NA	n/a	D3 Sleman(6,9,10)
309.05.501003	TV 005 0.5 mL	rDEN3ï¿†30 0.5 mL	D4 Dominica	Serum	Viral Culture	neg	neg	neg	1.2	1	neg	neg	neg	n/a												9	D4 Dominica	D4 Dominica(9,10)	1.2	1.2	1.2 D4 Dominica	n/a		n/a	NA	NA	n/a	D4 Dominica(9,10)
309.05.418022	Placebo 0.5 mL	rDEN3ï¿†30 0.5 mL	D1 WP	Serum	Viral Culture	neg	neg	neg	neg	neg	neg	neg	neg	n/a												n/a		n/a	NA	NA		n/a		n/a	NA	NA		n/a
309.05.418022	Placebo 0.5 mL	rDEN3ï¿†30 0.5 mL	D2 NGC	Serum	Viral Culture	neg	neg	neg	neg	neg	neg	neg	neg	n/a												n/a		n/a	NA	NA		n/a		n/a	NA	NA		n/a
309.05.418022	Placebo 0.5 mL	rDEN3ï¿†30 0.5 mL	D3 Sleman	Serum	Viral Culture	neg	neg	neg	neg	neg	neg	neg	neg	n/a		neg		2.1	neg	neg	neg	neg	neg	n/a		n/a		n/a	NA	NA	n/a	6	D3 Sleman	D3 Sleman(6)	2.1	2.1	2.1 D3 Sleman	D3 Sleman(188)
309.05.418022	Placebo 0.5 mL	rDEN3ï¿†30 0.5 mL	D4 Dominica	Serum	Viral Culture	neg	neg	neg	neg	neg	neg	neg	neg	n/a												n/a		n/a	NA	NA		n/a		n/a	NA	NA		n/a
309.05.535412	Placebo 0.5 mL	rDEN3ï¿†30 0.5 mL	D1 WP	Serum	Viral Culture	neg	neg	neg	neg	neg	neg	neg	neg	n/a												n/a		n/a	NA	NA		n/a		n/a	NA	NA		n/a
309.05.535412	Placebo 0.5 mL	rDEN3ï¿†30 0.5 mL	D2 NGC	Serum	Viral Culture	neg	neg	neg	neg	neg	neg	neg	neg	n/a												n/a		n/a	NA	NA		n/a		n/a	NA	NA		n/a
309.05.535412	Placebo 0.5 mL	rDEN3ï¿†30 0.5 mL	D3 Sleman	Serum	Viral Culture	neg	neg	neg	neg	neg	neg	neg	neg	n/a		neg	neg	neg	neg	neg	neg	neg	neg	n/a		n/a		n/a	NA	NA		n/a		n/a	NA	NA		n/a
309.05.535412	Placebo 0.5 mL	rDEN3ï¿†30 0.5 mL	D4 Dominica	Serum	Viral Culture	neg	neg	neg	neg	neg	neg	neg	neg	n/a												n/a		n/a	NA	NA		n/a		n/a	NA	NA		n/a
309.05.526253	Placebo 0.5 mL	rDEN3ï¿†30 0.5 mL	D1 WP	Serum	Viral Culture	neg	neg	neg	neg	neg	neg	neg	neg	n/a												n/a		n/a	NA	NA		n/a		n/a	NA	NA		n/a
309.05.526253	Placebo 0.5 mL	rDEN3ï¿†30 0.5 mL	D2 NGC	Serum	Viral Culture	neg	neg	neg	neg	neg	neg	neg	neg	n/a												n/a		n/a	NA	NA		n/a		n/a	NA	NA		n/a
309.05.526253	Placebo 0.5 mL	rDEN3ï¿†30 0.5 mL	D3 Sleman	Serum	Viral Culture	neg	neg	neg	neg	neg	neg	neg	neg	n/a		neg	neg	neg		neg	neg	neg	neg	n/a		n/a		n/a	NA	NA		n/a		n/a	NA	NA		n/a
309.05.526253	Placebo 0.5 mL	rDEN3ï¿†30 0.5 mL	D4 Dominica	Serum	Viral Culture	neg	neg	neg	neg	neg	neg	neg	neg	n/a												n/a		n/a	NA	NA		n/a		n/a	NA	NA		n/a

## Sheet: Table4
Study	Subject	Vaccination	VacDate	AE.Type	AE.Term	MedDRA.LLT	MedDRA.System.Organ.Class	Episode	Onset.Date	Onset.Day	Duration	Severity	Relationship	Action.Taken	Outcome	End.Date	Latest.Study.Product.before.AE	AE.SAE	Pre.existing	Study.Product.s..given.on.Onset.Day	Cumulative.Study.Products.Given
299	299.05.928040	1	2014-12-26	Sol_Clin	Fatigue	Fatigue	General disorders and administration site conditions	1	2014-12-27	1	3	Mild	TV 005-Possibly related	None	Resolved	2014-12-30	TV 005 0.5mL	AE			TV 005 0.5mL
299	299.05.741687	1	2014-12-08	Sol_Lab	PTT prolonged	PTT prolonged	Investigations	1	2014-12-24	16	5	Mild	Placebo-Possibly related	None	Resolved	2014-12-29	Placebo 0.5mL	AE			Placebo 0.5mL
299	299.05.233077	1	2014-12-23	Sol_Local	Injection site pruritus	Injection site pruritus	General disorders and administration site conditions	1	2014-12-26	3	0.5	Mild	Placebo-Possibly related	None	Resolved	2014-12-26	Placebo 0.5mL	AE			Placebo 0.5mL
299	299.05.327849	1	2014-12-31	Sol_Clin	Dengue vaccine like rash	Localized maculopapular rash	Skin and subcutaneous tissue disorders	1	2015-01-10	10	11	Mild	TV 005-Definitely related	None	Resolved	2015-01-21	TV 005 0.5mL	AE			TV 005 0.5mL
299	299.05.327849	1	2014-12-31	Sol_Clin	Headache	Headache	Nervous system disorders	1	2015-01-11	11	0.5	Mild	TV 005-Possibly related	None	Resolved	2015-01-11	TV 005 0.5mL	AE			TV 005 0.5mL
299	299.05.367298	1	2015-02-05	Sol_Lab	Neutropenia	Neutropenia	Blood and lymphatic system disorders	1	2015-02-18	13	1	Mild	TV 005-Definitely related	None	Resolved	2015-02-19	TV 005 0.5mL	AE			TV 005 0.5mL
299	299.05.285007	1	2015-01-29	Sol_Lab	Neutropenia	Neutropenia	Blood and lymphatic system disorders	1	2015-02-12	14	2	Moderate	TV 005-Definitely related	None	Resolved	2015-02-14	TV 005 0.5mL	AE			TV 005 0.5mL
299	299.05.850641	1	2014-12-27	Sol_Clin	Dengue vaccine like rash	Localized maculopapular rash	Skin and subcutaneous tissue disorders	1	2015-01-06	10	11	Mild	TV 005-Definitely related	None	Resolved	2015-01-17	TV 005 0.5mL	AE			TV 005 0.5mL
299	299.05.503748	1	2015-01-24	Sol_Local	Injection site induration	Injection site induration	General disorders and administration site conditions	1	2015-01-24	0	5	Mild	Placebo-Probably related	None	Resolved	2015-01-29	Placebo 0.5mL	AE		Placebo 0.5mL	Placebo 0.5mL
299	299.05.105266	1	2015-01-21	Sol_Clin	Dengue vaccine like rash	Localized maculopapular rash	Skin and subcutaneous tissue disorders	1	2015-02-06	16	12	Mild	TV 005-Definitely related	None	Resolved	2015-02-18	TV 005 0.5mL	AE			TV 005 0.5mL
299	299.05.367298	1	2015-02-05	Sol_Clin	Dengue vaccine like rash	Localized maculopapular rash	Skin and subcutaneous tissue disorders	1	2015-02-14	9	19	Mild	TV 005-Definitely related	None	Resolved	2015-03-05	TV 005 0.5mL	AE			TV 005 0.5mL
299	299.05.285007	1	2015-01-29	Sol_Clin	Dengue vaccine like rash	Localized maculopapular rash	Skin and subcutaneous tissue disorders	1	2015-02-11	13	1	Mild	TV 005-Definitely related	None	Resolved	2015-02-12	TV 005 0.5mL	AE			TV 005 0.5mL
299	299.05.285007	1	2015-01-29	Sol_Clin	Dengue vaccine like rash	Localized maculopapular rash	Skin and subcutaneous tissue disorders	2	2015-02-12	14	3	Moderate	TV 005-Definitely related	None	Resolved	2015-02-15	TV 005 0.5mL	AE			TV 005 0.5mL
299	299.05.285007	1	2015-01-29	Sol_Clin	Dengue vaccine like rash	Localized maculopapular rash	Skin and subcutaneous tissue disorders	3	2015-02-15	17	4	Mild	TV 005-Definitely related	None	Resolved	2015-02-19	TV 005 0.5mL	AE			TV 005 0.5mL
299	299.05.658050	1	2015-01-15	Sol_Clin	Dengue vaccine like rash	Localized maculopapular rash	Skin and subcutaneous tissue disorders	1	2015-01-28	13	13	Mild	TV 005-Definitely related	None	Resolved	2015-02-10	TV 005 0.5mL	AE			TV 005 0.5mL
299	299.05.990436	1	2015-01-14	Sol_Clin	Dengue vaccine like rash	Localized maculopapular rash	Skin and subcutaneous tissue disorders	1	2015-01-25	11	10	Mild	TV 005-Definitely related	None	Resolved	2015-02-04	TV 005 0.5mL	AE			TV 005 0.5mL
299	299.05.410651	1	2015-02-06	Sol_Clin	Dengue vaccine like rash	Localized maculopapular rash	Skin and subcutaneous tissue disorders	1	2015-02-13	7	17	Mild	TV 005-Definitely related	None	Resolved	2015-03-02	TV 005 0.5mL	AE			TV 005 0.5mL
299	299.05.271852	1	2015-02-17	Sol_Clin	Headache	Headache	Nervous system disorders	2	2015-03-02	13	1	Mild	Placebo-Possibly related	None	Resolved	2015-03-03	Placebo 0.5mL	AE	Y		Placebo 0.5mL
299	299.05.271852	1	2015-02-17	Sol_Clin	Headache	Headache	Nervous system disorders	3	2015-03-07	18	0.5	Mild	Placebo-Possibly related	None	Resolved	2015-03-07	Placebo 0.5mL	AE	Y		Placebo 0.5mL
299	299.05.271852	1	2015-02-17	Sol_Clin	Nausea	Nausea	Gastrointestinal disorders	1	2015-02-24	7	1	Mild	Placebo-Possibly related	None	Resolved	2015-02-25	Placebo 0.5mL	AE			Placebo 0.5mL
299	299.05.271852	1	2015-02-17	Sol_Clin	Nausea	Nausea	Gastrointestinal disorders	2	2015-02-27	10	0.5	Mild	Placebo-Possibly related	None	Resolved	2015-02-27	Placebo 0.5mL	AE			Placebo 0.5mL
299	299.05.115183	1	2015-02-04	Sol_Clin	Headache	Headache	Nervous system disorders	1	2015-02-10	6	0.5	Mild	TV 005-Possibly related	None	Resolved	2015-02-10	TV 005 0.5mL	AE			TV 005 0.5mL
299	299.05.115183	1	2015-02-04	Sol_Clin	Headache	Headache	Nervous system disorders	2	2015-02-10	6	0.5	Mild	TV 005-Possibly related	None	Resolved	2015-02-10	TV 005 0.5mL	AE			TV 005 0.5mL
299	299.05.115183	1	2015-02-04	Sol_Clin	Dengue vaccine like rash	Localized maculopapular rash	Skin and subcutaneous tissue disorders	1	2015-02-11	7	15	Mild	TV 005-Definitely related	None	Resolved	2015-02-26	TV 005 0.5mL	AE			TV 005 0.5mL
299	299.05.257301	1	2015-02-15	Sol_Clin	Dengue vaccine like rash	Localized maculopapular rash	Skin and subcutaneous tissue disorders	1	2015-02-22	7	14	Mild	TV 005-Definitely related	None	Resolved	2015-03-08	TV 005 0.5mL	AE			TV 005 0.5mL
299	299.05.257301	1	2015-02-15	Sol_Clin	Arthralgia	Arthralgia	Musculoskeletal and connective tissue disorders	1	2015-02-24	9	9	Mild	TV 005-Possibly related	None	Resolved	2015-03-05	TV 005 0.5mL	AE			TV 005 0.5mL
299	299.05.257301	1	2015-02-15	Sol_Clin	Headache	Headache	Nervous system disorders	1	2015-02-25	10	0.5	Mild	TV 005-Possibly related	None	Resolved	2015-02-25	TV 005 0.5mL	AE			TV 005 0.5mL
299	299.05.257301	1	2015-02-15	Sol_Clin	Headache	Headache	Nervous system disorders	2	2015-02-25	10	1	Moderate	TV 005-Possibly related	Remedial Therapy	Resolved	2015-02-26	TV 005 0.5mL	AE			TV 005 0.5mL
299	299.05.257301	1	2015-02-15	Sol_Clin	Headache	Headache	Nervous system disorders	3	2015-02-26	11	7	Mild	TV 005-Possibly related	Remedial Therapy	Resolved	2015-03-05	TV 005 0.5mL	AE			TV 005 0.5mL
299	299.05.978181	1	2015-02-24	Sol_Clin	Headache	Headache	Nervous system disorders	1	2015-02-26	2	0.5	Mild	Placebo-Possibly related	None	Resolved	2015-02-26	Placebo 0.5mL	AE			Placebo 0.5mL
299	299.05.384481	1	2015-02-06	Sol_Clin	Headache	Headache	Nervous system disorders	1	2015-02-18	12	0.5	Mild	Placebo-Possibly related	None	Resolved	2015-02-18	Placebo 0.5mL	AE			Placebo 0.5mL
299	299.05.384481	1	2015-02-06	Sol_Clin	Headache	Headache	Nervous system disorders	2	2015-03-04	26	0.5	Mild	Placebo-Possibly related	None	Resolved	2015-03-04	Placebo 0.5mL	AE			Placebo 0.5mL
299	299.05.425860	1	2015-02-22	Sol_Clin	Dengue vaccine like rash	Localized maculopapular rash	Skin and subcutaneous tissue disorders	1	2015-03-07	13	9	Mild	TV 005-Definitely related	None	Resolved	2015-03-16	TV 005 0.5mL	AE			TV 005 0.5mL
299	299.05.551259	1	2015-03-01	Sol_Clin	Headache	Headache	Nervous system disorders	1	2015-03-09	8	0.5	Mild	Placebo-Possibly related	None	Resolved	2015-03-09	Placebo 0.5mL	AE			Placebo 0.5mL
299	299.05.930165	1	2015-02-28	Sol_Clin	Headache	Headache	Nervous system disorders	1	2015-03-04	4	1	Mild	Placebo-Possibly related	Remedial Therapy	Resolved	2015-03-05	Placebo 0.5mL	AE			Placebo 0.5mL
299	299.05.930165	1	2015-02-28	Sol_Clin	Fatigue	Fatigue	General disorders and administration site conditions	1	2015-03-04	4	4	Mild	Placebo-Possibly related	None	Resolved	2015-03-08	Placebo 0.5mL	AE			Placebo 0.5mL
299	299.05.646961	1	2015-03-03	Sol_Clin	Dengue vaccine like rash	Localized maculopapular rash	Skin and subcutaneous tissue disorders	1	2015-03-12	9	0.5	Mild	TV 005-Definitely related	None	Resolved	2015-03-12	TV 005 0.5mL	AE			TV 005 0.5mL
299	299.05.646961	1	2015-03-03	Sol_Clin	Dengue vaccine like rash	Localized maculopapular rash	Skin and subcutaneous tissue disorders	2	2015-03-13	10	3	Moderate	TV 005-Definitely related	None	Resolved	2015-03-16	TV 005 0.5mL	AE			TV 005 0.5mL
299	299.05.646961	1	2015-03-03	Sol_Clin	Dengue vaccine like rash	Localized maculopapular rash	Skin and subcutaneous tissue disorders	3	2015-03-17	14	4	Mild	TV 005-Definitely related	None	Resolved	2015-03-21	TV 005 0.5mL	AE			TV 005 0.5mL
299	299.05.818172	1	2015-03-13	Sol_Clin	Fatigue	Fatigue	General disorders and administration site conditions	1	2015-03-20	7	0.5	Mild	TV 005-Possibly related	None	Resolved	2015-03-20	TV 005 0.5mL	AE			TV 005 0.5mL
299	299.05.818172	1	2015-03-13	Sol_Clin	Dengue vaccine like rash	Localized maculopapular rash	Skin and subcutaneous tissue disorders	1	2015-03-23	10	8	Mild	TV 005-Definitely related	None	Resolved	2015-03-31	TV 005 0.5mL	AE			TV 005 0.5mL
299	299.05.818172	1	2015-03-13	Sol_Clin	Headache	Headache	Nervous system disorders	1	2015-04-03	21	1	Mild	TV 005-Possibly related	None	Resolved	2015-04-04	TV 005 0.5mL	AE			TV 005 0.5mL
299	299.05.818172	1	2015-03-13	Sol_Lab	Neutropenia	Neutropenia	Blood and lymphatic system disorders	1	2015-03-29	16	6	Mild	TV 005-Definitely related	None	Resolved	2015-04-04	TV 005 0.5mL	AE			TV 005 0.5mL
299	299.05.168332	1	2015-02-24	Sol_Clin	Headache	Headache	Nervous system disorders	1	2015-02-24	0	0.5	Mild	Placebo-Possibly related	None	Resolved	2015-02-24	Placebo 0.5mL	AE		Placebo 0.5mL	Placebo 0.5mL
299	299.05.668150	1	2015-03-28	Sol_Clin	Nausea	Nausea	Gastrointestinal disorders	1	2015-03-29	1	5	Mild	TV 005-Possibly related	None	Resolved	2015-04-03	TV 005 0.5mL	AE			TV 005 0.5mL
299	299.05.668150	1	2015-03-28	Sol_Clin	Nausea	Nausea	Gastrointestinal disorders	2	2015-04-09	12	1	Mild	TV 005-Possibly related	None	Resolved	2015-04-10	TV 005 0.5mL	AE			TV 005 0.5mL
299	299.05.445963	1	2015-02-26	Sol_Clin	Headache	Headache	Nervous system disorders	1	2015-02-28	2	0.5	Mild	Placebo-Possibly related	Remedial Therapy	Resolved	2015-02-28	Placebo 0.5mL	AE			Placebo 0.5mL
299	299.05.494538	1	2015-03-18	Sol_Clin	Headache	Headache	Nervous system disorders	1	2015-03-21	3	0.5	Mild	Placebo-Possibly related	Remedial Therapy	Resolved	2015-03-21	Placebo 0.5mL	AE			Placebo 0.5mL
299	299.05.494538	1	2015-03-18	Sol_Clin	Nausea	Nausea	Gastrointestinal disorders	2	2015-03-25	7	1	Mild	Placebo-Possibly related	None	Resolved	2015-03-26	Placebo 0.5mL	AE			Placebo 0.5mL
299	299.05.957350	1	2015-04-10	Sol_Clin	Dengue vaccine like rash	Localized maculopapular rash	Skin and subcutaneous tissue disorders	1	2015-04-23	13	6	Mild	TV 005-Definitely related	None	Resolved	2015-04-29	TV 005 0.5mL	AE			TV 005 0.5mL
299	299.05.183711	1	2015-04-04	Sol_Clin	Dengue vaccine like rash	Localized maculopapular rash	Skin and subcutaneous tissue disorders	1	2015-04-10	6	11	Mild	TV 005-Definitely related	None	Resolved	2015-04-21	TV 005 0.5mL	AE			TV 005 0.5mL
299	299.05.183711	1	2015-04-04	Sol_Clin	Headache	Headache	Nervous system disorders	1	2015-04-07	3	0.5	Mild	TV 005-Possibly related	None	Resolved	2015-04-07	TV 005 0.5mL	AE			TV 005 0.5mL
299	299.05.183711	1	2015-04-04	Sol_Clin	Headache	Headache	Nervous system disorders	2	2015-04-13	9	0.5	Mild	TV 005-Possibly related	None	Resolved	2015-04-13	TV 005 0.5mL	AE			TV 005 0.5mL
299	299.05.668150	1	2015-03-28	Sol_Clin	Nausea	Nausea	Gastrointestinal disorders	3	2015-04-10	13	0.5	Mild	TV 005-Possibly related	None	Resolved	2015-04-10	TV 005 0.5mL	AE			TV 005 0.5mL
299	299.05.668150	1	2015-03-28	Sol_Clin	Headache	Headache	Nervous system disorders	1	2015-04-25	28	0.5	Mild	TV 005-Possibly related	Remedial Therapy	Resolved	2015-04-25	TV 005 0.5mL	AE			TV 005 0.5mL
299	299.05.668150	1	2015-03-28	Sol_Clin	Headache	Headache	Nervous system disorders	2	2015-04-26	29	0.5	Mild	TV 005-Possibly related	Remedial Therapy	Resolved	2015-04-26	TV 005 0.5mL	AE			TV 005 0.5mL
299	299.05.546370	1	2015-03-31	Sol_Clin	Headache	Headache	Nervous system disorders	1	2015-03-31	0	0.5	Mild	TV 005-Possibly related	None	Resolved	2015-03-31	TV 005 0.5mL	AE		TV 005 0.5mL	TV 005 0.5mL
299	299.05.546370	1	2015-03-31	Sol_Clin	Nausea	Nausea	Gastrointestinal disorders	1	2015-03-31	0	0.5	Mild	TV 005-Possibly related	None	Resolved	2015-03-31	TV 005 0.5mL	AE		TV 005 0.5mL	TV 005 0.5mL
299	299.05.546370	1	2015-03-31	Sol_Clin	Dengue vaccine like rash	Localized maculopapular rash	Skin and subcutaneous tissue disorders	1	2015-04-07	7	10	Mild	TV 005-Definitely related	None	Resolved	2015-04-17	TV 005 0.5mL	AE			TV 005 0.5mL
299	299.05.546370	1	2015-03-31	Sol_Clin	Fatigue	Fatigue	General disorders and administration site conditions	1	2015-04-13	13	1	Mild	TV 005-Possibly related	None	Resolved	2015-04-14	TV 005 0.5mL	AE			TV 005 0.5mL
299	299.05.353181	1	2015-04-02	Sol_Clin	Headache	Headache	Nervous system disorders	1	2015-04-04	2	0.5	Mild	TV 005-Possibly related	None	Resolved	2015-04-04	TV 005 0.5mL	AE			TV 005 0.5mL
299	299.05.353181	1	2015-04-02	Sol_Clin	Headache	Headache	Nervous system disorders	2	2015-04-08	6	6	Mild	TV 005-Possibly related	Remedial Therapy	Resolved	2015-04-14	TV 005 0.5mL	AE			TV 005 0.5mL
299	299.05.353181	1	2015-04-02	Sol_Clin	Fatigue	Fatigue	General disorders and administration site conditions	1	2015-04-08	6	6	Mild	TV 005-Possibly related	None	Resolved	2015-04-14	TV 005 0.5mL	AE			TV 005 0.5mL
299	299.05.742430	1	2015-04-05	Sol_Clin	Headache	Headache	Nervous system disorders	2	2015-04-05	0	0.5	Mild	Placebo-Possibly related	None	Resolved	2015-04-05	Placebo 0.5mL	AE	Y	Placebo 0.5mL	Placebo 0.5mL
299	299.05.419050	1	2015-04-06	Sol_Lab	ALT increased	ALT increased	Investigations	1	2015-05-06	30	29	Mild	Placebo-Possibly related	None	Resolved	2015-06-04	Placebo 0.5mL	AE			Placebo 0.5mL
299	299.05.742430	1	2015-04-05	Sol_Clin	Headache	Headache	Nervous system disorders	3	2015-04-07	2	0.5	Mild	Placebo-Possibly related	None	Resolved	2015-04-07	Placebo 0.5mL	AE	Y		Placebo 0.5mL
299	299.05.742430	1	2015-04-05	Sol_Clin	Fatigue	Fatigue	General disorders and administration site conditions	1	2015-04-19	14	4	Mild	Placebo-Possibly related	None	Resolved	2015-04-23	Placebo 0.5mL	AE			Placebo 0.5mL
299	299.05.478574	1	2015-04-02	Sol_Clin	Myalgia	Myalgia	Musculoskeletal and connective tissue disorders	1	2015-04-08	6	1	Mild	Placebo-Possibly related	None	Resolved	2015-04-09	Placebo 0.5mL	AE			Placebo 0.5mL
309	309.05.859620	1	2016-08-25	Sol_Local	Injection site erythema	Injection site erythema	General disorders and administration site conditions	1	2016-08-29	4	4	Mild	TV 005-Probably related	None	Resolved	2016-09-02	TV 005 0.5 mL	AE			TV 005 0.5 mL
309	309.05.859620	1	2016-08-25	Sol_Local	Injection site induration	Injection site induration	General disorders and administration site conditions	1	2016-08-29	4	3	Mild	TV 005-Probably related	None	Resolved	2016-09-01	TV 005 0.5 mL	AE			TV 005 0.5 mL
309	309.05.442679	1	2016-09-01	Sol_Clin	Myalgia	Myalgia	Musculoskeletal and connective tissue disorders	2	2016-09-13	12	1	Mild	TV 005-Possibly related	None	Resolved	2016-09-14	TV 005 0.5 mL	AE			TV 005 0.5 mL
309	309.05.442679	1	2016-09-01	Sol_Local	Injection site induration	Injection site induration	General disorders and administration site conditions	1	2016-09-05	4	7	Mild	TV 005-Definitely related	None	Resolved	2016-09-12	TV 005 0.5 mL	AE			TV 005 0.5 mL
309	309.05.442679	1	2016-09-01	Sol_Clin	Photophobia	Photophobia	Eye disorders	1	2016-09-13	12	2	Mild	TV 005-Possibly related	None	Resolved	2016-09-15	TV 005 0.5 mL	AE			TV 005 0.5 mL
309	309.05.442679	1	2016-09-01	Sol_Lab	Neutropenia	Neutropenia	Blood and lymphatic system disorders	1	2016-09-17	16	2	Moderate	TV 005-Probably related	None	Resolved	2016-09-19	TV 005 0.5 mL	AE			TV 005 0.5 mL
309	309.05.442679	1	2016-09-01	Sol_Local	Injection site erythema	Injection site erythema	General disorders and administration site conditions	1	2016-09-05	4	7	Mild	TV 005-Definitely related	None	Resolved	2016-09-12	TV 005 0.5 mL	AE			TV 005 0.5 mL
309	309.05.442679	1	2016-09-01	Sol_Clin	Headache	Headache	Nervous system disorders	1	2016-09-04	3	1	Mild	TV 005-Possibly related	None	Resolved	2016-09-05	TV 005 0.5 mL	AE			TV 005 0.5 mL
309	309.05.442679	1	2016-09-01	Sol_Local	Injection site pruritus	Injection site pruritus	General disorders and administration site conditions	1	2016-09-04	3	6	Mild	TV 005-Probably related	None	Resolved	2016-09-10	TV 005 0.5 mL	AE			TV 005 0.5 mL
309	309.05.442679	1	2016-09-01	Sol_Clin	Dengue vaccine like rash	Localized maculopapular rash	Skin and subcutaneous tissue disorders	1	2016-09-11	10	8	Mild	TV 005-Probably related	None	Resolved	2016-09-19	TV 005 0.5 mL	AE			TV 005 0.5 mL
309	309.05.442679	1	2016-09-01	Sol_Clin	Retro-orbital pain	Retro-orbital pain	Eye disorders	1	2016-09-12	11	3	Mild	TV 005-Possibly related	None	Resolved	2016-09-15	TV 005 0.5 mL	AE			TV 005 0.5 mL
309	309.05.671615	1	2016-08-26	Sol_Lab	Neutropenia	Neutropenia	Blood and lymphatic system disorders	1	2016-09-06	11	3	Mild	TV 005-Probably related	None	Resolved	2016-09-09	TV 005 0.5 mL	AE			TV 005 0.5 mL
309	309.05.916934	1	2016-10-08	Sol_Clin	Nausea	Nausea	Gastrointestinal disorders	1	2016-10-17	9	0.5	Mild	TV 005-Possibly related	None	Resolved	2016-10-17	TV 005 0.5 mL	AE			TV 005 0.5 mL
309	309.05.289955	1	2016-10-04	Sol_Clin	Myalgia	Myalgia	Musculoskeletal and connective tissue disorders	1	2016-10-05	1	4	Mild	Placebo-Possibly related	Remedial Therapy	Resolved	2016-10-09	Placebo 0.5 mL	AE			Placebo 0.5 mL
309	309.05.823053	1	2016-11-01	Sol_Lab	PT prolonged	PT prolonged	Investigations	1	2016-11-10	9	7	Mild	Placebo-Possibly related	None	Resolved	2016-11-17	Placebo 0.5 mL	AE			Placebo 0.5 mL
309	309.05.289955	1	2016-10-04	Sol_Clin	Arthralgia	Arthralgia	Musculoskeletal and connective tissue disorders	1	2016-10-05	1	3	Mild	Placebo-Possibly related	Remedial Therapy	Resolved	2016-10-08	Placebo 0.5 mL	AE			Placebo 0.5 mL
309	309.05.412589	1	2016-10-08	Sol_Clin	Headache	Headache	Nervous system disorders	1	2016-10-12	4	1	Mild	TV 005-Probably related	None	Resolved	2016-10-13	TV 005 0.5 mL	AE			TV 005 0.5 mL
309	309.05.412589	1	2016-10-08	Sol_Clin	Dengue vaccine like rash	Localized maculopapular rash	Skin and subcutaneous tissue disorders	1	2016-10-18	10	9	Mild	TV 005-Definitely related	None	Resolved	2016-10-27	TV 005 0.5 mL	AE			TV 005 0.5 mL
309	309.05.412589	1	2016-10-08	Sol_Clin	Fatigue	Fatigue	General disorders and administration site conditions	1	2016-10-12	4	0.5	Mild	TV 005-Probably related	None	Resolved	2016-10-12	TV 005 0.5 mL	AE			TV 005 0.5 mL
309	309.05.337614	1	2016-10-15	Sol_Clin	Dengue vaccine like rash	Localized maculopapular rash	Skin and subcutaneous tissue disorders	1	2016-10-28	13	11	Mild	TV 005-Definitely related	None	Resolved	2016-11-08	TV 005 0.5 mL	AE			TV 005 0.5 mL
309	309.05.838605	1	2016-10-09	Sol_Clin	Dengue vaccine like rash	Localized maculopapular rash	Skin and subcutaneous tissue disorders	1	2016-10-20	11	9	Mild	TV 005-Definitely related	None	Resolved	2016-10-29	TV 005 0.5 mL	AE			TV 005 0.5 mL
309	309.05.269323	1	2016-09-29	Sol_Clin	Headache	Headache	Nervous system disorders	1	2016-09-30	1	0.5	Moderate	TV 005-Probably related	Remedial Therapy	Resolved	2016-09-30	TV 005 0.5 mL	AE			TV 005 0.5 mL
309	309.05.269323	1	2016-09-29	Sol_Clin	Dengue vaccine like rash	Localized maculopapular rash	Skin and subcutaneous tissue disorders	1	2016-10-08	9	9	Mild	TV 005-Definitely related	None	Resolved	2016-10-17	TV 005 0.5 mL	AE			TV 005 0.5 mL
309	309.05.361704	1	2016-10-13	Sol_Clin	Fatigue	Fatigue	General disorders and administration site conditions	1	2016-10-19	6	0.5	Mild	Placebo-Possibly related	None	Resolved	2016-10-19	Placebo 0.5 mL	AE			Placebo 0.5 mL
309	309.05.361704	1	2016-10-13	Sol_Clin	Headache	Headache	Nervous system disorders	1	2016-10-26	13	0.5	Mild	Placebo-Possibly related	None	Resolved	2016-10-26	Placebo 0.5 mL	AE			Placebo 0.5 mL
309	309.05.277517	1	2016-10-01	Sol_Clin	Nausea	Nausea	Gastrointestinal disorders	1	2016-10-07	6	0.5	Mild	Placebo-Possibly related	None	Resolved	2016-10-07	Placebo 0.5 mL	AE			Placebo 0.5 mL
309	309.05.154242	1	2016-09-29	Sol_Clin	Headache	Headache	Nervous system disorders	1	2016-10-03	4	0.5	Mild	TV 005-Probably related	None	Resolved	2016-10-03	TV 005 0.5 mL	AE			TV 005 0.5 mL
309	309.05.154242	1	2016-09-29	Sol_Clin	Headache	Headache	Nervous system disorders	2	2016-10-17	18	1	Mild	TV 005-Possibly related	None	Resolved	2016-10-18	TV 005 0.5 mL	AE			TV 005 0.5 mL
309	309.05.154242	1	2016-09-29	Sol_Clin	Dengue vaccine like rash	Localized maculopapular rash	Skin and subcutaneous tissue disorders	1	2016-10-13	14	6	Mild	TV 005-Definitely related	None	Resolved	2016-10-19	TV 005 0.5 mL	AE			TV 005 0.5 mL
309	309.05.856437	1	2016-10-20	Sol_Clin	Dengue vaccine like rash	Localized maculopapular rash	Skin and subcutaneous tissue disorders	1	2016-10-30	10	7	Mild	TV 005-Definitely related	None	Resolved	2016-11-06	TV 005 0.5 mL	AE			TV 005 0.5 mL
309	309.05.856437	1	2016-10-20	Sol_Clin	Headache	Headache	Nervous system disorders	1	2016-11-01	12	0.5	Mild	TV 005-Possibly related	None	Resolved	2016-11-01	TV 005 0.5 mL	AE			TV 005 0.5 mL
309	309.05.448511	1	2016-10-02	Sol_Clin	Headache	Headache	Nervous system disorders	2	2016-10-15	13	2	Mild	TV 005-Possibly related	None	Resolved	2016-10-17	TV 005 0.5 mL	AE			TV 005 0.5 mL
309	309.05.448511	1	2016-10-02	Sol_Clin	Dengue vaccine like rash	Localized maculopapular rash	Skin and subcutaneous tissue disorders	1	2016-10-12	10	10	Mild	TV 005-Definitely related	None	Resolved	2016-10-22	TV 005 0.5 mL	AE			TV 005 0.5 mL
309	309.05.448511	1	2016-10-02	Sol_Clin	Fatigue	Fatigue	General disorders and administration site conditions	1	2016-10-15	13	0.5	Mild	TV 005-Possibly related	None	Resolved	2016-10-15	TV 005 0.5 mL	AE			TV 005 0.5 mL
309	309.05.722181	1	2016-10-29	Sol_Clin	Headache	Headache	Nervous system disorders	1	2016-10-30	1	0.5	Mild	Placebo-Possibly related	None	Resolved	2016-10-30	Placebo 0.5 mL	AE			Placebo 0.5 mL
309	309.05.221698	1	2016-10-28	Sol_Clin	Headache	Headache	Nervous system disorders	1	2016-11-17	20	0.5	Mild	TV 005-Possibly related	Remedial Therapy	Resolved	2016-11-17	TV 005 0.5 mL	AE			TV 005 0.5 mL
309	309.05.101240	1	2016-11-10	Sol_Local	Injection site erythema	Injection site erythema	General disorders and administration site conditions	1	2016-11-13	3	3	Mild	TV 005-Definitely related	None	Resolved	2016-11-16	TV 005 0.5 mL	AE			TV 005 0.5 mL
309	309.05.101240	1	2016-11-10	Sol_Local	Injection site swelling	Injection site swelling	General disorders and administration site conditions	1	2016-11-13	3	3	Mild	TV 005-Definitely related	None	Resolved	2016-11-16	TV 005 0.5 mL	AE			TV 005 0.5 mL
309	309.05.101240	1	2016-11-10	Sol_Clin	Dengue vaccine like rash	Localized maculopapular rash	Skin and subcutaneous tissue disorders	1	2016-11-20	10	11	Mild	TV 005-Definitely related	None	Resolved	2016-12-01	TV 005 0.5 mL	AE			TV 005 0.5 mL
309	309.05.497399	1	2016-11-10	Sol_Clin	Myalgia	Myalgia	Musculoskeletal and connective tissue disorders	1	2016-11-20	10	3	Mild	TV 005-Possibly related	Remedial Therapy	Resolved	2016-11-23	TV 005 0.5 mL	AE			TV 005 0.5 mL
309	309.05.497399	1	2016-11-10	Sol_Clin	Arthralgia	Arthralgia	Musculoskeletal and connective tissue disorders	1	2016-11-20	10	3	Mild	TV 005-Possibly related	None	Resolved	2016-11-23	TV 005 0.5 mL	AE			TV 005 0.5 mL
309	309.05.497399	1	2016-11-10	Sol_Clin	Headache	Headache	Nervous system disorders	1	2016-11-22	12	1	Mild	TV 005-Possibly related	Remedial Therapy	Resolved	2016-11-23	TV 005 0.5 mL	AE			TV 005 0.5 mL
309	309.05.501003	1	2016-10-24	Sol_Clin	Headache	Headache	Nervous system disorders	1	2016-10-24	0	1	Mild	TV 005-Possibly related	None	Resolved	2016-10-25	TV 005 0.5 mL	AE		TV 005 0.5 mL	TV 005 0.5 mL
309	309.05.501003	1	2016-10-24	Sol_Clin	Headache	Headache	Nervous system disorders	2	2016-10-27	3	0.5	Mild	TV 005-Possibly related	None	Resolved	2016-10-27	TV 005 0.5 mL	AE			TV 005 0.5 mL
309	309.05.501003	1	2016-10-24	Sol_Clin	Dengue vaccine like rash	Localized maculopapular rash	Skin and subcutaneous tissue disorders	1	2016-11-02	9	12	Mild	TV 005-Definitely related	None	Resolved	2016-11-14	TV 005 0.5 mL	AE			TV 005 0.5 mL
309	309.05.152286	1	2016-11-03	Sol_Clin	Dengue vaccine like rash	Localized maculopapular rash	Skin and subcutaneous tissue disorders	1	2016-11-11	8	3	Mild	Placebo-Definitely related	None	Resolved	2016-11-14	Placebo 0.5 mL	AE			Placebo 0.5 mL
309	309.05.530552	1	2016-10-27	Sol_Local	Injection site erythema	Injection site erythema	General disorders and administration site conditions	1	2016-10-27	0	4	Mild	TV 005-Definitely related	None	Resolved	2016-10-31	TV 005 0.5 mL	AE		TV 005 0.5 mL	TV 005 0.5 mL
309	309.05.630621	1	2016-11-04	Sol_Clin	Dengue vaccine like rash	Localized maculopapular rash	Skin and subcutaneous tissue disorders	1	2016-11-11	7	14	Mild	TV 005-Definitely related	None	Resolved	2016-11-25	TV 005 0.5 mL	AE			TV 005 0.5 mL
309	309.05.630621	1	2016-11-04	Sol_Clin	Retro-orbital pain	Retro-orbital pain	Eye disorders	1	2016-11-16	12	4	Mild	TV 005-Possibly related	None	Resolved	2016-11-20	TV 005 0.5 mL	AE			TV 005 0.5 mL
309	309.05.630621	1	2016-11-04	Sol_Clin	Fatigue	Fatigue	General disorders and administration site conditions	1	2016-11-16	12	7	Mild	TV 005-Possibly related	None	Resolved	2016-11-23	TV 005 0.5 mL	AE			TV 005 0.5 mL
309	309.05.156293	1	2016-11-04	Sol_Clin	Dengue vaccine like rash	Localized maculopapular rash	Skin and subcutaneous tissue disorders	1	2016-11-18	14	16	Mild	TV 005-Definitely related	None	Resolved	2016-12-04	TV 005 0.5 mL	AE			TV 005 0.5 mL
309	309.05.524992	1	2016-11-02	Sol_Lab	Thrombocytopenia	Thrombocytopenia	Blood and lymphatic system disorders	1	2016-11-10	8	2	Mild	TV 005-Probably related	None	Resolved	2016-11-12	TV 005 0.5 mL	AE			TV 005 0.5 mL
309	309.05.524992	1	2016-11-02	Sol_Lab	Neutropenia	Neutropenia	Blood and lymphatic system disorders	1	2016-11-13	11	3	Mild	TV 005-Definitely related	None	Resolved	2016-11-16	TV 005 0.5 mL	AE			TV 005 0.5 mL
309	309.05.102856	1	2016-10-19	Sol_Local	Injection site erythema	Injection site erythema	General disorders and administration site conditions	1	2016-10-23	4	3	Mild	TV 005-Definitely related	None	Resolved	2016-10-26	TV 005 0.5 mL	AE			TV 005 0.5 mL
309	309.05.102856	1	2016-10-19	Sol_Local	Injection site induration	Injection site induration	General disorders and administration site conditions	1	2016-10-23	4	3	Mild	TV 005-Definitely related	None	Resolved	2016-10-26	TV 005 0.5 mL	AE			TV 005 0.5 mL
309	309.05.102856	1	2016-10-19	Sol_Clin	Dengue vaccine like rash	Localized maculopapular rash	Skin and subcutaneous tissue disorders	1	2016-10-30	11	5	Mild	TV 005-Definitely related	None	Resolved	2016-11-04	TV 005 0.5 mL	AE			TV 005 0.5 mL
309	309.05.879938	1	2016-10-30	Sol_Local	Injection site erythema	Injection site erythema	General disorders and administration site conditions	1	2016-11-03	4	3	Mild	TV 005-Definitely related	None	Resolved	2016-11-06	TV 005 0.5 mL	AE			TV 005 0.5 mL
309	309.05.524992	1	2016-11-02	Sol_Clin	Headache	Headache	Nervous system disorders	1	2016-11-11	9	0.5	Mild	TV 005-Possibly related	None	Resolved	2016-11-11	TV 005 0.5 mL	AE			TV 005 0.5 mL
309	309.05.524992	1	2016-11-02	Sol_Clin	Dengue vaccine like rash	Localized maculopapular rash	Skin and subcutaneous tissue disorders	1	2016-11-16	14	7	Mild	TV 005-Definitely related	None	Resolved	2016-11-23	TV 005 0.5 mL	AE			TV 005 0.5 mL
309	309.05.795486	1	2016-12-03	Sol_Clin	Fatigue	Fatigue	General disorders and administration site conditions	1	2016-12-08	5	0.5	Mild	Placebo-Possibly related	None	Resolved	2016-12-08	Placebo 0.5 mL	AE			Placebo 0.5 mL
309	309.05.535412	1	2016-12-29	Sol_Clin	Fatigue	Fatigue	General disorders and administration site conditions	1	2016-12-31	2	2	Mild	Placebo-Possibly related	None	Resolved	2017-01-02	Placebo 0.5 mL	AE			Placebo 0.5 mL
309	309.05.526253	1	2016-12-19	Sol_Local	Injection site erythema	Injection site erythema	General disorders and administration site conditions	1	2016-12-19	0	3	Mild	Placebo-Definitely related	None	Resolved	2016-12-22	Placebo 0.5 mL	AE		Placebo 0.5 mL	Placebo 0.5 mL
309	309.05.526253	1	2016-12-19	Sol_Clin	Headache	Headache	Nervous system disorders	3	2016-12-26	7	0.5	Mild	Placebo-Possibly related	None	Resolved	2016-12-26	Placebo 0.5 mL	AE			Placebo 0.5 mL
309	309.05.526253	1	2016-12-19	Sol_Clin	Headache	Headache	Nervous system disorders	4	2016-12-27	8	0.5	Mild	Placebo-Possibly related	None	Resolved	2016-12-27	Placebo 0.5 mL	AE			Placebo 0.5 mL
309	309.05.526253	1	2016-12-19	Sol_Clin	Headache	Headache	Nervous system disorders	5	2016-12-31	12	1	Mild	Placebo-Possibly related	None	Resolved	2017-01-01	Placebo 0.5 mL	AE			Placebo 0.5 mL
309	309.05.526253	1	2016-12-19	Sol_Clin	Retro-orbital pain	Retro-orbital pain	Eye disorders	1	2016-12-26	7	0.5	Mild	Placebo-Possibly related	None	Resolved	2016-12-26	Placebo 0.5 mL	AE			Placebo 0.5 mL
309	309.05.526253	1	2016-12-19	Sol_Clin	Retro-orbital pain	Retro-orbital pain	Eye disorders	2	2016-12-31	12	1	Mild	Placebo-Possibly related	None	Resolved	2017-01-01	Placebo 0.5 mL	AE			Placebo 0.5 mL

## Sheet: Table2(part) &Table5
Subject	Vaccination	VacDate	AE.Type	AE.Term	MedDRA.LLT	MedDRA.System.Organ.Class	Episode	Onset.Date	Onset.Day	Duration	Severity	Relationship	Action.Taken	Outcome	End.Date	Latest.Study.Product.before.AE	AE.SAE	Pre.existing	Previous.Dose	Study.Product.s..given.on.Onset.Day	Cumulative.Study.Products.Given
299.05.928040	2	2015-07-10	Sol_Clin	Fatigue	Fatigue	General disorders and administration site conditions	4	2015-07-20	10	2	Mild	rDEN2ï¿†30-7169 (Lot DEN2#103B)-Possibly related	None	Resolved	2015-07-22	rDEN2ï¿†30-7169 (Lot DEN2#103B) 0.5mL	AE		TV 005 0.5mL		rDEN2ï¿†30-7169 (Lot DEN2#103B) 0.5mL; TV 005 0.5mL
299.05.928040	2	2015-07-10	Sol_Clin	Fatigue	Fatigue	General disorders and administration site conditions	5	2015-07-25	15	3	Mild	rDEN2ï¿†30-7169 (Lot DEN2#103B)-Possibly related	None	Resolved	2015-07-28	rDEN2ï¿†30-7169 (Lot DEN2#103B) 0.5mL	AE		TV 005 0.5mL		rDEN2ï¿†30-7169 (Lot DEN2#103B) 0.5mL; TV 005 0.5mL
299.05.928040	2	2015-07-10	Sol_Clin	Photophobia	Photophobia	Eye disorders	1	2015-07-30	20	0.5	Mild	rDEN2ï¿†30-7169 (Lot DEN2#103B)-Possibly related	None	Resolved	2015-07-30	rDEN2ï¿†30-7169 (Lot DEN2#103B) 0.5mL	AE		TV 005 0.5mL		rDEN2ï¿†30-7169 (Lot DEN2#103B) 0.5mL; TV 005 0.5mL
299.05.741687	2	2015-06-22	Sol_Clin	Dengue vaccine like rash	Localized maculopapular rash	Skin and subcutaneous tissue disorders	1	2015-06-29	7	11	Mild	rDEN2ï¿†30-7169 (Lot DEN2#103B)-Definitely related	None	Resolved	2015-07-10	rDEN2ï¿†30-7169 (Lot DEN2#103B) 0.5mL	AE		Placebo 0.5mL		Placebo 0.5mL; rDEN2ï¿†30-7169 (Lot DEN2#103B) 0.5mL
299.05.533988	2	2015-07-04	Sol_Clin	Dengue vaccine like rash	Localized maculopapular rash	Skin and subcutaneous tissue disorders	1	2015-07-15	11	3	Mild	rDEN2ï¿†30-7169 (Lot DEN2#103B)-Definitely related	None	Resolved	2015-07-18	rDEN2ï¿†30-7169 (Lot DEN2#103B) 0.5mL	AE		Placebo 0.5mL		Placebo 0.5mL; rDEN2ï¿†30-7169 (Lot DEN2#103B) 0.5mL
299.05.879305	2	2015-06-29	Sol_Clin	Dengue vaccine like rash	Localized maculopapular rash	Skin and subcutaneous tissue disorders	1	2015-07-10	11	5	Mild	rDEN2ï¿†30-7169 (Lot DEN2#103B)-Definitely related	None	Resolved	2015-07-15	rDEN2ï¿†30-7169 (Lot DEN2#103B) 0.5mL	AE		Placebo 0.5mL		Placebo 0.5mL; rDEN2ï¿†30-7169 (Lot DEN2#103B) 0.5mL
299.05.639428	2	2015-07-11	Sol_Clin	Dengue vaccine like rash	Localized maculopapular rash	Skin and subcutaneous tissue disorders	1	2015-07-21	10	6	Mild	rDEN2ï¿†30-7169 (Lot DEN2#103B)-Definitely related	None	Resolved	2015-07-27	rDEN2ï¿†30-7169 (Lot DEN2#103B) 0.5mL	AE		Placebo 0.5mL		Placebo 0.5mL; rDEN2ï¿†30-7169 (Lot DEN2#103B) 0.5mL
299.05.221070	2	2015-06-23	Sol_Clin	Headache	Headache	Nervous system disorders	1	2015-07-02	9	0.5	Mild	rDEN2ï¿†30-7169 (Lot DEN2#103B)-Possibly related	Remedial Therapy	Resolved	2015-07-02	rDEN2ï¿†30-7169 (Lot DEN2#103B) 0.5mL	AE		Placebo 0.5mL		Placebo 0.5mL; rDEN2ï¿†30-7169 (Lot DEN2#103B) 0.5mL
299.05.221070	2	2015-06-23	Sol_Clin	Headache	Headache	Nervous system disorders	2	2015-07-03	10	0.5	Mild	rDEN2ï¿†30-7169 (Lot DEN2#103B)-Possibly related	None	Resolved	2015-07-03	rDEN2ï¿†30-7169 (Lot DEN2#103B) 0.5mL	AE		Placebo 0.5mL		Placebo 0.5mL; rDEN2ï¿†30-7169 (Lot DEN2#103B) 0.5mL
299.05.221070	2	2015-06-23	Sol_Clin	Retro-orbital pain	Retro-orbital pain	Eye disorders	1	2015-07-04	11	1	Mild	rDEN2ï¿†30-7169 (Lot DEN2#103B)-Possibly related	None	Resolved	2015-07-05	rDEN2ï¿†30-7169 (Lot DEN2#103B) 0.5mL	AE		Placebo 0.5mL		Placebo 0.5mL; rDEN2ï¿†30-7169 (Lot DEN2#103B) 0.5mL
299.05.221070	2	2015-06-23	Sol_Clin	Dengue-Like Rash	Generalized maculopapular rash	Skin and subcutaneous tissue disorders	1	2015-07-02	9	7	Mild	rDEN2ï¿†30-7169 (Lot DEN2#103B)-Definitely related	None	Resolved	2015-07-09	rDEN2ï¿†30-7169 (Lot DEN2#103B) 0.5mL	AE		Placebo 0.5mL		Placebo 0.5mL; rDEN2ï¿†30-7169 (Lot DEN2#103B) 0.5mL
299.05.937339	2	2015-07-15	Sol_Clin	Dengue vaccine like rash	Localized maculopapular rash	Skin and subcutaneous tissue disorders	1	2015-07-25	10	2	Moderate	rDEN2ï¿†30-7169 (Lot DEN2#103B)-Definitely related	None	Resolved	2015-07-27	rDEN2ï¿†30-7169 (Lot DEN2#103B) 0.5mL	AE		Placebo 0.5mL		Placebo 0.5mL; rDEN2ï¿†30-7169 (Lot DEN2#103B) 0.5mL
299.05.937339	2	2015-07-15	Sol_Clin	Dengue vaccine like rash	Localized maculopapular rash	Skin and subcutaneous tissue disorders	2	2015-07-27	12	4	Mild	rDEN2ï¿†30-7169 (Lot DEN2#103B)-Definitely related	None	Resolved	2015-07-31	rDEN2ï¿†30-7169 (Lot DEN2#103B) 0.5mL	AE		Placebo 0.5mL		Placebo 0.5mL; rDEN2ï¿†30-7169 (Lot DEN2#103B) 0.5mL
299.05.503748	2	2015-07-30	Sol_Clin	Dengue vaccine like rash	Localized maculopapular rash	Skin and subcutaneous tissue disorders	1	2015-08-13	14	2	Mild	rDEN2ï¿†30-7169 (Lot DEN2#103B)-Definitely related	None	Resolved	2015-08-15	rDEN2ï¿†30-7169 (Lot DEN2#103B) 0.5mL	AE		Placebo 0.5mL		Placebo 0.5mL; rDEN2ï¿†30-7169 (Lot DEN2#103B) 0.5mL
299.05.503748	2	2015-07-30	Sol_Clin	Headache	Headache	Nervous system disorders	1	2015-08-14	15	3	Mild	rDEN2ï¿†30-7169 (Lot DEN2#103B)-Possibly related	None	Resolved	2015-08-17	rDEN2ï¿†30-7169 (Lot DEN2#103B) 0.5mL	AE		Placebo 0.5mL		Placebo 0.5mL; rDEN2ï¿†30-7169 (Lot DEN2#103B) 0.5mL
299.05.503748	2	2015-07-30	Sol_Clin	Photophobia	Photophobia	Eye disorders	1	2015-08-14	15	2	Mild	rDEN2ï¿†30-7169 (Lot DEN2#103B)-Possibly related	None	Resolved	2015-08-16	rDEN2ï¿†30-7169 (Lot DEN2#103B) 0.5mL	AE		Placebo 0.5mL		Placebo 0.5mL; rDEN2ï¿†30-7169 (Lot DEN2#103B) 0.5mL
299.05.733532	2	2015-08-11	Sol_Clin	Dengue vaccine like rash	Localized maculopapular rash	Skin and subcutaneous tissue disorders	1	2015-08-22	11	8	Mild	rDEN2ï¿†30-7169 (Lot DEN2#103B)-Definitely related	None	Resolved	2015-08-30	rDEN2ï¿†30-7169 (Lot DEN2#103B) 0.5mL	AE		Placebo 0.5mL		Placebo 0.5mL; rDEN2ï¿†30-7169 (Lot DEN2#103B) 0.5mL
299.05.111933	2	2015-08-13	Sol_Clin	Dengue vaccine like rash	Localized maculopapular rash	Skin and subcutaneous tissue disorders	1	2015-08-24	11	10	Mild	rDEN2ï¿†30-7169 (Lot DEN2#103B)-Definitely related	None	Resolved	2015-09-03	rDEN2ï¿†30-7169 (Lot DEN2#103B) 0.5mL	AE		Placebo 0.5mL		Placebo 0.5mL; rDEN2ï¿†30-7169 (Lot DEN2#103B) 0.5mL
299.05.366160	2	2015-07-25	Sol_Lab	PT prolonged	PT prolonged	Investigations	1	2015-08-09	15	7	Mild	rDEN2ï¿†30-7169 (Lot DEN2#103B)-Possibly related	None	Resolved	2015-08-16	rDEN2ï¿†30-7169 (Lot DEN2#103B) 0.5mL	AE		TV 005 0.5mL		rDEN2ï¿†30-7169 (Lot DEN2#103B) 0.5mL; TV 005 0.5mL
299.05.367298	2	2015-08-11	Sol_Lab	PT prolonged	PT prolonged	Investigations	1	2015-08-19	8	2	Mild	rDEN2ï¿†30-7169 (Lot DEN2#103B)-Possibly related	None	Resolved	2015-08-21	rDEN2ï¿†30-7169 (Lot DEN2#103B) 0.5mL	AE		TV 005 0.5mL		rDEN2ï¿†30-7169 (Lot DEN2#103B) 0.5mL; TV 005 0.5mL
299.05.127102	2	2015-08-02	Sol_Clin	Dengue vaccine like rash	Localized maculopapular rash	Skin and subcutaneous tissue disorders	1	2015-08-18	16	3	Mild	rDEN2ï¿†30-7169 (Lot DEN2#103B)-Definitely related	None	Resolved	2015-08-21	rDEN2ï¿†30-7169 (Lot DEN2#103B) 0.5mL	AE		Placebo 0.5mL		Placebo 0.5mL; rDEN2ï¿†30-7169 (Lot DEN2#103B) 0.5mL
299.05.127102	2	2015-08-02	Sol_Lab	ALT increased	ALT increased	Investigations	1	2015-08-23	21	7	Mild	rDEN2ï¿†30-7169 (Lot DEN2#103B)-Probably related	None	Resolved	2015-08-30	rDEN2ï¿†30-7169 (Lot DEN2#103B) 0.5mL	AE		Placebo 0.5mL		Placebo 0.5mL; rDEN2ï¿†30-7169 (Lot DEN2#103B) 0.5mL
299.05.761280	2	2015-08-08	Sol_Lab	ALT increased	ALT increased	Investigations	2	2015-08-12	4	7	Moderate	rDEN2ï¿†30-7169 (Lot DEN2#103B)-Probably related	None	Resolved	2015-08-19	rDEN2ï¿†30-7169 (Lot DEN2#103B) 0.5mL	AE	Y	Placebo 0.5mL		Placebo 0.5mL; rDEN2ï¿†30-7169 (Lot DEN2#103B) 0.5mL
299.05.761280	2	2015-08-08	Sol_Lab	ALT increased	ALT increased	Investigations	3	2015-08-19	11	3	Mild	rDEN2ï¿†30-7169 (Lot DEN2#103B)-Probably related	None	Resolved	2015-08-22	rDEN2ï¿†30-7169 (Lot DEN2#103B) 0.5mL	AE	Y	Placebo 0.5mL		Placebo 0.5mL; rDEN2ï¿†30-7169 (Lot DEN2#103B) 0.5mL
299.05.761280	2	2015-08-08	Sol_Clin	Dengue vaccine like rash	Localized maculopapular rash	Skin and subcutaneous tissue disorders	1	2015-08-18	10	2	Mild	rDEN2ï¿†30-7169 (Lot DEN2#103B)-Definitely related	None	Resolved	2015-08-20	rDEN2ï¿†30-7169 (Lot DEN2#103B) 0.5mL	AE		Placebo 0.5mL		Placebo 0.5mL; rDEN2ï¿†30-7169 (Lot DEN2#103B) 0.5mL
299.05.761280	2	2015-08-08	Sol_Clin	Dengue vaccine like rash	Localized maculopapular rash	Skin and subcutaneous tissue disorders	2	2015-08-20	12	2	Moderate	rDEN2ï¿†30-7169 (Lot DEN2#103B)-Definitely related	Remedial Therapy	Resolved	2015-08-22	rDEN2ï¿†30-7169 (Lot DEN2#103B) 0.5mL	AE		Placebo 0.5mL		Placebo 0.5mL; rDEN2ï¿†30-7169 (Lot DEN2#103B) 0.5mL
299.05.761280	2	2015-08-08	Sol_Clin	Dengue vaccine like rash	Localized maculopapular rash	Skin and subcutaneous tissue disorders	3	2015-08-22	14	2	Mild	rDEN2ï¿†30-7169 (Lot DEN2#103B)-Definitely related	None	Resolved	2015-08-24	rDEN2ï¿†30-7169 (Lot DEN2#103B) 0.5mL	AE		Placebo 0.5mL		Placebo 0.5mL; rDEN2ï¿†30-7169 (Lot DEN2#103B) 0.5mL
299.05.761280	2	2015-08-08	Sol_Lab	Neutropenia	Neutropenia	Blood and lymphatic system disorders	1	2015-08-18	10	1	Moderate	rDEN2ï¿†30-7169 (Lot DEN2#103B)-Definitely related	None	Resolved	2015-08-19	rDEN2ï¿†30-7169 (Lot DEN2#103B) 0.5mL	AE		Placebo 0.5mL		Placebo 0.5mL; rDEN2ï¿†30-7169 (Lot DEN2#103B) 0.5mL
299.05.761280	2	2015-08-08	Sol_Lab	Neutropenia	Neutropenia	Blood and lymphatic system disorders	2	2015-08-19	11	5	Mild	rDEN2ï¿†30-7169 (Lot DEN2#103B)-Definitely related	None	Resolved	2015-08-24	rDEN2ï¿†30-7169 (Lot DEN2#103B) 0.5mL	AE		Placebo 0.5mL		Placebo 0.5mL; rDEN2ï¿†30-7169 (Lot DEN2#103B) 0.5mL
299.05.658050	2	2015-07-21	Sol_Clin	Nausea	Nausea	Gastrointestinal disorders	1	2015-07-21	0	0.5	Mild	rDEN2ï¿†30-7169 (Lot DEN2#103B)-Possibly related	None	Resolved	2015-07-21	rDEN2ï¿†30-7169 (Lot DEN2#103B) 0.5mL	AE		TV 005 0.5mL	rDEN2ï¿†30-7169 (Lot DEN2#103B) 0.5mL	rDEN2ï¿†30-7169 (Lot DEN2#103B) 0.5mL; TV 005 0.5mL
299.05.410651	2	2015-09-25	Sol_Clin	Headache	Headache	Nervous system disorders	1	2015-10-23	28	1	Mild	rDEN2ï¿†30-7169 (Lot DEN2#103B)-Possibly related	Remedial Therapy	Resolved	2015-10-24	rDEN2ï¿†30-7169 (Lot DEN2#103B) 0.5mL	AE		TV 005 0.5mL		rDEN2ï¿†30-7169 (Lot DEN2#103B) 0.5mL; TV 005 0.5mL
299.05.271852	2	2015-10-06	Sol_Clin	Headache	Headache	Nervous system disorders	4	2015-10-14	8	1	Mild	rDEN2ï¿†30-7169 (Lot DEN2#103B)-Possibly related	None	Resolved	2015-10-15	rDEN2ï¿†30-7169 (Lot DEN2#103B) 0.5mL	AE	Y	Placebo 0.5mL		Placebo 0.5mL; rDEN2ï¿†30-7169 (Lot DEN2#103B) 0.5mL
299.05.271852	2	2015-10-06	Sol_Clin	Headache	Headache	Nervous system disorders	5	2015-10-19	13	1	Mild	rDEN2ï¿†30-7169 (Lot DEN2#103B)-Possibly related	None	Resolved	2015-10-20	rDEN2ï¿†30-7169 (Lot DEN2#103B) 0.5mL	AE	Y	Placebo 0.5mL		Placebo 0.5mL; rDEN2ï¿†30-7169 (Lot DEN2#103B) 0.5mL
299.05.271852	2	2015-10-06	Sol_Clin	Headache	Headache	Nervous system disorders	6	2015-10-28	22	3	Mild	rDEN2ï¿†30-7169 (Lot DEN2#103B)-Possibly related	None	Resolved	2015-10-31	rDEN2ï¿†30-7169 (Lot DEN2#103B) 0.5mL	AE	Y	Placebo 0.5mL		Placebo 0.5mL; rDEN2ï¿†30-7169 (Lot DEN2#103B) 0.5mL
299.05.271852	2	2015-10-06	Sol_Clin	Nausea	Nausea	Gastrointestinal disorders	3	2015-10-17	11	1	Mild	rDEN2ï¿†30-7169 (Lot DEN2#103B)-Possibly related	None	Resolved	2015-10-18	rDEN2ï¿†30-7169 (Lot DEN2#103B) 0.5mL	AE		Placebo 0.5mL		Placebo 0.5mL; rDEN2ï¿†30-7169 (Lot DEN2#103B) 0.5mL
299.05.271852	2	2015-10-06	Sol_Clin	Dengue-Like Rash	Generalized maculopapular rash	Skin and subcutaneous tissue disorders	1	2015-10-16	10	5	Moderate	rDEN2ï¿†30-7169 (Lot DEN2#103B)-Definitely related	None	Resolved	2015-10-21	rDEN2ï¿†30-7169 (Lot DEN2#103B) 0.5mL	AE		Placebo 0.5mL		Placebo 0.5mL; rDEN2ï¿†30-7169 (Lot DEN2#103B) 0.5mL
299.05.271852	2	2015-10-06	Sol_Clin	Dengue-Like Rash	Generalized maculopapular rash	Skin and subcutaneous tissue disorders	2	2015-10-21	15	10	Mild	rDEN2ï¿†30-7169 (Lot DEN2#103B)-Definitely related	None	Resolved	2015-10-31	rDEN2ï¿†30-7169 (Lot DEN2#103B) 0.5mL	AE		Placebo 0.5mL		Placebo 0.5mL; rDEN2ï¿†30-7169 (Lot DEN2#103B) 0.5mL
299.05.271852	2	2015-10-06	Sol_Clin	Fatigue	Fatigue	General disorders and administration site conditions	1	2015-10-13	7	3	Mild	rDEN2ï¿†30-7169 (Lot DEN2#103B)-Possibly related	None	Resolved	2015-10-16	rDEN2ï¿†30-7169 (Lot DEN2#103B) 0.5mL	AE		Placebo 0.5mL		Placebo 0.5mL; rDEN2ï¿†30-7169 (Lot DEN2#103B) 0.5mL
299.05.271852	2	2015-10-06	Sol_Clin	Fatigue	Fatigue	General disorders and administration site conditions	2	2015-10-16	10	1	Mild	rDEN2ï¿†30-7169 (Lot DEN2#103B)-Possibly related	None	Resolved	2015-10-17	rDEN2ï¿†30-7169 (Lot DEN2#103B) 0.5mL	AE		Placebo 0.5mL		Placebo 0.5mL; rDEN2ï¿†30-7169 (Lot DEN2#103B) 0.5mL
299.05.271852	2	2015-10-06	Sol_Clin	Retro-orbital pain	Retro-orbital pain	Eye disorders	1	2015-10-15	9	1	Mild	rDEN2ï¿†30-7169 (Lot DEN2#103B)-Possibly related	None	Resolved	2015-10-16	rDEN2ï¿†30-7169 (Lot DEN2#103B) 0.5mL	AE		Placebo 0.5mL		Placebo 0.5mL; rDEN2ï¿†30-7169 (Lot DEN2#103B) 0.5mL
299.05.271852	2	2015-10-06	Sol_Clin	Myalgia	Myalgia	Musculoskeletal and connective tissue disorders	1	2015-10-15	9	3	Mild	rDEN2ï¿†30-7169 (Lot DEN2#103B)-Possibly related	None	Resolved	2015-10-18	rDEN2ï¿†30-7169 (Lot DEN2#103B) 0.5mL	AE		Placebo 0.5mL		Placebo 0.5mL; rDEN2ï¿†30-7169 (Lot DEN2#103B) 0.5mL
299.05.257301	2	2015-09-06	Sol_Clin	Headache	Headache	Nervous system disorders	5	2015-09-20	14	0.5	Mild	rDEN2ï¿†30-7169 (Lot DEN2#103B)-Possibly related	None	Resolved	2015-09-20	rDEN2ï¿†30-7169 (Lot DEN2#103B) 0.5mL	AE		TV 005 0.5mL		rDEN2ï¿†30-7169 (Lot DEN2#103B) 0.5mL; TV 005 0.5mL
299.05.384481	2	2015-08-28	Sol_Clin	Headache	Headache	Nervous system disorders	3	2015-08-30	2	0.5	Mild	rDEN2ï¿†30-7169 (Lot DEN2#103B)-Possibly related	None	Resolved	2015-08-30	rDEN2ï¿†30-7169 (Lot DEN2#103B) 0.5mL	AE		Placebo 0.5mL		Placebo 0.5mL; rDEN2ï¿†30-7169 (Lot DEN2#103B) 0.5mL
299.05.384481	2	2015-08-28	Sol_Clin	Headache	Headache	Nervous system disorders	4	2015-09-01	4	0.5	Mild	rDEN2ï¿†30-7169 (Lot DEN2#103B)-Possibly related	None	Resolved	2015-09-01	rDEN2ï¿†30-7169 (Lot DEN2#103B) 0.5mL	AE		Placebo 0.5mL		Placebo 0.5mL; rDEN2ï¿†30-7169 (Lot DEN2#103B) 0.5mL
299.05.384481	2	2015-08-28	Sol_Clin	Headache	Headache	Nervous system disorders	5	2015-09-01	4	0.5	Moderate	rDEN2ï¿†30-7169 (Lot DEN2#103B)-Possibly related	None	Resolved	2015-09-01	rDEN2ï¿†30-7169 (Lot DEN2#103B) 0.5mL	AE		Placebo 0.5mL		Placebo 0.5mL; rDEN2ï¿†30-7169 (Lot DEN2#103B) 0.5mL
299.05.384481	2	2015-08-28	Sol_Clin	Headache	Headache	Nervous system disorders	6	2015-09-03	6	0.5	Mild	rDEN2ï¿†30-7169 (Lot DEN2#103B)-Possibly related	None	Resolved	2015-09-03	rDEN2ï¿†30-7169 (Lot DEN2#103B) 0.5mL	AE		Placebo 0.5mL		Placebo 0.5mL; rDEN2ï¿†30-7169 (Lot DEN2#103B) 0.5mL
299.05.384481	2	2015-08-28	Sol_Clin	Headache	Headache	Nervous system disorders	7	2015-09-04	7	0.5	Mild	rDEN2ï¿†30-7169 (Lot DEN2#103B)-Possibly related	None	Resolved	2015-09-04	rDEN2ï¿†30-7169 (Lot DEN2#103B) 0.5mL	AE		Placebo 0.5mL		Placebo 0.5mL; rDEN2ï¿†30-7169 (Lot DEN2#103B) 0.5mL
299.05.384481	2	2015-08-28	Sol_Clin	Headache	Headache	Nervous system disorders	8	2015-09-05	8	1	Mild	rDEN2ï¿†30-7169 (Lot DEN2#103B)-Possibly related	None	Resolved	2015-09-06	rDEN2ï¿†30-7169 (Lot DEN2#103B) 0.5mL	AE		Placebo 0.5mL		Placebo 0.5mL; rDEN2ï¿†30-7169 (Lot DEN2#103B) 0.5mL
299.05.384481	2	2015-08-28	Sol_Clin	Fatigue	Fatigue	General disorders and administration site conditions	1	2015-08-29	1	9	Mild	rDEN2ï¿†30-7169 (Lot DEN2#103B)-Possibly related	None	Resolved	2015-09-07	rDEN2ï¿†30-7169 (Lot DEN2#103B) 0.5mL	AE		Placebo 0.5mL		Placebo 0.5mL; rDEN2ï¿†30-7169 (Lot DEN2#103B) 0.5mL
299.05.384481	2	2015-08-28	Sol_Clin	Fatigue	Fatigue	General disorders and administration site conditions	2	2015-09-07	10	2	Mild	rDEN2ï¿†30-7169 (Lot DEN2#103B)-Possibly related	None	Resolved	2015-09-09	rDEN2ï¿†30-7169 (Lot DEN2#103B) 0.5mL	AE		Placebo 0.5mL		Placebo 0.5mL; rDEN2ï¿†30-7169 (Lot DEN2#103B) 0.5mL
299.05.384481	2	2015-08-28	Sol_Clin	Myalgia	Myalgia	Musculoskeletal and connective tissue disorders	1	2015-09-03	6	2	Mild	rDEN2ï¿†30-7169 (Lot DEN2#103B)-Definitely related	None	Resolved	2015-09-05	rDEN2ï¿†30-7169 (Lot DEN2#103B) 0.5mL	AE		Placebo 0.5mL		Placebo 0.5mL; rDEN2ï¿†30-7169 (Lot DEN2#103B) 0.5mL
299.05.384481	2	2015-08-28	Sol_Clin	Myalgia	Myalgia	Musculoskeletal and connective tissue disorders	2	2015-09-06	9	2	Mild	rDEN2ï¿†30-7169 (Lot DEN2#103B)-Possibly related	None	Resolved	2015-09-08	rDEN2ï¿†30-7169 (Lot DEN2#103B) 0.5mL	AE		Placebo 0.5mL		Placebo 0.5mL; rDEN2ï¿†30-7169 (Lot DEN2#103B) 0.5mL
299.05.384481	2	2015-08-28	Sol_Clin	Dengue vaccine like rash	Localized maculopapular rash	Skin and subcutaneous tissue disorders	1	2015-09-07	10	1	Mild	rDEN2ï¿†30-7169 (Lot DEN2#103B)-Definitely related	None	Resolved	2015-09-08	rDEN2ï¿†30-7169 (Lot DEN2#103B) 0.5mL	AE		Placebo 0.5mL		Placebo 0.5mL; rDEN2ï¿†30-7169 (Lot DEN2#103B) 0.5mL
299.05.384481	2	2015-08-28	Sol_Clin	Dengue vaccine like rash	Localized maculopapular rash	Skin and subcutaneous tissue disorders	2	2015-09-08	11	3	Moderate	rDEN2ï¿†30-7169 (Lot DEN2#103B)-Definitely related	None	Resolved	2015-09-11	rDEN2ï¿†30-7169 (Lot DEN2#103B) 0.5mL	AE		Placebo 0.5mL		Placebo 0.5mL; rDEN2ï¿†30-7169 (Lot DEN2#103B) 0.5mL
299.05.384481	2	2015-08-28	Sol_Clin	Dengue vaccine like rash	Localized maculopapular rash	Skin and subcutaneous tissue disorders	3	2015-09-11	14	2	Mild	rDEN2ï¿†30-7169 (Lot DEN2#103B)-Definitely related	None	Resolved	2015-09-13	rDEN2ï¿†30-7169 (Lot DEN2#103B) 0.5mL	AE		Placebo 0.5mL		Placebo 0.5mL; rDEN2ï¿†30-7169 (Lot DEN2#103B) 0.5mL
299.05.425860	2	2015-09-13	Sol_Clin	Nausea	Nausea	Gastrointestinal disorders	1	2015-09-17	4	7	Mild	rDEN2ï¿†30-7169 (Lot DEN2#103B)-Possibly related	None	Resolved	2015-09-24	rDEN2ï¿†30-7169 (Lot DEN2#103B) 0.5mL	AE		TV 005 0.5mL		rDEN2ï¿†30-7169 (Lot DEN2#103B) 0.5mL; TV 005 0.5mL
299.05.551259	2	2015-08-30	Sol_Clin	Headache	Headache	Nervous system disorders	2	2015-08-31	1	0.5	Mild	rDEN2ï¿†30-7169 (Lot DEN2#103B)-Possibly related	None	Resolved	2015-08-31	rDEN2ï¿†30-7169 (Lot DEN2#103B) 0.5mL	AE		Placebo 0.5mL		Placebo 0.5mL; rDEN2ï¿†30-7169 (Lot DEN2#103B) 0.5mL
299.05.551259	2	2015-08-30	Sol_Clin	Fatigue	Fatigue	General disorders and administration site conditions	1	2015-09-05	6	6	Mild	rDEN2ï¿†30-7169 (Lot DEN2#103B)-Possibly related	None	Resolved	2015-09-11	rDEN2ï¿†30-7169 (Lot DEN2#103B) 0.5mL	AE		Placebo 0.5mL		Placebo 0.5mL; rDEN2ï¿†30-7169 (Lot DEN2#103B) 0.5mL
299.05.551259	2	2015-08-30	Sol_Clin	Dengue vaccine like rash	Localized maculopapular rash	Skin and subcutaneous tissue disorders	1	2015-09-05	6	27	Mild	rDEN2ï¿†30-7169 (Lot DEN2#103B)-Definitely related	None	Resolved	2015-10-02	rDEN2ï¿†30-7169 (Lot DEN2#103B) 0.5mL	AE		Placebo 0.5mL		Placebo 0.5mL; rDEN2ï¿†30-7169 (Lot DEN2#103B) 0.5mL
299.05.551259	2	2015-08-30	Sol_Clin	Arthralgia	Arthralgia	Musculoskeletal and connective tissue disorders	1	2015-09-05	6	1	Mild	rDEN2ï¿†30-7169 (Lot DEN2#103B)-Possibly related	None	Resolved	2015-09-06	rDEN2ï¿†30-7169 (Lot DEN2#103B) 0.5mL	AE		Placebo 0.5mL		Placebo 0.5mL; rDEN2ï¿†30-7169 (Lot DEN2#103B) 0.5mL
299.05.551259	2	2015-08-30	Sol_Clin	Arthralgia	Arthralgia	Musculoskeletal and connective tissue disorders	2	2015-09-07	8	0.5	Mild	rDEN2ï¿†30-7169 (Lot DEN2#103B)-Possibly related	None	Resolved	2015-09-07	rDEN2ï¿†30-7169 (Lot DEN2#103B) 0.5mL	AE		Placebo 0.5mL		Placebo 0.5mL; rDEN2ï¿†30-7169 (Lot DEN2#103B) 0.5mL
299.05.551259	2	2015-08-30	Sol_Clin	Arthralgia	Arthralgia	Musculoskeletal and connective tissue disorders	3	2015-09-09	10	0.5	Mild	rDEN2ï¿†30-7169 (Lot DEN2#103B)-Possibly related	None	Resolved	2015-09-09	rDEN2ï¿†30-7169 (Lot DEN2#103B) 0.5mL	AE		Placebo 0.5mL		Placebo 0.5mL; rDEN2ï¿†30-7169 (Lot DEN2#103B) 0.5mL
299.05.551259	2	2015-08-30	Sol_Clin	Myalgia	Myalgia	Musculoskeletal and connective tissue disorders	1	2015-09-05	6	2	Mild	rDEN2ï¿†30-7169 (Lot DEN2#103B)-Possibly related	None	Resolved	2015-09-07	rDEN2ï¿†30-7169 (Lot DEN2#103B) 0.5mL	AE		Placebo 0.5mL		Placebo 0.5mL; rDEN2ï¿†30-7169 (Lot DEN2#103B) 0.5mL
299.05.551259	2	2015-08-30	Sol_Clin	Retro-orbital pain	Retro-orbital pain	Eye disorders	1	2015-09-08	9	1	Mild	rDEN2ï¿†30-7169 (Lot DEN2#103B)-Possibly related	None	Resolved	2015-09-09	rDEN2ï¿†30-7169 (Lot DEN2#103B) 0.5mL	AE		Placebo 0.5mL		Placebo 0.5mL; rDEN2ï¿†30-7169 (Lot DEN2#103B) 0.5mL
299.05.551259	2	2015-08-30	Sol_Clin	Photophobia	Photophobia	Eye disorders	1	2015-09-08	9	1	Mild	rDEN2ï¿†30-7169 (Lot DEN2#103B)-Possibly related	None	Resolved	2015-09-09	rDEN2ï¿†30-7169 (Lot DEN2#103B) 0.5mL	AE		Placebo 0.5mL		Placebo 0.5mL; rDEN2ï¿†30-7169 (Lot DEN2#103B) 0.5mL
299.05.930165	2	2015-08-29	Sol_Clin	Headache	Headache	Nervous system disorders	2	2015-09-04	6	0.5	Mild	rDEN2ï¿†30-7169 (Lot DEN2#103B)-Possibly related	None	Resolved	2015-09-04	rDEN2ï¿†30-7169 (Lot DEN2#103B) 0.5mL	AE		Placebo 0.5mL		Placebo 0.5mL; rDEN2ï¿†30-7169 (Lot DEN2#103B) 0.5mL
299.05.930165	2	2015-08-29	Sol_Clin	Headache	Headache	Nervous system disorders	3	2015-09-04	6	0.5	Mild	rDEN2ï¿†30-7169 (Lot DEN2#103B)-Possibly related	None	Resolved	2015-09-04	rDEN2ï¿†30-7169 (Lot DEN2#103B) 0.5mL	AE		Placebo 0.5mL		Placebo 0.5mL; rDEN2ï¿†30-7169 (Lot DEN2#103B) 0.5mL
299.05.930165	2	2015-08-29	Sol_Clin	Headache	Headache	Nervous system disorders	4	2015-09-06	8	0.5	Moderate	rDEN2ï¿†30-7169 (Lot DEN2#103B)-Possibly related	None	Resolved	2015-09-06	rDEN2ï¿†30-7169 (Lot DEN2#103B) 0.5mL	AE		Placebo 0.5mL		Placebo 0.5mL; rDEN2ï¿†30-7169 (Lot DEN2#103B) 0.5mL
299.05.930165	2	2015-08-29	Sol_Clin	Headache	Headache	Nervous system disorders	5	2015-09-07	9	1	Mild	rDEN2ï¿†30-7169 (Lot DEN2#103B)-Possibly related	None	Resolved	2015-09-08	rDEN2ï¿†30-7169 (Lot DEN2#103B) 0.5mL	AE		Placebo 0.5mL		Placebo 0.5mL; rDEN2ï¿†30-7169 (Lot DEN2#103B) 0.5mL
299.05.930165	2	2015-08-29	Sol_Clin	Myalgia	Myalgia	Musculoskeletal and connective tissue disorders	2	2015-08-29	0	3	Mild	rDEN2ï¿†30-7169 (Lot DEN2#103B)-Possibly related	None	Resolved	2015-09-01	rDEN2ï¿†30-7169 (Lot DEN2#103B) 0.5mL	AE		Placebo 0.5mL	rDEN2ï¿†30-7169 (Lot DEN2#103B) 0.5mL	Placebo 0.5mL; rDEN2ï¿†30-7169 (Lot DEN2#103B) 0.5mL
299.05.930165	2	2015-08-29	Sol_Clin	Fatigue	Fatigue	General disorders and administration site conditions	2	2015-09-06	8	0.5	Mild	rDEN2ï¿†30-7169 (Lot DEN2#103B)-Possibly related	None	Resolved	2015-09-06	rDEN2ï¿†30-7169 (Lot DEN2#103B) 0.5mL	AE		Placebo 0.5mL		Placebo 0.5mL; rDEN2ï¿†30-7169 (Lot DEN2#103B) 0.5mL
299.05.930165	2	2015-08-29	Sol_Clin	Fatigue	Fatigue	General disorders and administration site conditions	3	2015-09-07	9	1	Mild	rDEN2ï¿†30-7169 (Lot DEN2#103B)-Possibly related	None	Resolved	2015-09-08	rDEN2ï¿†30-7169 (Lot DEN2#103B) 0.5mL	AE		Placebo 0.5mL		Placebo 0.5mL; rDEN2ï¿†30-7169 (Lot DEN2#103B) 0.5mL
299.05.930165	2	2015-08-29	Sol_Clin	Dengue vaccine like rash	Localized maculopapular rash	Skin and subcutaneous tissue disorders	1	2015-09-04	6	4	Mild	rDEN2ï¿†30-7169 (Lot DEN2#103B)-Definitely related	None	Resolved	2015-09-08	rDEN2ï¿†30-7169 (Lot DEN2#103B) 0.5mL	AE		Placebo 0.5mL		Placebo 0.5mL; rDEN2ï¿†30-7169 (Lot DEN2#103B) 0.5mL
299.05.930165	2	2015-08-29	Sol_Clin	Dengue vaccine like rash	Localized maculopapular rash	Skin and subcutaneous tissue disorders	2	2015-09-08	10	2	Moderate	rDEN2ï¿†30-7169 (Lot DEN2#103B)-Definitely related	Remedial Therapy	Resolved	2015-09-10	rDEN2ï¿†30-7169 (Lot DEN2#103B) 0.5mL	AE		Placebo 0.5mL		Placebo 0.5mL; rDEN2ï¿†30-7169 (Lot DEN2#103B) 0.5mL
299.05.930165	2	2015-08-29	Sol_Clin	Dengue vaccine like rash	Localized maculopapular rash	Skin and subcutaneous tissue disorders	3	2015-09-10	12	5	Mild	rDEN2ï¿†30-7169 (Lot DEN2#103B)-Definitely related	None	Resolved	2015-09-15	rDEN2ï¿†30-7169 (Lot DEN2#103B) 0.5mL	AE		Placebo 0.5mL		Placebo 0.5mL; rDEN2ï¿†30-7169 (Lot DEN2#103B) 0.5mL
299.05.646961	2	2015-09-01	Sol_Clin	Nausea	Nausea	Gastrointestinal disorders	1	2015-09-02	1	5	Mild	rDEN2ï¿†30-7169 (Lot DEN2#103B)-Possibly related	None	Resolved	2015-09-07	rDEN2ï¿†30-7169 (Lot DEN2#103B) 0.5mL	AE		TV 005 0.5mL		rDEN2ï¿†30-7169 (Lot DEN2#103B) 0.5mL; TV 005 0.5mL
299.05.538288	2	2015-09-17	Sol_Clin	Dengue-Like Rash	Generalized maculopapular rash	Skin and subcutaneous tissue disorders	1	2015-09-27	10	0.5	Mild	rDEN2ï¿†30-7169 (Lot DEN2#103B)-Definitely related	None	Resolved	2015-09-27	rDEN2ï¿†30-7169 (Lot DEN2#103B) 0.5mL	AE		Placebo 0.5mL		Placebo 0.5mL; rDEN2ï¿†30-7169 (Lot DEN2#103B) 0.5mL
299.05.538288	2	2015-09-17	Sol_Clin	Dengue-Like Rash	Generalized maculopapular rash	Skin and subcutaneous tissue disorders	2	2015-09-27	10	8	Moderate	rDEN2ï¿†30-7169 (Lot DEN2#103B)-Definitely related	None	Resolved	2015-10-05	rDEN2ï¿†30-7169 (Lot DEN2#103B) 0.5mL	AE		Placebo 0.5mL		Placebo 0.5mL; rDEN2ï¿†30-7169 (Lot DEN2#103B) 0.5mL
299.05.538288	2	2015-09-17	Sol_Clin	Retro-orbital pain	Retro-orbital pain	Eye disorders	1	2015-09-27	10	1	Mild	rDEN2ï¿†30-7169 (Lot DEN2#103B)-Probably related	Remedial Therapy	Resolved	2015-09-28	rDEN2ï¿†30-7169 (Lot DEN2#103B) 0.5mL	AE		Placebo 0.5mL		Placebo 0.5mL; rDEN2ï¿†30-7169 (Lot DEN2#103B) 0.5mL
299.05.818172	2	2015-09-11	Sol_Clin	Headache	Headache	Nervous system disorders	2	2015-09-17	6	0.5	Mild	rDEN2ï¿†30-7169 (Lot DEN2#103B)-Possibly related	None	Resolved	2015-09-17	rDEN2ï¿†30-7169 (Lot DEN2#103B) 0.5mL	AE		TV 005 0.5mL		rDEN2ï¿†30-7169 (Lot DEN2#103B) 0.5mL; TV 005 0.5mL
299.05.168332	2	2015-08-25	Sol_Clin	Dengue-Like Rash	Generalized maculopapular rash	Skin and subcutaneous tissue disorders	1	2015-09-04	10	1	Mild	rDEN2ï¿†30-7169 (Lot DEN2#103B)-Definitely related	None	Resolved	2015-09-05	rDEN2ï¿†30-7169 (Lot DEN2#103B) 0.5mL	AE		Placebo 0.5mL		Placebo 0.5mL; rDEN2ï¿†30-7169 (Lot DEN2#103B) 0.5mL
299.05.168332	2	2015-08-25	Sol_Clin	Dengue-Like Rash	Generalized maculopapular rash	Skin and subcutaneous tissue disorders	2	2015-09-05	11	3	Moderate	rDEN2ï¿†30-7169 (Lot DEN2#103B)-Definitely related	None	Resolved	2015-09-08	rDEN2ï¿†30-7169 (Lot DEN2#103B) 0.5mL	AE		Placebo 0.5mL		Placebo 0.5mL; rDEN2ï¿†30-7169 (Lot DEN2#103B) 0.5mL
299.05.168332	2	2015-08-25	Sol_Clin	Dengue-Like Rash	Generalized maculopapular rash	Skin and subcutaneous tissue disorders	3	2015-09-08	14	3	Mild	rDEN2ï¿†30-7169 (Lot DEN2#103B)-Definitely related	None	Resolved	2015-09-11	rDEN2ï¿†30-7169 (Lot DEN2#103B) 0.5mL	AE		Placebo 0.5mL		Placebo 0.5mL; rDEN2ï¿†30-7169 (Lot DEN2#103B) 0.5mL
299.05.168332	2	2015-08-25	Sol_Clin	Fatigue	Fatigue	General disorders and administration site conditions	1	2015-09-02	8	3	Mild	rDEN2ï¿†30-7169 (Lot DEN2#103B)-Probably related	None	Resolved	2015-09-05	rDEN2ï¿†30-7169 (Lot DEN2#103B) 0.5mL	AE		Placebo 0.5mL		Placebo 0.5mL; rDEN2ï¿†30-7169 (Lot DEN2#103B) 0.5mL
299.05.445963	2	2015-08-27	Sol_Clin	Headache	Headache	Nervous system disorders	2	2015-09-03	7	0.5	Mild	rDEN2ï¿†30-7169 (Lot DEN2#103B)-Possibly related	Remedial Therapy	Resolved	2015-09-03	rDEN2ï¿†30-7169 (Lot DEN2#103B) 0.5mL	AE		Placebo 0.5mL		Placebo 0.5mL; rDEN2ï¿†30-7169 (Lot DEN2#103B) 0.5mL
299.05.445963	2	2015-08-27	Sol_Clin	Dengue vaccine like rash	Localized maculopapular rash	Skin and subcutaneous tissue disorders	1	2015-09-06	10	1	Mild	rDEN2ï¿†30-7169 (Lot DEN2#103B)-Definitely related	None	Resolved	2015-09-07	rDEN2ï¿†30-7169 (Lot DEN2#103B) 0.5mL	AE		Placebo 0.5mL		Placebo 0.5mL; rDEN2ï¿†30-7169 (Lot DEN2#103B) 0.5mL
299.05.445963	2	2015-08-27	Sol_Clin	Dengue vaccine like rash	Localized maculopapular rash	Skin and subcutaneous tissue disorders	2	2015-09-07	11	7	Moderate	rDEN2ï¿†30-7169 (Lot DEN2#103B)-Definitely related	None	Resolved	2015-09-14	rDEN2ï¿†30-7169 (Lot DEN2#103B) 0.5mL	AE		Placebo 0.5mL		Placebo 0.5mL; rDEN2ï¿†30-7169 (Lot DEN2#103B) 0.5mL
299.05.445963	2	2015-08-27	Sol_Clin	Dengue vaccine like rash	Localized maculopapular rash	Skin and subcutaneous tissue disorders	3	2015-09-14	18	7	Mild	rDEN2ï¿†30-7169 (Lot DEN2#103B)-Definitely related	None	Resolved	2015-09-21	rDEN2ï¿†30-7169 (Lot DEN2#103B) 0.5mL	AE		Placebo 0.5mL		Placebo 0.5mL; rDEN2ï¿†30-7169 (Lot DEN2#103B) 0.5mL
299.05.445963	2	2015-08-27	Sol_Clin	Myalgia	Myalgia	Musculoskeletal and connective tissue disorders	1	2015-09-04	8	3	Mild	rDEN2ï¿†30-7169 (Lot DEN2#103B)-Probably related	None	Resolved	2015-09-07	rDEN2ï¿†30-7169 (Lot DEN2#103B) 0.5mL	AE		Placebo 0.5mL		Placebo 0.5mL; rDEN2ï¿†30-7169 (Lot DEN2#103B) 0.5mL
299.05.494538	2	2015-09-16	Sol_Clin	Nausea	Nausea	Gastrointestinal disorders	3	2015-09-25	9	1	Mild	rDEN2ï¿†30-7169 (Lot DEN2#103B)-Possibly related	None	Resolved	2015-09-26	rDEN2ï¿†30-7169 (Lot DEN2#103B) 0.5mL	AE		Placebo 0.5mL		Placebo 0.5mL; rDEN2ï¿†30-7169 (Lot DEN2#103B) 0.5mL
299.05.494538	2	2015-09-16	Sol_Clin	Fatigue	Fatigue	General disorders and administration site conditions	2	2015-09-25	9	3	Mild	rDEN2ï¿†30-7169 (Lot DEN2#103B)-Possibly related	None	Resolved	2015-09-28	rDEN2ï¿†30-7169 (Lot DEN2#103B) 0.5mL	AE		Placebo 0.5mL		Placebo 0.5mL; rDEN2ï¿†30-7169 (Lot DEN2#103B) 0.5mL
299.05.494538	2	2015-09-16	Sol_Clin	Dengue vaccine like rash	Localized maculopapular rash	Skin and subcutaneous tissue disorders	1	2015-09-22	6	4	Mild	rDEN2ï¿†30-7169 (Lot DEN2#103B)-Definitely related	None	Resolved	2015-09-26	rDEN2ï¿†30-7169 (Lot DEN2#103B) 0.5mL	AE		Placebo 0.5mL		Placebo 0.5mL; rDEN2ï¿†30-7169 (Lot DEN2#103B) 0.5mL
299.05.494538	2	2015-09-16	Sol_Clin	Dengue vaccine like rash	Localized maculopapular rash	Skin and subcutaneous tissue disorders	2	2015-09-26	10	2	Moderate	rDEN2ï¿†30-7169 (Lot DEN2#103B)-Definitely related	Remedial Therapy	Resolved	2015-09-28	rDEN2ï¿†30-7169 (Lot DEN2#103B) 0.5mL	AE		Placebo 0.5mL		Placebo 0.5mL; rDEN2ï¿†30-7169 (Lot DEN2#103B) 0.5mL
299.05.494538	2	2015-09-16	Sol_Clin	Dengue vaccine like rash	Localized maculopapular rash	Skin and subcutaneous tissue disorders	3	2015-09-28	12	5	Mild	rDEN2ï¿†30-7169 (Lot DEN2#103B)-Definitely related	None	Resolved	2015-10-03	rDEN2ï¿†30-7169 (Lot DEN2#103B) 0.5mL	AE		Placebo 0.5mL		Placebo 0.5mL; rDEN2ï¿†30-7169 (Lot DEN2#103B) 0.5mL
299.05.494538	2	2015-09-16	Sol_Clin	Retro-orbital pain	Retro-orbital pain	Eye disorders	1	2015-09-25	9	1	Mild	rDEN2ï¿†30-7169 (Lot DEN2#103B)-Probably related	None	Resolved	2015-09-26	rDEN2ï¿†30-7169 (Lot DEN2#103B) 0.5mL	AE		Placebo 0.5mL		Placebo 0.5mL; rDEN2ï¿†30-7169 (Lot DEN2#103B) 0.5mL
299.05.494538	2	2015-09-16	Sol_Clin	Arthralgia	Arthralgia	Musculoskeletal and connective tissue disorders	1	2015-09-25	9	1	Mild	rDEN2ï¿†30-7169 (Lot DEN2#103B)-Possibly related	None	Resolved	2015-09-26	rDEN2ï¿†30-7169 (Lot DEN2#103B) 0.5mL	AE		Placebo 0.5mL		Placebo 0.5mL; rDEN2ï¿†30-7169 (Lot DEN2#103B) 0.5mL
299.05.742430	2	2015-10-04	Sol_Clin	Headache	Headache	Nervous system disorders	4	2015-10-18	14	0.5	Mild	rDEN2ï¿†30-7169 (Lot DEN2#103B)-Possibly related	Remedial Therapy	Resolved	2015-10-18	rDEN2ï¿†30-7169 (Lot DEN2#103B) 0.5mL	AE	Y	Placebo 0.5mL		Placebo 0.5mL; rDEN2ï¿†30-7169 (Lot DEN2#103B) 0.5mL
299.05.742430	2	2015-10-04	Sol_Clin	Headache	Headache	Nervous system disorders	5	2015-10-18	14	0.5	Mild	rDEN2ï¿†30-7169 (Lot DEN2#103B)-Possibly related	None	Resolved	2015-10-18	rDEN2ï¿†30-7169 (Lot DEN2#103B) 0.5mL	AE	Y	Placebo 0.5mL		Placebo 0.5mL; rDEN2ï¿†30-7169 (Lot DEN2#103B) 0.5mL
299.05.742430	2	2015-10-04	Sol_Clin	Headache	Headache	Nervous system disorders	6	2015-10-24	20	0.5	Mild	rDEN2ï¿†30-7169 (Lot DEN2#103B)-Probably related	Remedial Therapy	Resolved	2015-10-24	rDEN2ï¿†30-7169 (Lot DEN2#103B) 0.5mL	AE	Y	Placebo 0.5mL		Placebo 0.5mL; rDEN2ï¿†30-7169 (Lot DEN2#103B) 0.5mL
299.05.742430	2	2015-10-04	Sol_Clin	Headache	Headache	Nervous system disorders	7	2015-11-01	28	0.5	Mild	rDEN2ï¿†30-7169 (Lot DEN2#103B)-Possibly related	Remedial Therapy	Resolved	2015-11-01	rDEN2ï¿†30-7169 (Lot DEN2#103B) 0.5mL	AE	Y	Placebo 0.5mL		Placebo 0.5mL; rDEN2ï¿†30-7169 (Lot DEN2#103B) 0.5mL
299.05.742430	2	2015-10-04	Sol_Clin	Fatigue	Fatigue	General disorders and administration site conditions	2	2015-10-13	9	3	Mild	rDEN2ï¿†30-7169 (Lot DEN2#103B)-Possibly related	None	Resolved	2015-10-16	rDEN2ï¿†30-7169 (Lot DEN2#103B) 0.5mL	AE		Placebo 0.5mL		Placebo 0.5mL; rDEN2ï¿†30-7169 (Lot DEN2#103B) 0.5mL
299.05.742430	2	2015-10-04	Sol_Clin	Dengue-Like Rash	Generalized maculopapular rash	Skin and subcutaneous tissue disorders	1	2015-10-13	9	4	Moderate	rDEN2ï¿†30-7169 (Lot DEN2#103B)-Definitely related	None	Resolved	2015-10-17	rDEN2ï¿†30-7169 (Lot DEN2#103B) 0.5mL	AE		Placebo 0.5mL		Placebo 0.5mL; rDEN2ï¿†30-7169 (Lot DEN2#103B) 0.5mL
299.05.742430	2	2015-10-04	Sol_Clin	Dengue-Like Rash	Generalized maculopapular rash	Skin and subcutaneous tissue disorders	2	2015-10-17	13	3	Mild	rDEN2ï¿†30-7169 (Lot DEN2#103B)-Definitely related	None	Resolved	2015-10-20	rDEN2ï¿†30-7169 (Lot DEN2#103B) 0.5mL	AE		Placebo 0.5mL		Placebo 0.5mL; rDEN2ï¿†30-7169 (Lot DEN2#103B) 0.5mL
299.05.742430	2	2015-10-04	Sol_Clin	Dengue-Like Rash	Generalized maculopapular rash	Skin and subcutaneous tissue disorders	3	2015-10-07	3	6	Mild	rDEN2ï¿†30-7169 (Lot DEN2#103B)-Definitely related	None	Resolved	2015-10-13	rDEN2ï¿†30-7169 (Lot DEN2#103B) 0.5mL	AE		Placebo 0.5mL		Placebo 0.5mL; rDEN2ï¿†30-7169 (Lot DEN2#103B) 0.5mL
299.05.742430	2	2015-10-04	Sol_Clin	Retro-orbital pain	Retro-orbital pain	Eye disorders	1	2015-10-13	9	4	Mild	rDEN2ï¿†30-7169 (Lot DEN2#103B)-Possibly related	None	Resolved	2015-10-17	rDEN2ï¿†30-7169 (Lot DEN2#103B) 0.5mL	AE		Placebo 0.5mL		Placebo 0.5mL; rDEN2ï¿†30-7169 (Lot DEN2#103B) 0.5mL
299.05.742430	2	2015-10-04	Sol_Clin	Myalgia	Myalgia	Musculoskeletal and connective tissue disorders	1	2015-10-13	9	2	Mild	rDEN2ï¿†30-7169 (Lot DEN2#103B)-Possibly related	None	Resolved	2015-10-15	rDEN2ï¿†30-7169 (Lot DEN2#103B) 0.5mL	AE		Placebo 0.5mL		Placebo 0.5mL; rDEN2ï¿†30-7169 (Lot DEN2#103B) 0.5mL
299.05.478574	2	2015-10-01	Sol_Clin	Fatigue	Fatigue	General disorders and administration site conditions	1	2015-10-11	10	3	Mild	rDEN2ï¿†30-7169 (Lot DEN2#103B)-Possibly related	None	Resolved	2015-10-14	rDEN2ï¿†30-7169 (Lot DEN2#103B) 0.5mL	AE		Placebo 0.5mL		Placebo 0.5mL; rDEN2ï¿†30-7169 (Lot DEN2#103B) 0.5mL
299.05.478574	2	2015-10-01	Sol_Clin	Fatigue	Fatigue	General disorders and administration site conditions	2	2015-10-14	13	2	Mild	rDEN2ï¿†30-7169 (Lot DEN2#103B)-Possibly related	None	Resolved	2015-10-16	rDEN2ï¿†30-7169 (Lot DEN2#103B) 0.5mL	AE		Placebo 0.5mL		Placebo 0.5mL; rDEN2ï¿†30-7169 (Lot DEN2#103B) 0.5mL
299.05.478574	2	2015-10-01	Sol_Clin	Dengue-Like Rash	Generalized maculopapular rash	Skin and subcutaneous tissue disorders	1	2015-10-08	7	11	Mild	rDEN2ï¿†30-7169 (Lot DEN2#103B)-Definitely related	None	Resolved	2015-10-19	rDEN2ï¿†30-7169 (Lot DEN2#103B) 0.5mL	AE		Placebo 0.5mL		Placebo 0.5mL; rDEN2ï¿†30-7169 (Lot DEN2#103B) 0.5mL

## Sheet: Table2(part) & Table6
Subject	Vaccination	VacDate	AE.Type	AE.Term	MedDRA.LLT	MedDRA.System.Organ.Class	Episode	Onset.Date	Onset.Day	Duration	Severity	Relationship	Action.Taken	Outcome	End.Date	Latest.Study.Product.before.AE	AE.SAE	Pre.existing	Previous.Dose	Study.Product.s..given.on.Onset.Day	Cumulative.Study.Products.Given
309.05.442679	2	2017-02-16	Sol_Local	Injection site erythema	Injection site erythema	General disorders and administration site conditions	2	2017-02-20	4	3	Mild	rDEN3ï¿†30-Definitely related	None	Resolved	2017-02-23	rDEN3ï¿†30 0.5 mL	AE		TV 005 0.5 mL		rDEN3ï¿†30 0.5 mL; TV 005 0.5 mL
309.05.442679	2	2017-02-16	Sol_Lab	Neutropenia	Neutropenia	Blood and lymphatic system disorders	2	2017-03-05	17	5	Mild	rDEN3ï¿†30-Probably related	None	Resolved	2017-03-10	rDEN3ï¿†30 0.5 mL	AE		TV 005 0.5 mL		rDEN3ï¿†30 0.5 mL; TV 005 0.5 mL
309.05.744835	2	2017-02-17	Sol_Local	Injection site erythema	Injection site erythema	General disorders and administration site conditions	1	2017-02-21	4	3	Severe	rDEN3ï¿†30-Definitely related	None	Resolved	2017-02-24	rDEN3ï¿†30 0.5 mL	AE		Placebo 0.5 mL		Placebo 0.5 mL; rDEN3ï¿†30 0.5 mL
309.05.744835	2	2017-02-17	Sol_Local	Injection site pruritus	Injection site pruritus	General disorders and administration site conditions	1	2017-02-21	4	3	Mild	rDEN3ï¿†30-Definitely related	None	Resolved	2017-02-24	rDEN3ï¿†30 0.5 mL	AE		Placebo 0.5 mL		Placebo 0.5 mL; rDEN3ï¿†30 0.5 mL
309.05.744835	2	2017-02-17	Sol_Local	Injection site tenderness	Injection site tenderness	General disorders and administration site conditions	1	2017-02-19	2	6	Mild	rDEN3ï¿†30-Definitely related	None	Resolved	2017-02-25	rDEN3ï¿†30 0.5 mL	AE		Placebo 0.5 mL		Placebo 0.5 mL; rDEN3ï¿†30 0.5 mL
309.05.744835	2	2017-02-17	Sol_Clin	Dengue-Like Rash	Generalized maculopapular rash	Skin and subcutaneous tissue disorders	1	2017-02-27	10	2	Moderate	rDEN3ï¿†30-Definitely related	None	Resolved	2017-03-01	rDEN3ï¿†30 0.5 mL	AE		Placebo 0.5 mL		Placebo 0.5 mL; rDEN3ï¿†30 0.5 mL
309.05.744835	2	2017-02-17	Sol_Clin	Dengue-Like Rash	Generalized maculopapular rash	Skin and subcutaneous tissue disorders	2	2017-02-24	7	3	Mild	rDEN3ï¿†30-Definitely related	None	Resolved	2017-02-27	rDEN3ï¿†30 0.5 mL	AE		Placebo 0.5 mL		Placebo 0.5 mL; rDEN3ï¿†30 0.5 mL
309.05.744835	2	2017-02-17	Sol_Clin	Dengue-Like Rash	Generalized maculopapular rash	Skin and subcutaneous tissue disorders	3	2017-03-01	12	10	Mild	rDEN3ï¿†30-Definitely related	None	Resolved	2017-03-11	rDEN3ï¿†30 0.5 mL	AE		Placebo 0.5 mL		Placebo 0.5 mL; rDEN3ï¿†30 0.5 mL
309.05.671615	2	2017-02-12	Sol_Lab	Neutropenia	Neutropenia	Blood and lymphatic system disorders	2	2017-02-17	5	1	Mild	rDEN3ï¿†30-Probably related	None	Resolved	2017-02-18	rDEN3ï¿†30 0.5 mL	AE		TV 005 0.5 mL		rDEN3ï¿†30 0.5 mL; TV 005 0.5 mL
309.05.671615	2	2017-02-12	Sol_Lab	Neutropenia	Neutropenia	Blood and lymphatic system disorders	3	2017-02-19	7	2	Mild	rDEN3ï¿†30-Probably related	None	Resolved	2017-02-21	rDEN3ï¿†30 0.5 mL	AE		TV 005 0.5 mL		rDEN3ï¿†30 0.5 mL; TV 005 0.5 mL
309.05.671615	2	2017-02-12	Sol_Lab	Neutropenia	Neutropenia	Blood and lymphatic system disorders	4	2017-02-24	12	2	Moderate	rDEN3ï¿†30-Probably related	None	Resolved	2017-02-26	rDEN3ï¿†30 0.5 mL	AE		TV 005 0.5 mL		rDEN3ï¿†30 0.5 mL; TV 005 0.5 mL
309.05.744835	2	2017-02-17	Sol_Clin	Headache	Headache	Nervous system disorders	1	2017-03-16	27	0.5	Mild	rDEN3ï¿†30-Definitely related	None	Resolved	2017-03-16	rDEN3ï¿†30 0.5 mL	AE		Placebo 0.5 mL		Placebo 0.5 mL; rDEN3ï¿†30 0.5 mL
309.05.531858	2	2017-02-01	Sol_Clin	Dengue-Like Rash	Generalized maculopapular rash	Skin and subcutaneous tissue disorders	1	2017-02-12	11	5	Moderate	rDEN3ï¿†30-Definitely related	None	Resolved	2017-02-17	rDEN3ï¿†30 0.5 mL	AE		Placebo 0.5 mL		Placebo 0.5 mL; rDEN3ï¿†30 0.5 mL
309.05.671615	2	2017-02-12	Sol_Clin	Fatigue	Fatigue	General disorders and administration site conditions	2	2017-02-19	7	0.5	Mild	rDEN3ï¿†30-Possibly related	None	Resolved	2017-02-19	rDEN3ï¿†30 0.5 mL	AE		TV 005 0.5 mL		rDEN3ï¿†30 0.5 mL; TV 005 0.5 mL
309.05.671615	2	2017-02-12	Sol_Clin	Photophobia	Photophobia	Eye disorders	1	2017-02-23	11	0.5	Mild	rDEN3ï¿†30-Possibly related	None	Resolved	2017-02-23	rDEN3ï¿†30 0.5 mL	AE		TV 005 0.5 mL		rDEN3ï¿†30 0.5 mL; TV 005 0.5 mL
309.05.671615	2	2017-02-12	Sol_Clin	Photophobia	Photophobia	Eye disorders	2	2017-02-18	6	0.5	Mild	rDEN3ï¿†30-Possibly related	None	Resolved	2017-02-18	rDEN3ï¿†30 0.5 mL	AE		TV 005 0.5 mL		rDEN3ï¿†30 0.5 mL; TV 005 0.5 mL
309.05.404765	2	2017-02-05	Sol_Local	Injection site erythema	Injection site erythema	General disorders and administration site conditions	1	2017-02-09	4	3	Mild	rDEN3ï¿†30-Definitely related	None	Resolved	2017-02-12	rDEN3ï¿†30 0.5 mL	AE		Placebo 0.5 mL		Placebo 0.5 mL; rDEN3ï¿†30 0.5 mL
309.05.404765	2	2017-02-05	Sol_Clin	Dengue vaccine like rash	Localized maculopapular rash	Skin and subcutaneous tissue disorders	1	2017-02-13	8	3	Mild	rDEN3ï¿†30-Probably related	None	Resolved	2017-02-16	rDEN3ï¿†30 0.5 mL	AE		Placebo 0.5 mL		Placebo 0.5 mL; rDEN3ï¿†30 0.5 mL
309.05.916934	2	2017-04-08	Sol_Clin	Headache	Headache	Nervous system disorders	3	2017-04-15	7	0.5	Mild	rDEN3ï¿†30-Possibly related	None	Resolved	2017-04-15	rDEN3ï¿†30 0.5 mL	AE		TV 005 0.5 mL		rDEN3ï¿†30 0.5 mL; TV 005 0.5 mL
309.05.916934	2	2017-04-08	Sol_Clin	Headache	Headache	Nervous system disorders	4	2017-04-15	7	2	Moderate	rDEN3ï¿†30-Possibly related	None	Resolved	2017-04-17	rDEN3ï¿†30 0.5 mL	AE		TV 005 0.5 mL		rDEN3ï¿†30 0.5 mL; TV 005 0.5 mL
309.05.916934	2	2017-04-08	Sol_Clin	Retro-orbital pain	Retro-orbital pain	Eye disorders	1	2017-04-15	7	2	Mild	rDEN3ï¿†30-Possibly related	None	Resolved	2017-04-17	rDEN3ï¿†30 0.5 mL	AE		TV 005 0.5 mL		rDEN3ï¿†30 0.5 mL; TV 005 0.5 mL
309.05.916934	2	2017-04-08	Sol_Clin	Myalgia	Myalgia	Musculoskeletal and connective tissue disorders	2	2017-04-15	7	0.5	Mild	rDEN3ï¿†30-Possibly related	None	Resolved	2017-04-15	rDEN3ï¿†30 0.5 mL	AE		TV 005 0.5 mL		rDEN3ï¿†30 0.5 mL; TV 005 0.5 mL
309.05.916934	2	2017-04-08	Sol_Clin	Myalgia	Myalgia	Musculoskeletal and connective tissue disorders	3	2017-04-15	7	2	Moderate	rDEN3ï¿†30-Possibly related	None	Resolved	2017-04-17	rDEN3ï¿†30 0.5 mL	AE		TV 005 0.5 mL		rDEN3ï¿†30 0.5 mL; TV 005 0.5 mL
309.05.916934	2	2017-04-08	Sol_Clin	Arthralgia	Arthralgia	Musculoskeletal and connective tissue disorders	2	2017-04-15	7	0.5	Mild	rDEN3ï¿†30-Possibly related	None	Resolved	2017-04-15	rDEN3ï¿†30 0.5 mL	AE		TV 005 0.5 mL		rDEN3ï¿†30 0.5 mL; TV 005 0.5 mL
309.05.916934	2	2017-04-08	Sol_Clin	Arthralgia	Arthralgia	Musculoskeletal and connective tissue disorders	3	2017-04-15	7	2	Moderate	rDEN3ï¿†30-Possibly related	None	Resolved	2017-04-17	rDEN3ï¿†30 0.5 mL	AE		TV 005 0.5 mL		rDEN3ï¿†30 0.5 mL; TV 005 0.5 mL
309.05.916934	2	2017-04-08	Sol_Clin	Fatigue	Fatigue	General disorders and administration site conditions	1	2017-04-15	7	2	Moderate	rDEN3ï¿†30-Possibly related	None	Resolved	2017-04-17	rDEN3ï¿†30 0.5 mL	AE		TV 005 0.5 mL		rDEN3ï¿†30 0.5 mL; TV 005 0.5 mL
309.05.289955	2	2017-04-04	Sol_Clin	Myalgia	Myalgia	Musculoskeletal and connective tissue disorders	2	2017-04-09	5	0.5	Mild	rDEN3ï¿†30-Definitely related	Remedial Therapy	Resolved	2017-04-09	rDEN3ï¿†30 0.5 mL	AE		Placebo 0.5 mL		Placebo 0.5 mL; rDEN3ï¿†30 0.5 mL
309.05.289955	2	2017-04-04	Sol_Clin	Myalgia	Myalgia	Musculoskeletal and connective tissue disorders	3	2017-04-13	9	1	Mild	rDEN3ï¿†30-Definitely related	Remedial Therapy	Resolved	2017-04-14	rDEN3ï¿†30 0.5 mL	AE		Placebo 0.5 mL		Placebo 0.5 mL; rDEN3ï¿†30 0.5 mL
309.05.289955	2	2017-04-04	Sol_Clin	Myalgia	Myalgia	Musculoskeletal and connective tissue disorders	4	2017-04-14	10	2	Moderate	rDEN3ï¿†30-Definitely related	Remedial Therapy	Resolved	2017-04-16	rDEN3ï¿†30 0.5 mL	AE		Placebo 0.5 mL		Placebo 0.5 mL; rDEN3ï¿†30 0.5 mL
309.05.289955	2	2017-04-04	Sol_Clin	Myalgia	Myalgia	Musculoskeletal and connective tissue disorders	5	2017-04-16	12	3	Mild	rDEN3ï¿†30-Definitely related	Remedial Therapy	Resolved	2017-04-19	rDEN3ï¿†30 0.5 mL	AE		Placebo 0.5 mL		Placebo 0.5 mL; rDEN3ï¿†30 0.5 mL
309.05.289955	2	2017-04-04	Sol_Clin	Arthralgia	Arthralgia	Musculoskeletal and connective tissue disorders	2	2017-04-14	10	3	Mild	rDEN3ï¿†30-Definitely related	None	Resolved	2017-04-17	rDEN3ï¿†30 0.5 mL	AE		Placebo 0.5 mL		Placebo 0.5 mL; rDEN3ï¿†30 0.5 mL
309.05.289955	2	2017-04-04	Sol_Clin	Headache	Headache	Nervous system disorders	3	2017-04-12	8	1	Mild	rDEN3ï¿†30-Definitely related	Remedial Therapy	Resolved	2017-04-13	rDEN3ï¿†30 0.5 mL	AE		Placebo 0.5 mL		Placebo 0.5 mL; rDEN3ï¿†30 0.5 mL
309.05.289955	2	2017-04-04	Sol_Clin	Headache	Headache	Nervous system disorders	4	2017-04-14	10	2	Moderate	rDEN3ï¿†30-Definitely related	Remedial Therapy	Resolved	2017-04-16	rDEN3ï¿†30 0.5 mL	AE		Placebo 0.5 mL		Placebo 0.5 mL; rDEN3ï¿†30 0.5 mL
309.05.289955	2	2017-04-04	Sol_Clin	Headache	Headache	Nervous system disorders	5	2017-04-16	12	7	Mild	rDEN3ï¿†30-Definitely related	Remedial Therapy	Resolved	2017-04-23	rDEN3ï¿†30 0.5 mL	AE		Placebo 0.5 mL		Placebo 0.5 mL; rDEN3ï¿†30 0.5 mL
309.05.289955	2	2017-04-04	Sol_Clin	Dengue-Like Rash	Generalized maculopapular rash	Skin and subcutaneous tissue disorders	1	2017-04-10	6	8	Moderate	rDEN3ï¿†30-Definitely related	Remedial Therapy	Resolved	2017-04-18	rDEN3ï¿†30 0.5 mL	AE		Placebo 0.5 mL		Placebo 0.5 mL; rDEN3ï¿†30 0.5 mL
309.05.289955	2	2017-04-04	Sol_Clin	Dengue-Like Rash	Generalized maculopapular rash	Skin and subcutaneous tissue disorders	2	2017-04-18	14	6	Mild	rDEN3ï¿†30-Definitely related	None	Resolved	2017-04-24	rDEN3ï¿†30 0.5 mL	AE		Placebo 0.5 mL		Placebo 0.5 mL; rDEN3ï¿†30 0.5 mL
309.05.289955	2	2017-04-04	Sol_Clin	Nausea	Nausea	Gastrointestinal disorders	1	2017-04-11	7	12	Mild	rDEN3ï¿†30-Probably related	None	Resolved	2017-04-23	rDEN3ï¿†30 0.5 mL	AE		Placebo 0.5 mL		Placebo 0.5 mL; rDEN3ï¿†30 0.5 mL
309.05.289955	2	2017-04-04	Sol_Clin	Fatigue	Fatigue	General disorders and administration site conditions	1	2017-04-13	9	1	Mild	rDEN3ï¿†30-Definitely related	None	Resolved	2017-04-14	rDEN3ï¿†30 0.5 mL	AE		Placebo 0.5 mL		Placebo 0.5 mL; rDEN3ï¿†30 0.5 mL
309.05.289955	2	2017-04-04	Sol_Clin	Fatigue	Fatigue	General disorders and administration site conditions	2	2017-04-14	10	9	Moderate	rDEN3ï¿†30-Definitely related	None	Resolved	2017-04-23	rDEN3ï¿†30 0.5 mL	AE		Placebo 0.5 mL		Placebo 0.5 mL; rDEN3ï¿†30 0.5 mL
309.05.289955	2	2017-04-04	Sol_Clin	Retro-orbital pain	Retro-orbital pain	Eye disorders	1	2017-04-14	10	1	Mild	rDEN3ï¿†30-Definitely related	None	Resolved	2017-04-15	rDEN3ï¿†30 0.5 mL	AE		Placebo 0.5 mL		Placebo 0.5 mL; rDEN3ï¿†30 0.5 mL
309.05.412589	2	2017-04-08	Sol_Clin	Headache	Headache	Nervous system disorders	2	2017-04-13	5	0.5	Mild	rDEN3ï¿†30-Possibly related	None	Resolved	2017-04-13	rDEN3ï¿†30 0.5 mL	AE		TV 005 0.5 mL		rDEN3ï¿†30 0.5 mL; TV 005 0.5 mL
309.05.412589	2	2017-04-08	Sol_Clin	Headache	Headache	Nervous system disorders	3	2017-04-18	10	2	Moderate	rDEN3ï¿†30-Possibly related	None	Resolved	2017-04-20	rDEN3ï¿†30 0.5 mL	AE		TV 005 0.5 mL		rDEN3ï¿†30 0.5 mL; TV 005 0.5 mL
309.05.412589	2	2017-04-08	Sol_Clin	Fatigue	Fatigue	General disorders and administration site conditions	2	2017-04-17	9	2	Mild	rDEN3ï¿†30-Possibly related	None	Resolved	2017-04-19	rDEN3ï¿†30 0.5 mL	AE		TV 005 0.5 mL		rDEN3ï¿†30 0.5 mL; TV 005 0.5 mL
309.05.412589	2	2017-04-08	Sol_Local	Injection site pain	Injection site pain	General disorders and administration site conditions	1	2017-04-11	3	4	Mild	rDEN3ï¿†30-Definitely related	None	Resolved	2017-04-15	rDEN3ï¿†30 0.5 mL	AE		TV 005 0.5 mL		rDEN3ï¿†30 0.5 mL; TV 005 0.5 mL
309.05.412589	2	2017-04-08	Sol_Local	Injection site tenderness	Injection site tenderness	General disorders and administration site conditions	1	2017-04-11	3	6	Mild	rDEN3ï¿†30-Definitely related	None	Resolved	2017-04-17	rDEN3ï¿†30 0.5 mL	AE		TV 005 0.5 mL		rDEN3ï¿†30 0.5 mL; TV 005 0.5 mL
309.05.412589	2	2017-04-08	Sol_Local	Injection site erythema	Injection site erythema	General disorders and administration site conditions	1	2017-04-11	3	10	Mild	rDEN3ï¿†30-Definitely related	None	Resolved	2017-04-21	rDEN3ï¿†30 0.5 mL	AE		TV 005 0.5 mL		rDEN3ï¿†30 0.5 mL; TV 005 0.5 mL
309.05.412589	2	2017-04-08	Sol_Clin	Myalgia	Myalgia	Musculoskeletal and connective tissue disorders	1	2017-04-18	10	2	Moderate	rDEN3ï¿†30-Possibly related	None	Resolved	2017-04-20	rDEN3ï¿†30 0.5 mL	AE		TV 005 0.5 mL		rDEN3ï¿†30 0.5 mL; TV 005 0.5 mL
309.05.412589	2	2017-04-08	Sol_Clin	Myalgia	Myalgia	Musculoskeletal and connective tissue disorders	2	2017-04-20	12	1	Mild	rDEN3ï¿†30-Possibly related	None	Resolved	2017-04-21	rDEN3ï¿†30 0.5 mL	AE		TV 005 0.5 mL		rDEN3ï¿†30 0.5 mL; TV 005 0.5 mL
309.05.412589	2	2017-04-08	Sol_Clin	Myalgia	Myalgia	Musculoskeletal and connective tissue disorders	3	2017-04-17	9	0.5	Mild	rDEN3ï¿†30-Possibly related	None	Resolved	2017-04-17	rDEN3ï¿†30 0.5 mL	AE		TV 005 0.5 mL		rDEN3ï¿†30 0.5 mL; TV 005 0.5 mL
309.05.412589	2	2017-04-08	Sol_Clin	Retro-orbital pain	Retro-orbital pain	Eye disorders	1	2017-04-18	10	1	Moderate	rDEN3ï¿†30-Possibly related	None	Resolved	2017-04-19	rDEN3ï¿†30 0.5 mL	AE		TV 005 0.5 mL		rDEN3ï¿†30 0.5 mL; TV 005 0.5 mL
309.05.322933	2	2017-03-28	Sol_Local	Injection site erythema	Injection site erythema	General disorders and administration site conditions	1	2017-03-31	3	4	Mild	rDEN3ï¿†30-Definitely related	None	Resolved	2017-04-04	rDEN3ï¿†30 0.5 mL	AE		Placebo 0.5 mL		Placebo 0.5 mL; rDEN3ï¿†30 0.5 mL
309.05.322933	2	2017-03-28	Sol_Local	Injection site tenderness	Injection site tenderness	General disorders and administration site conditions	1	2017-03-31	3	6	Mild	rDEN3ï¿†30-Definitely related	None	Resolved	2017-04-06	rDEN3ï¿†30 0.5 mL	AE		Placebo 0.5 mL		Placebo 0.5 mL; rDEN3ï¿†30 0.5 mL
309.05.322933	2	2017-03-28	Sol_Local	Injection site induration	Injection site induration	General disorders and administration site conditions	1	2017-03-31	3	4	Mild	rDEN3ï¿†30-Definitely related	None	Resolved	2017-04-04	rDEN3ï¿†30 0.5 mL	AE		Placebo 0.5 mL		Placebo 0.5 mL; rDEN3ï¿†30 0.5 mL
309.05.322933	2	2017-03-28	Sol_Clin	Fatigue	Fatigue	General disorders and administration site conditions	1	2017-04-03	6	3	Mild	rDEN3ï¿†30-Probably related	None	Resolved	2017-04-06	rDEN3ï¿†30 0.5 mL	AE		Placebo 0.5 mL		Placebo 0.5 mL; rDEN3ï¿†30 0.5 mL
309.05.322933	2	2017-03-28	Sol_Clin	Nausea	Nausea	Gastrointestinal disorders	1	2017-04-04	7	0.5	Mild	rDEN3ï¿†30-Probably related	None	Resolved	2017-04-04	rDEN3ï¿†30 0.5 mL	AE		Placebo 0.5 mL		Placebo 0.5 mL; rDEN3ï¿†30 0.5 mL
309.05.322933	2	2017-03-28	Sol_Clin	Nausea	Nausea	Gastrointestinal disorders	2	2017-04-06	9	1	Mild	rDEN3ï¿†30-Probably related	None	Resolved	2017-04-07	rDEN3ï¿†30 0.5 mL	AE		Placebo 0.5 mL		Placebo 0.5 mL; rDEN3ï¿†30 0.5 mL
309.05.322933	2	2017-03-28	Sol_Clin	Dengue-Like Rash	Generalized maculopapular rash	Skin and subcutaneous tissue disorders	1	2017-04-04	7	9	Mild	rDEN3ï¿†30-Definitely related	None	Resolved	2017-04-13	rDEN3ï¿†30 0.5 mL	AE		Placebo 0.5 mL		Placebo 0.5 mL; rDEN3ï¿†30 0.5 mL
309.05.322933	2	2017-03-28	Sol_Clin	Headache	Headache	Nervous system disorders	1	2017-04-07	10	0.5	Mild	rDEN3ï¿†30-Probably related	Remedial Therapy	Resolved	2017-04-07	rDEN3ï¿†30 0.5 mL	AE		Placebo 0.5 mL		Placebo 0.5 mL; rDEN3ï¿†30 0.5 mL
309.05.322933	2	2017-03-28	Sol_Lab	Thrombocytopenia	Thrombocytopenia	Blood and lymphatic system disorders	1	2017-04-06	9	0.5	Mild	rDEN3ï¿†30-Definitely related	None	Resolved	2017-04-06	rDEN3ï¿†30 0.5 mL	AE		Placebo 0.5 mL		Placebo 0.5 mL; rDEN3ï¿†30 0.5 mL
309.05.322933	2	2017-03-28	Sol_Lab	Thrombocytopenia	Thrombocytopenia	Blood and lymphatic system disorders	2	2017-04-07	10	2	Moderate	rDEN3ï¿†30-Definitely related	None	Resolved	2017-04-09	rDEN3ï¿†30 0.5 mL	AE		Placebo 0.5 mL		Placebo 0.5 mL; rDEN3ï¿†30 0.5 mL
309.05.322933	2	2017-03-28	Sol_Lab	Thrombocytopenia	Thrombocytopenia	Blood and lymphatic system disorders	3	2017-04-10	13	3	Mild	rDEN3ï¿†30-Probably related	None	Resolved	2017-04-13	rDEN3ï¿†30 0.5 mL	AE		Placebo 0.5 mL		Placebo 0.5 mL; rDEN3ï¿†30 0.5 mL
309.05.322933	2	2017-03-28	Sol_Lab	Neutropenia	Neutropenia	Blood and lymphatic system disorders	1	2017-04-07	10	3	Mild	rDEN3ï¿†30-Definitely related	None	Resolved	2017-04-10	rDEN3ï¿†30 0.5 mL	AE		Placebo 0.5 mL		Placebo 0.5 mL; rDEN3ï¿†30 0.5 mL
309.05.360318	2	2017-04-06	Sol_Clin	Headache	Headache	Nervous system disorders	3	2017-04-08	2	0.5	Mild	rDEN3ï¿†30-Definitely related	Remedial Therapy	Resolved	2017-04-08	rDEN3ï¿†30 0.5 mL	AE	Y	Placebo 0.5 mL		Placebo 0.5 mL; rDEN3ï¿†30 0.5 mL
309.05.360318	2	2017-04-06	Sol_Clin	Headache	Headache	Nervous system disorders	4	2017-04-15	9	2	Mild	rDEN3ï¿†30-Definitely related	Remedial Therapy	Resolved	2017-04-17	rDEN3ï¿†30 0.5 mL	AE	Y	Placebo 0.5 mL		Placebo 0.5 mL; rDEN3ï¿†30 0.5 mL
309.05.360318	2	2017-04-06	Sol_Clin	Myalgia	Myalgia	Musculoskeletal and connective tissue disorders	2	2017-04-14	8	3	Mild	rDEN3ï¿†30-Definitely related	Remedial Therapy	Resolved	2017-04-17	rDEN3ï¿†30 0.5 mL	AE		Placebo 0.5 mL		Placebo 0.5 mL; rDEN3ï¿†30 0.5 mL
309.05.360318	2	2017-04-06	Sol_Clin	Dengue-Like Rash	Generalized maculopapular rash	Skin and subcutaneous tissue disorders	1	2017-04-15	9	9	Moderate	rDEN3ï¿†30-Definitely related	Remedial Therapy	Resolved	2017-04-24	rDEN3ï¿†30 0.5 mL	AE		Placebo 0.5 mL		Placebo 0.5 mL; rDEN3ï¿†30 0.5 mL
309.05.360318	2	2017-04-06	Sol_Clin	Dengue-Like Rash	Generalized maculopapular rash	Skin and subcutaneous tissue disorders	2	2017-04-13	7	1	Mild	rDEN3ï¿†30-Definitely related	None	Resolved	2017-04-14	rDEN3ï¿†30 0.5 mL	AE		Placebo 0.5 mL		Placebo 0.5 mL; rDEN3ï¿†30 0.5 mL
309.05.360318	2	2017-04-06	Sol_Clin	Dengue-Like Rash	Generalized maculopapular rash	Skin and subcutaneous tissue disorders	3	2017-04-24	18	5	Mild	rDEN3ï¿†30-Definitely related	None	Resolved	2017-04-29	rDEN3ï¿†30 0.5 mL	AE		Placebo 0.5 mL		Placebo 0.5 mL; rDEN3ï¿†30 0.5 mL
309.05.360318	2	2017-04-06	Sol_Clin	Retro-orbital pain	Retro-orbital pain	Eye disorders	1	2017-04-15	9	2	Mild	rDEN3ï¿†30-Definitely related	Remedial Therapy	Resolved	2017-04-17	rDEN3ï¿†30 0.5 mL	AE		Placebo 0.5 mL		Placebo 0.5 mL; rDEN3ï¿†30 0.5 mL
309.05.360318	2	2017-04-06	Sol_Clin	Fatigue	Fatigue	General disorders and administration site conditions	1	2017-04-15	9	3	Mild	rDEN3ï¿†30-Definitely related	None	Resolved	2017-04-18	rDEN3ï¿†30 0.5 mL	AE		Placebo 0.5 mL		Placebo 0.5 mL; rDEN3ï¿†30 0.5 mL
309.05.360318	2	2017-04-06	Sol_Lab	Neutropenia	Neutropenia	Blood and lymphatic system disorders	1	2017-04-19	13	3	Mild	rDEN3ï¿†30-Definitely related	None	Resolved	2017-04-22	rDEN3ï¿†30 0.5 mL	AE		Placebo 0.5 mL		Placebo 0.5 mL; rDEN3ï¿†30 0.5 mL
309.05.815530	2	2017-04-20	Sol_Clin	Retro-orbital pain	Retro-orbital pain	Eye disorders	1	2017-04-27	7	2	Mild	rDEN3ï¿†30-Definitely related	None	Resolved	2017-04-29	rDEN3ï¿†30 0.5 mL	AE		Placebo 0.5 mL		Placebo 0.5 mL; rDEN3ï¿†30 0.5 mL
309.05.815530	2	2017-04-20	Sol_Clin	Dengue-Like Rash	Generalized maculopapular rash	Skin and subcutaneous tissue disorders	1	2017-04-27	7	2	Mild	rDEN3ï¿†30-Definitely related	None	Resolved	2017-04-29	rDEN3ï¿†30 0.5 mL	AE		Placebo 0.5 mL		Placebo 0.5 mL; rDEN3ï¿†30 0.5 mL
309.05.815530	2	2017-04-20	Sol_Clin	Dengue-Like Rash	Generalized maculopapular rash	Skin and subcutaneous tissue disorders	2	2017-04-29	9	6	Moderate	rDEN3ï¿†30-Definitely related	None	Resolved	2017-05-05	rDEN3ï¿†30 0.5 mL	AE		Placebo 0.5 mL		Placebo 0.5 mL; rDEN3ï¿†30 0.5 mL
309.05.815530	2	2017-04-20	Sol_Clin	Dengue-Like Rash	Generalized maculopapular rash	Skin and subcutaneous tissue disorders	3	2017-05-05	15	0.5	Mild	rDEN3ï¿†30-Definitely related	None	Resolved	2017-05-05	rDEN3ï¿†30 0.5 mL	AE		Placebo 0.5 mL		Placebo 0.5 mL; rDEN3ï¿†30 0.5 mL
309.05.815530	2	2017-04-20	Sol_Lab	Neutropenia	Neutropenia	Blood and lymphatic system disorders	1	2017-05-01	11	2	Mild	rDEN3ï¿†30-Definitely related	None	Resolved	2017-05-03	rDEN3ï¿†30 0.5 mL	AE		Placebo 0.5 mL		Placebo 0.5 mL; rDEN3ï¿†30 0.5 mL
309.05.361704	2	2017-04-13	Sol_Clin	Fatigue	Fatigue	General disorders and administration site conditions	2	2017-04-21	8	2	Mild	rDEN3ï¿†30-Probably related	None	Resolved	2017-04-23	rDEN3ï¿†30 0.5 mL	AE		Placebo 0.5 mL		Placebo 0.5 mL; rDEN3ï¿†30 0.5 mL
309.05.361704	2	2017-04-13	Sol_Clin	Headache	Headache	Nervous system disorders	2	2017-04-26	13	1	Mild	rDEN3ï¿†30-Definitely related	Remedial Therapy	Resolved	2017-04-27	rDEN3ï¿†30 0.5 mL	AE		Placebo 0.5 mL		Placebo 0.5 mL; rDEN3ï¿†30 0.5 mL
309.05.361704	2	2017-04-13	Sol_Clin	Dengue-Like Rash	Generalized maculopapular rash	Skin and subcutaneous tissue disorders	1	2017-04-21	8	3	Moderate	rDEN3ï¿†30-Definitely related	None	Resolved	2017-04-24	rDEN3ï¿†30 0.5 mL	AE		Placebo 0.5 mL		Placebo 0.5 mL; rDEN3ï¿†30 0.5 mL
309.05.361704	2	2017-04-13	Sol_Clin	Dengue-Like Rash	Generalized maculopapular rash	Skin and subcutaneous tissue disorders	2	2017-04-19	6	2	Mild	rDEN3ï¿†30-Definitely related	None	Resolved	2017-04-21	rDEN3ï¿†30 0.5 mL	AE		Placebo 0.5 mL		Placebo 0.5 mL; rDEN3ï¿†30 0.5 mL
309.05.361704	2	2017-04-13	Sol_Clin	Dengue-Like Rash	Generalized maculopapular rash	Skin and subcutaneous tissue disorders	3	2017-04-24	11	5	Mild	rDEN3ï¿†30-Definitely related	None	Resolved	2017-04-29	rDEN3ï¿†30 0.5 mL	AE		Placebo 0.5 mL		Placebo 0.5 mL; rDEN3ï¿†30 0.5 mL
309.05.277517	2	2017-04-22	Sol_Clin	Dengue-Like Rash	Generalized maculopapular rash	Skin and subcutaneous tissue disorders	1	2017-04-29	7	14	Mild	rDEN3ï¿†30-Definitely related	None	Resolved	2017-05-13	rDEN3ï¿†30 0.5 mL	AE		Placebo 0.5 mL		Placebo 0.5 mL; rDEN3ï¿†30 0.5 mL
309.05.277517	2	2017-04-22	Sol_Clin	Retro-orbital pain	Retro-orbital pain	Eye disorders	1	2017-04-29	7	4	Mild	rDEN3ï¿†30-Probably related	Remedial Therapy	Resolved	2017-05-03	rDEN3ï¿†30 0.5 mL	AE		Placebo 0.5 mL		Placebo 0.5 mL; rDEN3ï¿†30 0.5 mL
309.05.277517	2	2017-04-22	Sol_Clin	Headache	Headache	Nervous system disorders	1	2017-04-29	7	2	Mild	rDEN3ï¿†30-Probably related	Remedial Therapy	Resolved	2017-05-01	rDEN3ï¿†30 0.5 mL	AE		Placebo 0.5 mL		Placebo 0.5 mL; rDEN3ï¿†30 0.5 mL
309.05.154242	2	2017-03-30	Sol_Clin	Headache	Headache	Nervous system disorders	3	2017-04-04	5	0.5	Mild	rDEN3ï¿†30-Possibly related	None	Resolved	2017-04-04	rDEN3ï¿†30 0.5 mL	AE		TV 005 0.5 mL		rDEN3ï¿†30 0.5 mL; TV 005 0.5 mL
309.05.154242	2	2017-03-30	Sol_Clin	Headache	Headache	Nervous system disorders	4	2017-04-10	11	6	Mild	rDEN3ï¿†30-Possibly related	Remedial Therapy	Resolved	2017-04-16	rDEN3ï¿†30 0.5 mL	AE		TV 005 0.5 mL		rDEN3ï¿†30 0.5 mL; TV 005 0.5 mL
309.05.154242	2	2017-03-30	Sol_Clin	Myalgia	Myalgia	Musculoskeletal and connective tissue disorders	1	2017-04-11	12	4	Mild	rDEN3ï¿†30-Possibly related	None	Resolved	2017-04-15	rDEN3ï¿†30 0.5 mL	AE		TV 005 0.5 mL		rDEN3ï¿†30 0.5 mL; TV 005 0.5 mL
309.05.154242	2	2017-03-30	Sol_Clin	Fatigue	Fatigue	General disorders and administration site conditions	1	2017-04-11	12	2	Moderate	rDEN3ï¿†30-Possibly related	None	Resolved	2017-04-13	rDEN3ï¿†30 0.5 mL	AE		TV 005 0.5 mL		rDEN3ï¿†30 0.5 mL; TV 005 0.5 mL
309.05.154242	2	2017-03-30	Sol_Clin	Fatigue	Fatigue	General disorders and administration site conditions	2	2017-04-13	14	5	Mild	rDEN3ï¿†30-Possibly related	None	Resolved	2017-04-18	rDEN3ï¿†30 0.5 mL	AE		TV 005 0.5 mL		rDEN3ï¿†30 0.5 mL; TV 005 0.5 mL
309.05.856437	2	2017-04-20	Sol_Clin	Headache	Headache	Nervous system disorders	2	2017-04-27	7	2	Mild	rDEN3ï¿†30-Possibly related	Remedial Therapy	Resolved	2017-04-29	rDEN3ï¿†30 0.5 mL	AE		TV 005 0.5 mL		rDEN3ï¿†30 0.5 mL; TV 005 0.5 mL
309.05.856437	2	2017-04-20	Sol_Clin	Fatigue	Fatigue	General disorders and administration site conditions	1	2017-04-28	8	1	Mild	rDEN3ï¿†30-Possibly related	None	Resolved	2017-04-29	rDEN3ï¿†30 0.5 mL	AE		TV 005 0.5 mL		rDEN3ï¿†30 0.5 mL; TV 005 0.5 mL
309.05.772262	2	2017-04-16	Sol_Clin	Myalgia	Myalgia	Musculoskeletal and connective tissue disorders	1	2017-04-21	5	1	Mild	rDEN3ï¿†30-Definitely related	Remedial Therapy	Resolved	2017-04-22	rDEN3ï¿†30 0.5 mL	AE		Placebo 0.5 mL		Placebo 0.5 mL; rDEN3ï¿†30 0.5 mL
309.05.772262	2	2017-04-16	Sol_Clin	Myalgia	Myalgia	Musculoskeletal and connective tissue disorders	2	2017-04-22	6	1	Moderate	rDEN3ï¿†30-Definitely related	None	Resolved	2017-04-23	rDEN3ï¿†30 0.5 mL	AE		Placebo 0.5 mL		Placebo 0.5 mL; rDEN3ï¿†30 0.5 mL
309.05.772262	2	2017-04-16	Sol_Clin	Myalgia	Myalgia	Musculoskeletal and connective tissue disorders	3	2017-04-23	7	0.5	Mild	rDEN3ï¿†30-Definitely related	None	Resolved	2017-04-23	rDEN3ï¿†30 0.5 mL	AE		Placebo 0.5 mL		Placebo 0.5 mL; rDEN3ï¿†30 0.5 mL
309.05.772262	2	2017-04-16	Sol_Clin	Arthralgia	Arthralgia	Musculoskeletal and connective tissue disorders	1	2017-04-21	5	6	Mild	rDEN3ï¿†30-Definitely related	None	Resolved	2017-04-27	rDEN3ï¿†30 0.5 mL	AE		Placebo 0.5 mL		Placebo 0.5 mL; rDEN3ï¿†30 0.5 mL
309.05.772262	2	2017-04-16	Sol_Clin	Dengue-Like Rash	Generalized maculopapular rash	Skin and subcutaneous tissue disorders	1	2017-04-21	5	2	Mild	rDEN3ï¿†30-Definitely related	None	Resolved	2017-04-23	rDEN3ï¿†30 0.5 mL	AE		Placebo 0.5 mL		Placebo 0.5 mL; rDEN3ï¿†30 0.5 mL
309.05.772262	2	2017-04-16	Sol_Clin	Dengue-Like Rash	Generalized maculopapular rash	Skin and subcutaneous tissue disorders	2	2017-04-23	7	4	Moderate	rDEN3ï¿†30-Definitely related	None	Resolved	2017-04-27	rDEN3ï¿†30 0.5 mL	AE		Placebo 0.5 mL		Placebo 0.5 mL; rDEN3ï¿†30 0.5 mL
309.05.772262	2	2017-04-16	Sol_Clin	Dengue-Like Rash	Generalized maculopapular rash	Skin and subcutaneous tissue disorders	3	2017-04-27	11	5	Mild	rDEN3ï¿†30-Definitely related	None	Resolved	2017-05-02	rDEN3ï¿†30 0.5 mL	AE		Placebo 0.5 mL		Placebo 0.5 mL; rDEN3ï¿†30 0.5 mL
309.05.772262	2	2017-04-16	Sol_Clin	Fatigue	Fatigue	General disorders and administration site conditions	1	2017-04-22	6	5	Mild	rDEN3ï¿†30-Definitely related	None	Resolved	2017-04-27	rDEN3ï¿†30 0.5 mL	AE		Placebo 0.5 mL		Placebo 0.5 mL; rDEN3ï¿†30 0.5 mL
309.05.823053	2	2017-05-02	Sol_Clin	Headache	Headache	Nervous system disorders	2	2017-05-11	9	1	Moderate	rDEN3ï¿†30-Probably related	None	Resolved	2017-05-12	rDEN3ï¿†30 0.5 mL	AE		Placebo 0.5 mL		Placebo 0.5 mL; rDEN3ï¿†30 0.5 mL
309.05.823053	2	2017-05-02	Sol_Clin	Headache	Headache	Nervous system disorders	3	2017-05-18	16	0.5	Mild	rDEN3ï¿†30-Possibly related	None	Resolved	2017-05-18	rDEN3ï¿†30 0.5 mL	AE		Placebo 0.5 mL		Placebo 0.5 mL; rDEN3ï¿†30 0.5 mL
309.05.823053	2	2017-05-02	Sol_Lab	PT prolonged	PT prolonged	Investigations	2	2017-05-18	16	13	Mild	rDEN3ï¿†30-Probably related	None	Resolved	2017-05-31	rDEN3ï¿†30 0.5 mL	AE		Placebo 0.5 mL		Placebo 0.5 mL; rDEN3ï¿†30 0.5 mL
309.05.823053	2	2017-05-02	Sol_Clin	Dengue vaccine like rash	Localized maculopapular rash	Skin and subcutaneous tissue disorders	1	2017-05-09	7	2	Mild	rDEN3ï¿†30-Definitely related	None	Resolved	2017-05-11	rDEN3ï¿†30 0.5 mL	AE		Placebo 0.5 mL		Placebo 0.5 mL; rDEN3ï¿†30 0.5 mL
309.05.823053	2	2017-05-02	Sol_Clin	Dengue vaccine like rash	Localized maculopapular rash	Skin and subcutaneous tissue disorders	2	2017-05-11	9	12	Moderate	rDEN3ï¿†30-Definitely related	None	Resolved	2017-05-23	rDEN3ï¿†30 0.5 mL	AE		Placebo 0.5 mL		Placebo 0.5 mL; rDEN3ï¿†30 0.5 mL
309.05.722181	2	2017-04-29	Sol_Clin	Headache	Headache	Nervous system disorders	2	2017-05-06	7	6	Mild	rDEN3ï¿†30-Probably related	Remedial Therapy	Resolved	2017-05-12	rDEN3ï¿†30 0.5 mL	AE		Placebo 0.5 mL		Placebo 0.5 mL; rDEN3ï¿†30 0.5 mL
309.05.722181	2	2017-04-29	Sol_Clin	Dengue-Like Rash	Generalized maculopapular rash	Skin and subcutaneous tissue disorders	1	2017-05-05	6	3	Mild	rDEN3ï¿†30-Definitely related	None	Resolved	2017-05-08	rDEN3ï¿†30 0.5 mL	AE		Placebo 0.5 mL		Placebo 0.5 mL; rDEN3ï¿†30 0.5 mL
309.05.722181	2	2017-04-29	Sol_Clin	Dengue-Like Rash	Generalized maculopapular rash	Skin and subcutaneous tissue disorders	2	2017-05-08	9	2	Moderate	rDEN3ï¿†30-Definitely related	None	Resolved	2017-05-10	rDEN3ï¿†30 0.5 mL	AE		Placebo 0.5 mL		Placebo 0.5 mL; rDEN3ï¿†30 0.5 mL
309.05.722181	2	2017-04-29	Sol_Clin	Dengue-Like Rash	Generalized maculopapular rash	Skin and subcutaneous tissue disorders	3	2017-05-10	11	5	Mild	rDEN3ï¿†30-Definitely related	None	Resolved	2017-05-15	rDEN3ï¿†30 0.5 mL	AE		Placebo 0.5 mL		Placebo 0.5 mL; rDEN3ï¿†30 0.5 mL
309.05.722181	2	2017-04-29	Sol_Clin	Myalgia	Myalgia	Musculoskeletal and connective tissue disorders	1	2017-05-06	7	5	Mild	rDEN3ï¿†30-Probably related	None	Resolved	2017-05-11	rDEN3ï¿†30 0.5 mL	AE		Placebo 0.5 mL		Placebo 0.5 mL; rDEN3ï¿†30 0.5 mL
309.05.722181	2	2017-04-29	Sol_Clin	Retro-orbital pain	Retro-orbital pain	Eye disorders	1	2017-05-07	8	4	Mild	rDEN3ï¿†30-Probably related	None	Resolved	2017-05-11	rDEN3ï¿†30 0.5 mL	AE		Placebo 0.5 mL		Placebo 0.5 mL; rDEN3ï¿†30 0.5 mL
309.05.722181	2	2017-04-29	Sol_Clin	Fever	Fever	General disorders and administration site conditions	1	2017-05-06	7	0.5	Mild	rDEN3ï¿†30-Probably related	Remedial Therapy	Resolved	2017-05-06	rDEN3ï¿†30 0.5 mL	AE		Placebo 0.5 mL		Placebo 0.5 mL; rDEN3ï¿†30 0.5 mL
309.05.722181	2	2017-04-29	Sol_Clin	Fever	Fever	General disorders and administration site conditions	2	2017-05-07	8	0.5	Moderate	rDEN3ï¿†30-Probably related	Remedial Therapy	Resolved	2017-05-07	rDEN3ï¿†30 0.5 mL	AE		Placebo 0.5 mL		Placebo 0.5 mL; rDEN3ï¿†30 0.5 mL
309.05.722181	2	2017-04-29	Sol_Clin	Fever	Fever	General disorders and administration site conditions	3	2017-05-08	9	0.5	Moderate	rDEN3ï¿†30-Probably related	Remedial Therapy	Resolved	2017-05-08	rDEN3ï¿†30 0.5 mL	AE		Placebo 0.5 mL		Placebo 0.5 mL; rDEN3ï¿†30 0.5 mL
309.05.722181	2	2017-04-29	Sol_Lab	Thrombocytopenia	Thrombocytopenia	Blood and lymphatic system disorders	1	2017-05-08	9	5	Mild	rDEN3ï¿†30-Definitely related	None	Resolved	2017-05-13	rDEN3ï¿†30 0.5 mL	AE		Placebo 0.5 mL		Placebo 0.5 mL; rDEN3ï¿†30 0.5 mL
309.05.722181	2	2017-04-29	Sol_Lab	Neutropenia	Neutropenia	Blood and lymphatic system disorders	1	2017-05-08	9	4	Mild	rDEN3ï¿†30-Definitely related	None	Resolved	2017-05-12	rDEN3ï¿†30 0.5 mL	AE		Placebo 0.5 mL		Placebo 0.5 mL; rDEN3ï¿†30 0.5 mL
309.05.722181	2	2017-04-29	Sol_Clin	Fatigue	Fatigue	General disorders and administration site conditions	1	2017-05-09	10	1	Mild	rDEN3ï¿†30-Probably related	None	Resolved	2017-05-10	rDEN3ï¿†30 0.5 mL	AE		Placebo 0.5 mL		Placebo 0.5 mL; rDEN3ï¿†30 0.5 mL
309.05.221698	2	2017-04-28	Sol_Clin	Nausea	Nausea	Gastrointestinal disorders	1	2017-04-30	2	0.5	Mild	rDEN3ï¿†30-Possibly related	None	Resolved	2017-04-30	rDEN3ï¿†30 0.5 mL	AE		TV 005 0.5 mL		rDEN3ï¿†30 0.5 mL; TV 005 0.5 mL
309.05.916836	2	2017-05-02	Sol_Lab	Neutropenia	Neutropenia	Blood and lymphatic system disorders	1	2017-05-12	10	1	Mild	rDEN3ï¿†30-Definitely related	None	Resolved	2017-05-13	rDEN3ï¿†30 0.5 mL	AE		Placebo 0.5 mL		Placebo 0.5 mL; rDEN3ï¿†30 0.5 mL
309.05.722698	2	2017-04-22	Sol_Clin	Retro-orbital pain	Retro-orbital pain	Eye disorders	1	2017-04-29	7	1	Mild	rDEN3ï¿†30-Probably related	None	Resolved	2017-04-30	rDEN3ï¿†30 0.5 mL	AE		Placebo 0.5 mL		Placebo 0.5 mL; rDEN3ï¿†30 0.5 mL
309.05.722698	2	2017-04-22	Sol_Clin	Myalgia	Myalgia	Musculoskeletal and connective tissue disorders	1	2017-04-29	7	1	Mild	rDEN3ï¿†30-Probably related	None	Resolved	2017-04-30	rDEN3ï¿†30 0.5 mL	AE		Placebo 0.5 mL		Placebo 0.5 mL; rDEN3ï¿†30 0.5 mL
309.05.722698	2	2017-04-22	Sol_Clin	Dengue-Like Rash	Generalized maculopapular rash	Skin and subcutaneous tissue disorders	1	2017-04-30	8	6	Mild	rDEN3ï¿†30-Definitely related	None	Resolved	2017-05-06	rDEN3ï¿†30 0.5 mL	AE		Placebo 0.5 mL		Placebo 0.5 mL; rDEN3ï¿†30 0.5 mL
309.05.497399	2	2017-05-11	Sol_Clin	Headache	Headache	Nervous system disorders	2	2017-05-31	20	0.5	Mild	rDEN3ï¿†30-Possibly related	None	Resolved	2017-05-31	rDEN3ï¿†30 0.5 mL	AE		TV 005 0.5 mL		rDEN3ï¿†30 0.5 mL; TV 005 0.5 mL
309.05.501003	2	2017-04-24	Sol_Clin	Headache	Headache	Nervous system disorders	3	2017-04-28	4	0.5	Mild	rDEN3ï¿†30-Possibly related	None	Resolved	2017-04-28	rDEN3ï¿†30 0.5 mL	AE		TV 005 0.5 mL		rDEN3ï¿†30 0.5 mL; TV 005 0.5 mL
309.05.501003	2	2017-04-24	Sol_Clin	Headache	Headache	Nervous system disorders	4	2017-04-30	6	1	Moderate	rDEN3ï¿†30-Possibly related	Remedial Therapy	Resolved	2017-05-01	rDEN3ï¿†30 0.5 mL	AE		TV 005 0.5 mL		rDEN3ï¿†30 0.5 mL; TV 005 0.5 mL
309.05.501003	2	2017-04-24	Sol_Clin	Headache	Headache	Nervous system disorders	5	2017-05-02	8	0.5	Mild	rDEN3ï¿†30-Possibly related	None	Resolved	2017-05-02	rDEN3ï¿†30 0.5 mL	AE		TV 005 0.5 mL		rDEN3ï¿†30 0.5 mL; TV 005 0.5 mL
309.05.418022	2	2017-04-27	Sol_Clin	Dengue-Like Rash	Generalized maculopapular rash	Skin and subcutaneous tissue disorders	1	2017-05-03	6	4	Mild	rDEN3ï¿†30-Definitely related	None	Resolved	2017-05-07	rDEN3ï¿†30 0.5 mL	AE		Placebo 0.5 mL		Placebo 0.5 mL; rDEN3ï¿†30 0.5 mL
309.05.418022	2	2017-04-27	Sol_Clin	Dengue-Like Rash	Generalized maculopapular rash	Skin and subcutaneous tissue disorders	2	2017-05-07	10	0.5	Moderate	rDEN3ï¿†30-Definitely related	None	Resolved	2017-05-07	rDEN3ï¿†30 0.5 mL	AE		Placebo 0.5 mL		Placebo 0.5 mL; rDEN3ï¿†30 0.5 mL
309.05.418022	2	2017-04-27	Sol_Clin	Dengue-Like Rash	Generalized maculopapular rash	Skin and subcutaneous tissue disorders	3	2017-05-07	10	4	Mild	rDEN3ï¿†30-Definitely related	None	Resolved	2017-05-11	rDEN3ï¿†30 0.5 mL	AE		Placebo 0.5 mL		Placebo 0.5 mL; rDEN3ï¿†30 0.5 mL
309.05.152286	2	2017-05-04	Sol_Clin	Myalgia	Myalgia	Musculoskeletal and connective tissue disorders	1	2017-05-12	8	5	Mild	rDEN3ï¿†30-Probably related	None	Resolved	2017-05-17	rDEN3ï¿†30 0.5 mL	AE		Placebo 0.5 mL		Placebo 0.5 mL; rDEN3ï¿†30 0.5 mL
309.05.152286	2	2017-05-04	Sol_Clin	Dengue-Like Rash	Generalized maculopapular rash	Skin and subcutaneous tissue disorders	1	2017-05-12	8	5	Mild	rDEN3ï¿†30-Definitely related	None	Resolved	2017-05-17	rDEN3ï¿†30 0.5 mL	AE		Placebo 0.5 mL		Placebo 0.5 mL; rDEN3ï¿†30 0.5 mL
309.05.287575	2	2017-04-19	Sol_Local	Injection site tenderness	Injection site tenderness	General disorders and administration site conditions	1	2017-04-19	0	7	Mild	rDEN3ï¿†30-Probably related	None	Resolved	2017-04-26	rDEN3ï¿†30 0.5 mL	AE		TV 005 0.5 mL	rDEN3ï¿†30 0.5 mL	rDEN3ï¿†30 0.5 mL; TV 005 0.5 mL
309.05.916836	2	2017-05-02	Sol_Clin	Headache	Headache	Nervous system disorders	1	2017-05-05	3	2	Mild	rDEN3ï¿†30-Possibly related	None	Resolved	2017-05-07	rDEN3ï¿†30 0.5 mL	AE		Placebo 0.5 mL		Placebo 0.5 mL; rDEN3ï¿†30 0.5 mL
309.05.916836	2	2017-05-02	Sol_Clin	Fatigue	Fatigue	General disorders and administration site conditions	1	2017-05-05	3	4	Mild	rDEN3ï¿†30-Possibly related	None	Resolved	2017-05-09	rDEN3ï¿†30 0.5 mL	AE		Placebo 0.5 mL		Placebo 0.5 mL; rDEN3ï¿†30 0.5 mL
309.05.916836	2	2017-05-02	Sol_Local	Injection site tenderness	Injection site tenderness	General disorders and administration site conditions	1	2017-05-02	0	2	Mild	rDEN3ï¿†30-Definitely related	None	Resolved	2017-05-04	rDEN3ï¿†30 0.5 mL	AE		Placebo 0.5 mL	rDEN3ï¿†30 0.5 mL	Placebo 0.5 mL; rDEN3ï¿†30 0.5 mL
309.05.916836	2	2017-05-02	Sol_Clin	Myalgia	Myalgia	Musculoskeletal and connective tissue disorders	1	2017-05-11	9	2	Mild	rDEN3ï¿†30-Probably related	None	Resolved	2017-05-13	rDEN3ï¿†30 0.5 mL	AE		Placebo 0.5 mL		Placebo 0.5 mL; rDEN3ï¿†30 0.5 mL
309.05.916836	2	2017-05-02	Sol_Clin	Dengue-Like Rash	Generalized maculopapular rash	Skin and subcutaneous tissue disorders	1	2017-05-12	10	6	Moderate	rDEN3ï¿†30-Definitely related	None	Resolved	2017-05-18	rDEN3ï¿†30 0.5 mL	AE		Placebo 0.5 mL		Placebo 0.5 mL; rDEN3ï¿†30 0.5 mL
309.05.916836	2	2017-05-02	Sol_Lab	Neutropenia	Neutropenia	Blood and lymphatic system disorders	2	2017-05-13	11	3	Moderate	rDEN3ï¿†30-Definitely related	None	Resolved	2017-05-16	rDEN3ï¿†30 0.5 mL	AE		Placebo 0.5 mL		Placebo 0.5 mL; rDEN3ï¿†30 0.5 mL
309.05.916836	2	2017-05-02	Sol_Lab	Thrombocytopenia	Thrombocytopenia	Blood and lymphatic system disorders	1	2017-05-16	14	2	Mild	rDEN3ï¿†30-Probably related	None	Resolved	2017-05-18	rDEN3ï¿†30 0.5 mL	AE		Placebo 0.5 mL		Placebo 0.5 mL; rDEN3ï¿†30 0.5 mL
309.05.117579	2	2017-04-18	Sol_Local	Injection site erythema	Injection site erythema	General disorders and administration site conditions	1	2017-04-22	4	4	Moderate	rDEN3ï¿†30-Definitely related	None	Resolved	2017-04-26	rDEN3ï¿†30 0.5 mL	AE		Placebo 0.5 mL		Placebo 0.5 mL; rDEN3ï¿†30 0.5 mL
309.05.117579	2	2017-04-18	Sol_Local	Injection site erythema	Injection site erythema	General disorders and administration site conditions	2	2017-04-26	8	6	Mild	rDEN3ï¿†30-Definitely related	None	Resolved	2017-05-02	rDEN3ï¿†30 0.5 mL	AE		Placebo 0.5 mL		Placebo 0.5 mL; rDEN3ï¿†30 0.5 mL
309.05.117579	2	2017-04-18	Sol_Local	Injection site induration	Injection site induration	General disorders and administration site conditions	1	2017-04-22	4	4	Moderate	rDEN3ï¿†30-Definitely related	None	Resolved	2017-04-26	rDEN3ï¿†30 0.5 mL	AE		Placebo 0.5 mL		Placebo 0.5 mL; rDEN3ï¿†30 0.5 mL
309.05.117579	2	2017-04-18	Sol_Local	Injection site tenderness	Injection site tenderness	General disorders and administration site conditions	1	2017-04-19	1	6	Mild	rDEN3ï¿†30-Definitely related	None	Resolved	2017-04-25	rDEN3ï¿†30 0.5 mL	AE		Placebo 0.5 mL		Placebo 0.5 mL; rDEN3ï¿†30 0.5 mL
309.05.117579	2	2017-04-18	Sol_Clin	Dengue-Like Rash	Generalized maculopapular rash	Skin and subcutaneous tissue disorders	1	2017-04-25	7	2	Mild	rDEN3ï¿†30-Definitely related	None	Resolved	2017-04-27	rDEN3ï¿†30 0.5 mL	AE		Placebo 0.5 mL		Placebo 0.5 mL; rDEN3ï¿†30 0.5 mL
309.05.117579	2	2017-04-18	Sol_Clin	Dengue-Like Rash	Generalized maculopapular rash	Skin and subcutaneous tissue disorders	2	2017-04-27	9	5	Moderate	rDEN3ï¿†30-Definitely related	None	Resolved	2017-05-02	rDEN3ï¿†30 0.5 mL	AE		Placebo 0.5 mL		Placebo 0.5 mL; rDEN3ï¿†30 0.5 mL
309.05.117579	2	2017-04-18	Sol_Clin	Dengue-Like Rash	Generalized maculopapular rash	Skin and subcutaneous tissue disorders	3	2017-05-02	14	7	Mild	rDEN3ï¿†30-Definitely related	None	Resolved	2017-05-09	rDEN3ï¿†30 0.5 mL	AE		Placebo 0.5 mL		Placebo 0.5 mL; rDEN3ï¿†30 0.5 mL
309.05.117579	2	2017-04-18	Sol_Clin	Headache	Headache	Nervous system disorders	1	2017-04-25	7	2	Mild	rDEN3ï¿†30-Possibly related	None	Resolved	2017-04-27	rDEN3ï¿†30 0.5 mL	AE		Placebo 0.5 mL		Placebo 0.5 mL; rDEN3ï¿†30 0.5 mL
309.05.117579	2	2017-04-18	Sol_Clin	Retro-orbital pain	Retro-orbital pain	Eye disorders	1	2017-04-25	7	2	Mild	rDEN3ï¿†30-Probably related	None	Resolved	2017-04-27	rDEN3ï¿†30 0.5 mL	AE		Placebo 0.5 mL		Placebo 0.5 mL; rDEN3ï¿†30 0.5 mL
309.05.117579	2	2017-04-18	Sol_Clin	Fatigue	Fatigue	General disorders and administration site conditions	1	2017-04-27	9	5	Mild	rDEN3ï¿†30-Probably related	None	Resolved	2017-05-02	rDEN3ï¿†30 0.5 mL	AE		Placebo 0.5 mL		Placebo 0.5 mL; rDEN3ï¿†30 0.5 mL
309.05.795486	2	2017-06-23	Sol_Clin	Fatigue	Fatigue	General disorders and administration site conditions	2	2017-06-28	5	4	Mild	rDEN3ï¿†30-Probably related	None	Resolved	2017-07-02	rDEN3ï¿†30 0.5 mL	AE		Placebo 0.5 mL		Placebo 0.5 mL; rDEN3ï¿†30 0.5 mL
309.05.795486	2	2017-06-23	Sol_Local	Injection site tenderness	Injection site tenderness	General disorders and administration site conditions	1	2017-06-23	0	8	Mild	rDEN3ï¿†30-Probably related	None	Resolved	2017-07-01	rDEN3ï¿†30 0.5 mL	AE		Placebo 0.5 mL	rDEN3ï¿†30 0.5 mL	Placebo 0.5 mL; rDEN3ï¿†30 0.5 mL
309.05.795486	2	2017-06-23	Sol_Clin	Retro-orbital pain	Retro-orbital pain	Eye disorders	1	2017-06-28	5	5	Mild	rDEN3ï¿†30-Probably related	None	Resolved	2017-07-03	rDEN3ï¿†30 0.5 mL	AE		Placebo 0.5 mL		Placebo 0.5 mL; rDEN3ï¿†30 0.5 mL
309.05.795486	2	2017-06-23	Sol_Local	Injection site erythema	Injection site erythema	General disorders and administration site conditions	1	2017-06-30	7	3	Moderate	rDEN3ï¿†30-Definitely related	None	Resolved	2017-07-03	rDEN3ï¿†30 0.5 mL	AE		Placebo 0.5 mL		Placebo 0.5 mL; rDEN3ï¿†30 0.5 mL
309.05.795486	2	2017-06-23	Sol_Clin	Photophobia	Photophobia	Eye disorders	1	2017-07-01	8	2	Mild	rDEN3ï¿†30-Probably related	None	Resolved	2017-07-03	rDEN3ï¿†30 0.5 mL	AE		Placebo 0.5 mL		Placebo 0.5 mL; rDEN3ï¿†30 0.5 mL
309.05.795486	2	2017-06-23	Sol_Clin	Dengue-Like Rash	Generalized maculopapular rash	Skin and subcutaneous tissue disorders	1	2017-06-30	7	5	Moderate	rDEN3ï¿†30-Definitely related	None	Resolved	2017-07-05	rDEN3ï¿†30 0.5 mL	AE		Placebo 0.5 mL		Placebo 0.5 mL; rDEN3ï¿†30 0.5 mL
309.05.795486	2	2017-06-23	Sol_Clin	Dengue-Like Rash	Generalized maculopapular rash	Skin and subcutaneous tissue disorders	2	2017-07-05	12	9	Mild	rDEN3ï¿†30-Definitely related	None	Resolved	2017-07-14	rDEN3ï¿†30 0.5 mL	AE		Placebo 0.5 mL		Placebo 0.5 mL; rDEN3ï¿†30 0.5 mL
309.05.535412	2	2017-06-15	Sol_Clin	Fatigue	Fatigue	General disorders and administration site conditions	2	2017-06-16	1	34	Mild	rDEN3ï¿†30-Probably related	None	Resolved	2017-07-20	rDEN3ï¿†30 0.5 mL	AE		Placebo 0.5 mL		Placebo 0.5 mL; rDEN3ï¿†30 0.5 mL
309.05.535412	2	2017-06-15	Sol_Local	Injection site tenderness	Injection site tenderness	General disorders and administration site conditions	1	2017-06-16	1	7	Mild	rDEN3ï¿†30-Definitely related	None	Resolved	2017-06-23	rDEN3ï¿†30 0.5 mL	AE		Placebo 0.5 mL		Placebo 0.5 mL; rDEN3ï¿†30 0.5 mL
309.05.535412	2	2017-06-15	Sol_Local	Injection site erythema	Injection site erythema	General disorders and administration site conditions	1	2017-06-18	3	5	Moderate	rDEN3ï¿†30-Definitely related	None	Resolved	2017-06-23	rDEN3ï¿†30 0.5 mL	AE		Placebo 0.5 mL		Placebo 0.5 mL; rDEN3ï¿†30 0.5 mL
309.05.535412	2	2017-06-15	Sol_Local	Injection site induration	Injection site induration	General disorders and administration site conditions	1	2017-06-18	3	4	Moderate	rDEN3ï¿†30-Definitely related	None	Resolved	2017-06-22	rDEN3ï¿†30 0.5 mL	AE		Placebo 0.5 mL		Placebo 0.5 mL; rDEN3ï¿†30 0.5 mL
309.05.535412	2	2017-06-15	Sol_Clin	Dengue-Like Rash	Generalized maculopapular rash	Skin and subcutaneous tissue disorders	1	2017-06-25	10	2	Moderate	rDEN3ï¿†30-Definitely related	None	Resolved	2017-06-27	rDEN3ï¿†30 0.5 mL	AE		Placebo 0.5 mL		Placebo 0.5 mL; rDEN3ï¿†30 0.5 mL
309.05.535412	2	2017-06-15	Sol_Clin	Dengue-Like Rash	Generalized maculopapular rash	Skin and subcutaneous tissue disorders	2	2017-06-27	12	9	Mild	rDEN3ï¿†30-Definitely related	None	Resolved	2017-07-06	rDEN3ï¿†30 0.5 mL	AE		Placebo 0.5 mL		Placebo 0.5 mL; rDEN3ï¿†30 0.5 mL
309.05.535412	2	2017-06-15	Sol_Clin	Dengue-Like Rash	Generalized maculopapular rash	Skin and subcutaneous tissue disorders	3	2017-06-22	7	3	Mild	rDEN3ï¿†30-Definitely related	None	Resolved	2017-06-25	rDEN3ï¿†30 0.5 mL	AE		Placebo 0.5 mL		Placebo 0.5 mL; rDEN3ï¿†30 0.5 mL
309.05.526253	2	2017-06-05	Sol_Local	Injection site erythema	Injection site erythema	General disorders and administration site conditions	2	2017-06-12	7	21	Moderate	rDEN3ï¿†30-Definitely related	None	Resolved	2017-07-03	rDEN3ï¿†30 0.5 mL	AE		Placebo 0.5 mL		Placebo 0.5 mL; rDEN3ï¿†30 0.5 mL
309.05.526253	2	2017-06-05	Sol_Clin	Headache	Headache	Nervous system disorders	10	2017-06-12	7	0.5	Mild	rDEN3ï¿†30-Possibly related	None	Resolved	2017-06-12	rDEN3ï¿†30 0.5 mL	AE		Placebo 0.5 mL		Placebo 0.5 mL; rDEN3ï¿†30 0.5 mL
309.05.526253	2	2017-06-05	Sol_Clin	Fatigue	Fatigue	General disorders and administration site conditions	1	2017-06-08	3	9	Mild	rDEN3ï¿†30-Probably related	None	Resolved	2017-06-17	rDEN3ï¿†30 0.5 mL	AE		Placebo 0.5 mL		Placebo 0.5 mL; rDEN3ï¿†30 0.5 mL
309.05.526253	2	2017-06-05	Sol_Local	Injection site induration	Injection site induration	General disorders and administration site conditions	1	2017-06-12	7	3	Moderate	rDEN3ï¿†30-Definitely related	None	Resolved	2017-06-15	rDEN3ï¿†30 0.5 mL	AE		Placebo 0.5 mL		Placebo 0.5 mL; rDEN3ï¿†30 0.5 mL
309.05.526253	2	2017-06-05	Sol_Clin	Dengue-Like Rash	Generalized maculopapular rash	Skin and subcutaneous tissue disorders	1	2017-06-12	7	1	Mild	rDEN3ï¿†30-Definitely related	None	Resolved	2017-06-13	rDEN3ï¿†30 0.5 mL	AE		Placebo 0.5 mL		Placebo 0.5 mL; rDEN3ï¿†30 0.5 mL
309.05.526253	2	2017-06-05	Sol_Clin	Dengue-Like Rash	Generalized maculopapular rash	Skin and subcutaneous tissue disorders	2	2017-06-13	8	3	Moderate	rDEN3ï¿†30-Definitely related	None	Resolved	2017-06-16	rDEN3ï¿†30 0.5 mL	AE		Placebo 0.5 mL		Placebo 0.5 mL; rDEN3ï¿†30 0.5 mL
309.05.526253	2	2017-06-05	Sol_Clin	Dengue-Like Rash	Generalized maculopapular rash	Skin and subcutaneous tissue disorders	3	2017-06-16	11	8	Mild	rDEN3ï¿†30-Definitely related	None	Resolved	2017-06-24	rDEN3ï¿†30 0.5 mL	AE		Placebo 0.5 mL		Placebo 0.5 mL; rDEN3ï¿†30 0.5 mL

## Sheet: Table 7
Subject	Vaccination	VacDate	AE.Type	AE.Term	MedDRA.LLT	MedDRA.System.Organ.Class	Episode	Onset.Date	Onset.Day	Duration	Severity	Relationship	Action.Taken	Outcome	End.Date	Latest.Study.Product.before.AE	AE.SAE	Pre.existing	Previous.Dose	Study.Product.s..given.on.Onset.Day	Cumulative.Study.Products.Given
286.01.178431	1	2013-06-13	Sol_Clin	Dengue vaccine like rash	Localized maculopapular rash	Skin and subcutaneous tissue disorders	1	2013-06-23	10	1	Mild	rDEN2ï¿†30-7169 (Lot DEN2#103B)-Definitely related	None	Resolved	2013-06-24	rDEN2ï¿†30-7169 (Lot DEN2#103B) 0.5mL	AE	NA	NA		rDEN2ï¿†30-7169 (Lot DEN2#103B) 0.5mL
286.01.178431	1	2013-06-13	Sol_Clin	Dengue vaccine like rash	Localized maculopapular rash	Skin and subcutaneous tissue disorders	2	2013-06-24	11	1	Moderate	rDEN2ï¿†30-7169 (Lot DEN2#103B)-Definitely related	None	Resolved	2013-06-25	rDEN2ï¿†30-7169 (Lot DEN2#103B) 0.5mL	AE	NA	NA		rDEN2ï¿†30-7169 (Lot DEN2#103B) 0.5mL
286.01.178431	1	2013-06-13	Sol_Clin	Dengue vaccine like rash	Localized maculopapular rash	Skin and subcutaneous tissue disorders	3	2013-06-25	12	2	Mild	rDEN2ï¿†30-7169 (Lot DEN2#103B)-Definitely related	None	Resolved	2013-06-27	rDEN2ï¿†30-7169 (Lot DEN2#103B) 0.5mL	AE	NA	NA		rDEN2ï¿†30-7169 (Lot DEN2#103B) 0.5mL
286.01.208805	1	2013-07-01	Sol_Clin	Dengue vaccine like rash	Localized maculopapular rash	Skin and subcutaneous tissue disorders	1	2013-07-11	10	6	Mild	rDEN2ï¿†30-7169 (Lot DEN2#103B)-Definitely related	None	Resolved	2013-07-17	rDEN2ï¿†30-7169 (Lot DEN2#103B) 0.5mL	AE	NA	NA		rDEN2ï¿†30-7169 (Lot DEN2#103B) 0.5mL
286.01.208805	1	2013-07-01	Sol_Lab	Neutropenia	Neutropenia	Blood and lymphatic system disorders	1	2013-07-12	11	6	Mild	rDEN2ï¿†30-7169 (Lot DEN2#103B)-Probably related	None	Resolved	2013-07-18	rDEN2ï¿†30-7169 (Lot DEN2#103B) 0.5mL	AE	NA	NA		rDEN2ï¿†30-7169 (Lot DEN2#103B) 0.5mL
286.01.208805	1	2013-07-01	Sol_Clin	Retro-orbital pain	Retro-orbital pain	Eye disorders	1	2013-07-11	10	0.5	Mild	rDEN2ï¿†30-7169 (Lot DEN2#103B)-Probably related	None	Resolved	2013-07-11	rDEN2ï¿†30-7169 (Lot DEN2#103B) 0.5mL	AE	NA	NA		rDEN2ï¿†30-7169 (Lot DEN2#103B) 0.5mL
286.01.246282	1	2013-06-22	Sol_Clin	Fatigue	Fatigue	General disorders and administration site conditions	1	2013-07-01	9	1	Mild	rDEN2ï¿†30-7169 (Lot DEN2#103B)-Possibly related	None	Resolved	2013-07-02	rDEN2ï¿†30-7169 (Lot DEN2#103B) 0.5mL	AE	NA	NA		rDEN2ï¿†30-7169 (Lot DEN2#103B) 0.5mL
286.01.246282	1	2013-06-22	Sol_Lab	Neutropenia	Neutropenia	Blood and lymphatic system disorders	1	2013-07-02	10	4	Moderate	rDEN2ï¿†30-7169 (Lot DEN2#103B)-Probably related	None	Resolved	2013-07-06	rDEN2ï¿†30-7169 (Lot DEN2#103B) 0.5mL	AE	NA	NA		rDEN2ï¿†30-7169 (Lot DEN2#103B) 0.5mL
286.01.246282	1	2013-06-22	Sol_Clin	Retro-orbital pain	Retro-orbital pain	Eye disorders	1	2013-06-30	8	0.5	Mild	rDEN2ï¿†30-7169 (Lot DEN2#103B)-Probably related	None	Resolved	2013-06-30	rDEN2ï¿†30-7169 (Lot DEN2#103B) 0.5mL	AE	NA	NA		rDEN2ï¿†30-7169 (Lot DEN2#103B) 0.5mL
286.01.246282	1	2013-06-22	Sol_Clin	Retro-orbital pain	Retro-orbital pain	Eye disorders	2	2013-07-01	9	1	Mild	rDEN2ï¿†30-7169 (Lot DEN2#103B)-Probably related	None	Resolved	2013-07-02	rDEN2ï¿†30-7169 (Lot DEN2#103B) 0.5mL	AE	NA	NA		rDEN2ï¿†30-7169 (Lot DEN2#103B) 0.5mL
286.01.307060	1	2013-06-12	Sol_Clin	Dengue vaccine like rash	Localized maculopapular rash	Skin and subcutaneous tissue disorders	1	2013-06-23	11	3	Mild	rDEN2ï¿†30-7169 (Lot DEN2#103B)-Definitely related	None	Resolved	2013-06-26	rDEN2ï¿†30-7169 (Lot DEN2#103B) 0.5mL	AE	NA	NA		rDEN2ï¿†30-7169 (Lot DEN2#103B) 0.5mL
286.01.396464	1	2013-06-16	Sol_Lab	Activated partial thromboplastin time prolonged	Activated partial thromboplastin time prolonged	Investigations	1	2013-06-24	8	3	Mild	rDEN2ï¿†30-7169 (Lot DEN2#103B)-Possibly related	None	Resolved	2013-06-27	rDEN2ï¿†30-7169 (Lot DEN2#103B) 0.5mL	AE	NA	NA		rDEN2ï¿†30-7169 (Lot DEN2#103B) 0.5mL
286.01.412350	1	2013-06-10	Sol_Clin	Dengue vaccine like rash	Localized maculopapular rash	Skin and subcutaneous tissue disorders	1	2013-06-19	9	6	Mild	rDEN2ï¿†30-7169 (Lot DEN2#103B)-Definitely related	None	Resolved	2013-06-25	rDEN2ï¿†30-7169 (Lot DEN2#103B) 0.5mL	AE	NA	NA		rDEN2ï¿†30-7169 (Lot DEN2#103B) 0.5mL
286.01.412350	1	2013-06-10	Sol_Clin	Fatigue	Fatigue	General disorders and administration site conditions	1	2013-06-19	9	1	Mild	rDEN2ï¿†30-7169 (Lot DEN2#103B)-Probably related	None	Resolved	2013-06-20	rDEN2ï¿†30-7169 (Lot DEN2#103B) 0.5mL	AE	NA	NA		rDEN2ï¿†30-7169 (Lot DEN2#103B) 0.5mL
286.01.412350	1	2013-06-10	Sol_Clin	Headache	Headache	Nervous system disorders	1	2013-06-18	8	2	Mild	rDEN2ï¿†30-7169 (Lot DEN2#103B)-Possibly related	None	Resolved	2013-06-20	rDEN2ï¿†30-7169 (Lot DEN2#103B) 0.5mL	AE	NA	NA		rDEN2ï¿†30-7169 (Lot DEN2#103B) 0.5mL
286.01.412350	1	2013-06-10	Sol_Clin	Myalgia	Myalgia	Musculoskeletal and connective tissue disorders	1	2013-06-19	9	1	Mild	rDEN2ï¿†30-7169 (Lot DEN2#103B)-Probably related	None	Resolved	2013-06-20	rDEN2ï¿†30-7169 (Lot DEN2#103B) 0.5mL	AE	NA	NA		rDEN2ï¿†30-7169 (Lot DEN2#103B) 0.5mL
286.01.412350	1	2013-06-10	Sol_Lab	Neutropenia	Neutropenia	Blood and lymphatic system disorders	1	2013-06-21	11	3	Moderate	rDEN2ï¿†30-7169 (Lot DEN2#103B)-Probably related	None	Resolved	2013-06-24	rDEN2ï¿†30-7169 (Lot DEN2#103B) 0.5mL	AE	NA	NA		rDEN2ï¿†30-7169 (Lot DEN2#103B) 0.5mL
286.01.412350	1	2013-06-10	Sol_Clin	Retro-orbital pain	Retro-orbital pain	Eye disorders	1	2013-06-18	8	3	Mild	rDEN2ï¿†30-7169 (Lot DEN2#103B)-Probably related	None	Resolved	2013-06-21	rDEN2ï¿†30-7169 (Lot DEN2#103B) 0.5mL	AE	NA	NA		rDEN2ï¿†30-7169 (Lot DEN2#103B) 0.5mL
286.01.517716	1	2013-06-20	Other	Dengue-Like Rash	Generalized maculopapular rash	Skin and subcutaneous tissue disorders	1	2013-06-24	4	5	Mild	rDEN2ï¿†30-7169 (Lot DEN2#103B)-Definitely related	None	Resolved	2013-06-29	rDEN2ï¿†30-7169 (Lot DEN2#103B) 0.5mL	AE	NA	NA		rDEN2ï¿†30-7169 (Lot DEN2#103B) 0.5mL
286.01.517716	1	2013-06-20	Other	Dengue-Like Rash	Generalized maculopapular rash	Skin and subcutaneous tissue disorders	2	2013-06-29	9	5	Moderate	rDEN2ï¿†30-7169 (Lot DEN2#103B)-Definitely related	None	Resolved	2013-07-04	rDEN2ï¿†30-7169 (Lot DEN2#103B) 0.5mL	AE	NA	NA		rDEN2ï¿†30-7169 (Lot DEN2#103B) 0.5mL
286.01.517716	1	2013-06-20	Other	Dengue-Like Rash	Generalized maculopapular rash	Skin and subcutaneous tissue disorders	3	2013-07-04	14	3	Mild	rDEN2ï¿†30-7169 (Lot DEN2#103B)-Definitely related	None	Resolved	2013-07-07	rDEN2ï¿†30-7169 (Lot DEN2#103B) 0.5mL	AE	NA	NA		rDEN2ï¿†30-7169 (Lot DEN2#103B) 0.5mL
286.01.517716	1	2013-06-20	Sol_Clin	Fatigue	Fatigue	General disorders and administration site conditions	1	2013-06-28	8	1	Mild	rDEN2ï¿†30-7169 (Lot DEN2#103B)-Probably related	None	Resolved	2013-06-29	rDEN2ï¿†30-7169 (Lot DEN2#103B) 0.5mL	AE	NA	NA		rDEN2ï¿†30-7169 (Lot DEN2#103B) 0.5mL
286.01.517716	1	2013-06-20	Sol_Clin	Headache	Headache	Nervous system disorders	3	2013-06-30	10	1	Mild	rDEN2ï¿†30-7169 (Lot DEN2#103B)-Possibly related	None	Resolved	2013-07-01	rDEN2ï¿†30-7169 (Lot DEN2#103B) 0.5mL	AE	NA	NA		rDEN2ï¿†30-7169 (Lot DEN2#103B) 0.5mL
286.01.517716	1	2013-06-20	Sol_Clin	Myalgia	Myalgia	Musculoskeletal and connective tissue disorders	1	2013-06-28	8	1	Mild	rDEN2ï¿†30-7169 (Lot DEN2#103B)-Probably related	None	Resolved	2013-06-29	rDEN2ï¿†30-7169 (Lot DEN2#103B) 0.5mL	AE	NA	NA		rDEN2ï¿†30-7169 (Lot DEN2#103B) 0.5mL
286.01.517716	1	2013-06-20	Sol_Lab	Neutropenia	Neutropenia	Blood and lymphatic system disorders	1	2013-07-01	11	3	Mild	rDEN2ï¿†30-7169 (Lot DEN2#103B)-Probably related	None	Resolved	2013-07-04	rDEN2ï¿†30-7169 (Lot DEN2#103B) 0.5mL	AE	NA	NA		rDEN2ï¿†30-7169 (Lot DEN2#103B) 0.5mL
286.01.517716	1	2013-06-20	Sol_Lab	Prothrombin time prolonged	Prothrombin time prolonged	Investigations	2	2013-07-11	21	14	Mild	rDEN2ï¿†30-7169 (Lot DEN2#103B)-Possibly related	None	Resolved	2013-07-25	rDEN2ï¿†30-7169 (Lot DEN2#103B) 0.5mL	AE	NA	NA		rDEN2ï¿†30-7169 (Lot DEN2#103B) 0.5mL
286.01.755339	1	2013-07-01	Sol_Clin	Dengue vaccine like rash	Localized maculopapular rash	Skin and subcutaneous tissue disorders	1	2013-07-13	12	3	Mild	rDEN2ï¿†30-7169 (Lot DEN2#103B)-Probably related	None	Resolved	2013-07-16	rDEN2ï¿†30-7169 (Lot DEN2#103B) 0.5mL	AE	NA	NA		rDEN2ï¿†30-7169 (Lot DEN2#103B) 0.5mL
286.01.755339	1	2013-07-01	Sol_Local	Pruritis associated with injection	Injection site pruritus	General disorders and administration site conditions	1	2013-07-01	0	0.5	Mild	rDEN2ï¿†30-7169 (Lot DEN2#103B)-Probably related	None	Resolved	2013-07-01	rDEN2ï¿†30-7169 (Lot DEN2#103B) 0.5mL	AE	NA	NA	rDEN2ï¿†30-7169 (Lot DEN2#103B) 0.5mL	rDEN2ï¿†30-7169 (Lot DEN2#103B) 0.5mL
286.01.838285	1	2013-07-01	Sol_Clin	Dengue vaccine like rash	Localized maculopapular rash	Skin and subcutaneous tissue disorders	1	2013-07-12	11	4	Moderate	rDEN2ï¿†30-7169 (Lot DEN2#103B)-Definitely related	Remedial Therapy	Resolved	2013-07-16	rDEN2ï¿†30-7169 (Lot DEN2#103B) 0.5mL	AE	NA	NA		rDEN2ï¿†30-7169 (Lot DEN2#103B) 0.5mL
286.01.903893	1	2013-06-15	Sol_Clin	Dengue vaccine like rash	Localized maculopapular rash	Skin and subcutaneous tissue disorders	1	2013-06-26	11	10	Moderate	rDEN2ï¿†30-7169 (Lot DEN2#103B)-Definitely related	Remedial Therapy	Resolved	2013-07-06	rDEN2ï¿†30-7169 (Lot DEN2#103B) 0.5mL	AE	NA	NA		rDEN2ï¿†30-7169 (Lot DEN2#103B) 0.5mL
286.01.903893	1	2013-06-15	Sol_Clin	Fatigue	Fatigue	General disorders and administration site conditions	1	2013-06-15	0	0.5	Mild	rDEN2ï¿†30-7169 (Lot DEN2#103B)-Possibly related	None	Resolved	2013-06-15	rDEN2ï¿†30-7169 (Lot DEN2#103B) 0.5mL	AE	NA	NA	rDEN2ï¿†30-7169 (Lot DEN2#103B) 0.5mL	rDEN2ï¿†30-7169 (Lot DEN2#103B) 0.5mL
286.01.903893	1	2013-06-15	Sol_Clin	Fatigue	Fatigue	General disorders and administration site conditions	2	2013-06-20	5	2	Mild	rDEN2ï¿†30-7169 (Lot DEN2#103B)-Possibly related	None	Resolved	2013-06-22	rDEN2ï¿†30-7169 (Lot DEN2#103B) 0.5mL	AE	NA	NA		rDEN2ï¿†30-7169 (Lot DEN2#103B) 0.5mL
286.01.903893	1	2013-06-15	Sol_Clin	Fatigue	Fatigue	General disorders and administration site conditions	3	2013-06-23	8	0.5	Mild	rDEN2ï¿†30-7169 (Lot DEN2#103B)-Possibly related	None	Resolved	2013-06-23	rDEN2ï¿†30-7169 (Lot DEN2#103B) 0.5mL	AE	NA	NA		rDEN2ï¿†30-7169 (Lot DEN2#103B) 0.5mL
286.01.903893	1	2013-06-15	Sol_Clin	Fatigue	Fatigue	General disorders and administration site conditions	4	2013-07-01	16	5	Mild	rDEN2ï¿†30-7169 (Lot DEN2#103B)-Possibly related	None	Resolved	2013-07-06	rDEN2ï¿†30-7169 (Lot DEN2#103B) 0.5mL	AE	NA	NA		rDEN2ï¿†30-7169 (Lot DEN2#103B) 0.5mL
286.01.903893	1	2013-06-15	Sol_Clin	Headache	Headache	Nervous system disorders	1	2013-06-20	5	0.5	Mild	rDEN2ï¿†30-7169 (Lot DEN2#103B)-Possibly related	None	Resolved	2013-06-20	rDEN2ï¿†30-7169 (Lot DEN2#103B) 0.5mL	AE	NA	NA		rDEN2ï¿†30-7169 (Lot DEN2#103B) 0.5mL
286.01.903893	1	2013-06-15	Sol_Clin	Headache	Headache	Nervous system disorders	2	2013-07-01	16	1	Mild	rDEN2ï¿†30-7169 (Lot DEN2#103B)-Possibly related	None	Resolved	2013-07-02	rDEN2ï¿†30-7169 (Lot DEN2#103B) 0.5mL	AE	NA	NA		rDEN2ï¿†30-7169 (Lot DEN2#103B) 0.5mL
286.01.903893	1	2013-06-15	Sol_Clin	Headache	Headache	Nervous system disorders	3	2013-07-02	17	0.5	Mild	rDEN2ï¿†30-7169 (Lot DEN2#103B)-Possibly related	None	Resolved	2013-07-02	rDEN2ï¿†30-7169 (Lot DEN2#103B) 0.5mL	AE	NA	NA		rDEN2ï¿†30-7169 (Lot DEN2#103B) 0.5mL
286.01.903893	1	2013-06-15	Sol_Clin	Nausea	Nausea	Gastrointestinal disorders	1	2013-06-20	5	0.5	Mild	rDEN2ï¿†30-7169 (Lot DEN2#103B)-Possibly related	None	Resolved	2013-06-20	rDEN2ï¿†30-7169 (Lot DEN2#103B) 0.5mL	AE	NA	NA		rDEN2ï¿†30-7169 (Lot DEN2#103B) 0.5mL
286.01.903893	1	2013-06-15	Sol_Clin	Nausea	Nausea	Gastrointestinal disorders	2	2013-07-01	16	0.5	Mild	rDEN2ï¿†30-7169 (Lot DEN2#103B)-Possibly related	None	Resolved	2013-07-01	rDEN2ï¿†30-7169 (Lot DEN2#103B) 0.5mL	AE	NA	NA		rDEN2ï¿†30-7169 (Lot DEN2#103B) 0.5mL
286.01.903893	1	2013-06-15	Sol_Clin	Photophobia	Photophobia	Eye disorders	1	2013-06-20	5	0.5	Mild	rDEN2ï¿†30-7169 (Lot DEN2#103B)-Possibly related	None	Resolved	2013-06-20	rDEN2ï¿†30-7169 (Lot DEN2#103B) 0.5mL	AE	NA	NA		rDEN2ï¿†30-7169 (Lot DEN2#103B) 0.5mL
286.01.903893	1	2013-06-15	Sol_Clin	Photophobia	Photophobia	Eye disorders	2	2013-07-01	16	0.5	Mild	rDEN2ï¿†30-7169 (Lot DEN2#103B)-Possibly related	None	Resolved	2013-07-01	rDEN2ï¿†30-7169 (Lot DEN2#103B) 0.5mL	AE	NA	NA		rDEN2ï¿†30-7169 (Lot DEN2#103B) 0.5mL
286.01.903893	1	2013-06-15	Sol_Clin	Retro-orbital pain	Retro-orbital pain	Eye disorders	1	2013-06-21	6	0.5	Mild	rDEN2ï¿†30-7169 (Lot DEN2#103B)-Possibly related	None	Resolved	2013-06-21	rDEN2ï¿†30-7169 (Lot DEN2#103B) 0.5mL	AE	NA	NA		rDEN2ï¿†30-7169 (Lot DEN2#103B) 0.5mL
286.01.903893	1	2013-06-15	Sol_Clin	Retro-orbital pain	Retro-orbital pain	Eye disorders	2	2013-07-01	16	5	Mild	rDEN2ï¿†30-7169 (Lot DEN2#103B)-Possibly related	None	Resolved	2013-07-06	rDEN2ï¿†30-7169 (Lot DEN2#103B) 0.5mL	AE	NA	NA		rDEN2ï¿†30-7169 (Lot DEN2#103B) 0.5mL
287.03.134717	2	2014-07-03	Sol_Clin	Dengue vaccine like rash	Localized maculopapular rash	Skin and subcutaneous tissue disorders	1	2014-07-13	10	4	Mild	rDEN2ï¿†30-7169 (Lot DEN2#103B)-Definitely related	None	Resolved	2014-07-17	rDEN2ï¿†30-7169 (Lot DEN2#103B) 0.5 mL	AE		Placebo 0.5 mL		Placebo 0.5 mL; rDEN2ï¿†30-7169 (Lot DEN2#103B) 0.5 mL
287.03.193796	2	2014-05-31	Sol_Clin	Dengue vaccine like rash	Localized maculopapular rash	Skin and subcutaneous tissue disorders	1	2014-06-07	7	11	Mild	rDEN2ï¿†30-7169 (Lot DEN2#103B)-Definitely related	None	Resolved	2014-06-18	rDEN2ï¿†30-7169 (Lot DEN2#103B) 0.5 mL	AE		Placebo 0.5 mL		Placebo 0.5 mL; rDEN2ï¿†30-7169 (Lot DEN2#103B) 0.5 mL
287.03.298823	2	2014-10-05	Sol_Clin	Dengue vaccine like rash	Localized maculopapular rash	Skin and subcutaneous tissue disorders	1	2014-10-14	9	6	Mild	rDEN2ï¿†30-7169 (Lot DEN2#103B)-Definitely related	None	Resolved	2014-10-20	rDEN2ï¿†30-7169 (Lot DEN2#103B) 0.5 mL	AE		Placebo 0.5 mL		Placebo 0.5 mL; rDEN2ï¿†30-7169 (Lot DEN2#103B) 0.5 mL
287.03.298823	2	2014-10-05	Sol_Clin	Fatigue	Fatigue	General disorders and administration site conditions	2	2014-10-11	6	2	Mild	rDEN2ï¿†30-7169 (Lot DEN2#103B)-Probably related	None	Resolved	2014-10-13	rDEN2ï¿†30-7169 (Lot DEN2#103B) 0.5 mL	AE	Y	Placebo 0.5 mL		Placebo 0.5 mL; rDEN2ï¿†30-7169 (Lot DEN2#103B) 0.5 mL
287.03.298823	2	2014-10-05	Sol_Clin	Headache	Headache	Nervous system disorders	1	2014-10-13	8	2	Mild	rDEN2ï¿†30-7169 (Lot DEN2#103B)-Probably related	None	Resolved	2014-10-15	rDEN2ï¿†30-7169 (Lot DEN2#103B) 0.5 mL	AE		Placebo 0.5 mL		Placebo 0.5 mL; rDEN2ï¿†30-7169 (Lot DEN2#103B) 0.5 mL
287.03.298823	2	2014-10-05	Sol_Lab	Hemoglobin decreased	Hemoglobin decreased	Investigations	2	2014-10-07	2	26	Mild	rDEN2ï¿†30-7169 (Lot DEN2#103B)-Probably related	None	Resolved	2014-11-02	rDEN2ï¿†30-7169 (Lot DEN2#103B) 0.5 mL	AE		Placebo 0.5 mL		Placebo 0.5 mL; rDEN2ï¿†30-7169 (Lot DEN2#103B) 0.5 mL
287.03.323706	2	2014-09-27	Sol_Clin	Arthralgia	Arthralgia	Musculoskeletal and connective tissue disorders	1	2014-10-06	9	2	Mild	rDEN2ï¿†30-7169 (Lot DEN2#103B)-Probably related	None	Resolved	2014-10-08	rDEN2ï¿†30-7169 (Lot DEN2#103B) 0.5 mL	AE		Placebo 0.5 mL		Placebo 0.5 mL; rDEN2ï¿†30-7169 (Lot DEN2#103B) 0.5 mL
287.03.323706	2	2014-09-27	Sol_Clin	Dengue-Like Rash	Generalized maculopapular rash	Skin and subcutaneous tissue disorders	1	2014-10-05	8	2	Mild	rDEN2ï¿†30-7169 (Lot DEN2#103B)-Definitely related	None	Resolved	2014-10-07	rDEN2ï¿†30-7169 (Lot DEN2#103B) 0.5 mL	AE		Placebo 0.5 mL		Placebo 0.5 mL; rDEN2ï¿†30-7169 (Lot DEN2#103B) 0.5 mL
287.03.323706	2	2014-09-27	Sol_Clin	Dengue-Like Rash	Generalized maculopapular rash	Skin and subcutaneous tissue disorders	2	2014-10-07	10	4	Moderate	rDEN2ï¿†30-7169 (Lot DEN2#103B)-Definitely related	None	Resolved	2014-10-11	rDEN2ï¿†30-7169 (Lot DEN2#103B) 0.5 mL	AE		Placebo 0.5 mL		Placebo 0.5 mL; rDEN2ï¿†30-7169 (Lot DEN2#103B) 0.5 mL
287.03.323706	2	2014-09-27	Sol_Clin	Dengue-Like Rash	Generalized maculopapular rash	Skin and subcutaneous tissue disorders	3	2014-10-11	14	5	Mild	rDEN2ï¿†30-7169 (Lot DEN2#103B)-Definitely related	None	Resolved	2014-10-16	rDEN2ï¿†30-7169 (Lot DEN2#103B) 0.5 mL	AE		Placebo 0.5 mL		Placebo 0.5 mL; rDEN2ï¿†30-7169 (Lot DEN2#103B) 0.5 mL
287.03.323706	2	2014-09-27	Sol_Clin	Myalgia	Myalgia	Musculoskeletal and connective tissue disorders	1	2014-10-06	9	2	Mild	rDEN2ï¿†30-7169 (Lot DEN2#103B)-Probably related	None	Resolved	2014-10-08	rDEN2ï¿†30-7169 (Lot DEN2#103B) 0.5 mL	AE		Placebo 0.5 mL		Placebo 0.5 mL; rDEN2ï¿†30-7169 (Lot DEN2#103B) 0.5 mL
287.03.323706	2	2014-09-27	Sol_Clin	Nausea	Nausea	Gastrointestinal disorders	1	2014-10-07	10	0.5	Mild	rDEN2ï¿†30-7169 (Lot DEN2#103B)-Possibly related	None	Resolved	2014-10-07	rDEN2ï¿†30-7169 (Lot DEN2#103B) 0.5 mL	AE		Placebo 0.5 mL		Placebo 0.5 mL; rDEN2ï¿†30-7169 (Lot DEN2#103B) 0.5 mL
287.03.323706	2	2014-09-27	Sol_Clin	Retro-orbital pain	Retro-orbital pain	Eye disorders	1	2014-10-05	8	3	Mild	rDEN2ï¿†30-7169 (Lot DEN2#103B)-Probably related	None	Resolved	2014-10-08	rDEN2ï¿†30-7169 (Lot DEN2#103B) 0.5 mL	AE		Placebo 0.5 mL		Placebo 0.5 mL; rDEN2ï¿†30-7169 (Lot DEN2#103B) 0.5 mL
287.03.326673	2	2014-08-28	Sol_Clin	Dengue-Like Rash	Generalized maculopapular rash	Skin and subcutaneous tissue disorders	1	2014-09-05	8	3	Mild	rDEN2ï¿†30-7169 (Lot DEN2#103B)-Definitely related	None	Resolved	2014-09-08	rDEN2ï¿†30-7169 (Lot DEN2#103B) 0.5 mL	AE		Placebo 0.5 mL		Placebo 0.5 mL; rDEN2ï¿†30-7169 (Lot DEN2#103B) 0.5 mL
287.03.326673	2	2014-08-28	Sol_Clin	Dengue-Like Rash	Generalized maculopapular rash	Skin and subcutaneous tissue disorders	2	2014-09-08	11	1	Moderate	rDEN2ï¿†30-7169 (Lot DEN2#103B)-Definitely related	None	Resolved	2014-09-09	rDEN2ï¿†30-7169 (Lot DEN2#103B) 0.5 mL	AE		Placebo 0.5 mL		Placebo 0.5 mL; rDEN2ï¿†30-7169 (Lot DEN2#103B) 0.5 mL
287.03.326673	2	2014-08-28	Sol_Clin	Dengue-Like Rash	Generalized maculopapular rash	Skin and subcutaneous tissue disorders	3	2014-09-10	13	2	Mild	rDEN2ï¿†30-7169 (Lot DEN2#103B)-Definitely related	None	Resolved	2014-09-12	rDEN2ï¿†30-7169 (Lot DEN2#103B) 0.5 mL	AE		Placebo 0.5 mL		Placebo 0.5 mL; rDEN2ï¿†30-7169 (Lot DEN2#103B) 0.5 mL
287.03.326673	2	2014-08-28	Sol_Clin	Headache	Headache	Nervous system disorders	2	2014-09-07	10	3	Mild	rDEN2ï¿†30-7169 (Lot DEN2#103B)-Possibly related	Remedial Therapy	Resolved	2014-09-10	rDEN2ï¿†30-7169 (Lot DEN2#103B) 0.5 mL	AE		Placebo 0.5 mL		Placebo 0.5 mL; rDEN2ï¿†30-7169 (Lot DEN2#103B) 0.5 mL
287.03.326673	2	2014-08-28	Sol_Clin	Retro-orbital pain	Retro-orbital pain	Eye disorders	1	2014-09-07	10	1	Mild	rDEN2ï¿†30-7169 (Lot DEN2#103B)-Possibly related	None	Resolved	2014-09-08	rDEN2ï¿†30-7169 (Lot DEN2#103B) 0.5 mL	AE		Placebo 0.5 mL		Placebo 0.5 mL; rDEN2ï¿†30-7169 (Lot DEN2#103B) 0.5 mL
287.03.353539	2	2014-08-05	Sol_Clin	Fatigue	Fatigue	General disorders and administration site conditions	2	2014-08-05	0	2	Mild	rDEN2ï¿†30-7169 (Lot DEN2#103B)-Possibly related	None	Resolved	2014-08-07	rDEN2ï¿†30-7169 (Lot DEN2#103B) 0.5 mL	AE		Tetravax-DV TV003 0.5 mL	rDEN2ï¿†30-7169 (Lot DEN2#103B) 0.5 mL	rDEN2ï¿†30-7169 (Lot DEN2#103B) 0.5 mL; Tetravax-DV TV003 0.5 mL
287.03.360848	2	2014-05-19	Sol_Lab	ALT increased	ALT increased	Investigations	1	2014-06-10	22	7	Mild	rDEN2ï¿†30-7169 (Lot DEN2#103B)-Possibly related	None	Resolved	2014-06-17	rDEN2ï¿†30-7169 (Lot DEN2#103B) 0.5 mL	AE		Placebo 0.5 mL		Placebo 0.5 mL; rDEN2ï¿†30-7169 (Lot DEN2#103B) 0.5 mL
287.03.360848	2	2014-05-19	Sol_Clin	Dengue vaccine like rash	Localized maculopapular rash	Skin and subcutaneous tissue disorders	1	2014-05-30	11	11	Mild	rDEN2ï¿†30-7169 (Lot DEN2#103B)-Definitely related	None	Resolved	2014-06-10	rDEN2ï¿†30-7169 (Lot DEN2#103B) 0.5 mL	AE		Placebo 0.5 mL		Placebo 0.5 mL; rDEN2ï¿†30-7169 (Lot DEN2#103B) 0.5 mL
287.03.360848	2	2014-05-19	Sol_Clin	Fatigue	Fatigue	General disorders and administration site conditions	1	2014-05-28	9	5	Mild	rDEN2ï¿†30-7169 (Lot DEN2#103B)-Possibly related	None	Resolved	2014-06-02	rDEN2ï¿†30-7169 (Lot DEN2#103B) 0.5 mL	AE		Placebo 0.5 mL		Placebo 0.5 mL; rDEN2ï¿†30-7169 (Lot DEN2#103B) 0.5 mL
287.03.360848	2	2014-05-19	Sol_Clin	Nausea	Nausea	Gastrointestinal disorders	2	2014-05-28	9	5	Mild	rDEN2ï¿†30-7169 (Lot DEN2#103B)-Possibly related	None	Resolved	2014-06-02	rDEN2ï¿†30-7169 (Lot DEN2#103B) 0.5 mL	AE		Placebo 0.5 mL		Placebo 0.5 mL; rDEN2ï¿†30-7169 (Lot DEN2#103B) 0.5 mL
287.03.374284	2	2014-07-02	Sol_Clin	Dengue-Like Rash	Generalized maculopapular rash	Skin and subcutaneous tissue disorders	1	2014-07-16	14	4	Mild	rDEN2ï¿†30-7169 (Lot DEN2#103B)-Definitely related	None	Resolved	2014-07-20	rDEN2ï¿†30-7169 (Lot DEN2#103B) 0.5 mL	AE		Placebo 0.5 mL		Placebo 0.5 mL; rDEN2ï¿†30-7169 (Lot DEN2#103B) 0.5 mL
287.03.374284	2	2014-07-02	Sol_Clin	Headache	Headache	Nervous system disorders	1	2014-07-12	10	0.5	Mild	rDEN2ï¿†30-7169 (Lot DEN2#103B)-Possibly related	None	Resolved	2014-07-12	rDEN2ï¿†30-7169 (Lot DEN2#103B) 0.5 mL	AE		Placebo 0.5 mL		Placebo 0.5 mL; rDEN2ï¿†30-7169 (Lot DEN2#103B) 0.5 mL
287.03.374284	2	2014-07-02	Sol_Lab	Thrombocytopenia	Thrombocytopenia	Blood and lymphatic system disorders	1	2014-07-13	11	10	Mild	rDEN2ï¿†30-7169 (Lot DEN2#103B)-Probably related	None	Resolved	2014-07-23	rDEN2ï¿†30-7169 (Lot DEN2#103B) 0.5 mL	AE		Placebo 0.5 mL		Placebo 0.5 mL; rDEN2ï¿†30-7169 (Lot DEN2#103B) 0.5 mL
287.03.422616	2	2014-06-25	Sol_Clin	Retro-orbital pain	Retro-orbital pain	Eye disorders	2	2014-07-02	7	0.5	Mild	rDEN2ï¿†30-7169 (Lot DEN2#103B)-Possibly related	None	Resolved	2014-07-02	rDEN2ï¿†30-7169 (Lot DEN2#103B) 0.5 mL	AE		Tetravax-DV TV003 0.5 mL		rDEN2ï¿†30-7169 (Lot DEN2#103B) 0.5 mL; Tetravax-DV TV003 0.5 mL
287.03.449326	2	2014-08-08	Sol_Clin	Dengue vaccine like rash	Localized maculopapular rash	Skin and subcutaneous tissue disorders	1	2014-08-19	11	7	Mild	rDEN2ï¿†30-7169 (Lot DEN2#103B)-Definitely related	None	Resolved	2014-08-26	rDEN2ï¿†30-7169 (Lot DEN2#103B) 0.5 mL	AE		Placebo 0.5 mL		Placebo 0.5 mL; rDEN2ï¿†30-7169 (Lot DEN2#103B) 0.5 mL
287.03.449326	2	2014-08-08	Sol_Clin	Retro-orbital pain	Retro-orbital pain	Eye disorders	1	2014-08-15	7	0.5	Mild	rDEN2ï¿†30-7169 (Lot DEN2#103B)-Possibly related	None	Resolved	2014-08-15	rDEN2ï¿†30-7169 (Lot DEN2#103B) 0.5 mL	AE		Placebo 0.5 mL		Placebo 0.5 mL; rDEN2ï¿†30-7169 (Lot DEN2#103B) 0.5 mL
287.03.449326	2	2014-08-08	Sol_Clin	Retro-orbital pain	Retro-orbital pain	Eye disorders	2	2014-08-16	8	0.5	Mild	rDEN2ï¿†30-7169 (Lot DEN2#103B)-Possibly related	None	Resolved	2014-08-16	rDEN2ï¿†30-7169 (Lot DEN2#103B) 0.5 mL	AE		Placebo 0.5 mL		Placebo 0.5 mL; rDEN2ï¿†30-7169 (Lot DEN2#103B) 0.5 mL
287.03.449326	2	2014-08-08	Sol_Clin	Retro-orbital pain	Retro-orbital pain	Eye disorders	3	2014-08-17	9	0.5	Mild	rDEN2ï¿†30-7169 (Lot DEN2#103B)-Possibly related	None	Resolved	2014-08-17	rDEN2ï¿†30-7169 (Lot DEN2#103B) 0.5 mL	AE		Placebo 0.5 mL		Placebo 0.5 mL; rDEN2ï¿†30-7169 (Lot DEN2#103B) 0.5 mL
287.03.499122	2	2014-06-04	Sol_Clin	Fatigue	Fatigue	General disorders and administration site conditions	1	2014-06-05	1	4	Mild	rDEN2ï¿†30-7169 (Lot DEN2#103B)-Possibly related	None	Resolved	2014-06-09	rDEN2ï¿†30-7169 (Lot DEN2#103B) 0.5 mL	AE		Tetravax-DV TV003 0.5 mL		rDEN2ï¿†30-7169 (Lot DEN2#103B) 0.5 mL; Tetravax-DV TV003 0.5 mL
287.03.535525	2	2014-08-26	Sol_Clin	Dengue-Like Rash	Generalized maculopapular rash	Skin and subcutaneous tissue disorders	1	2014-09-05	10	2	Moderate	rDEN2ï¿†30-7169 (Lot DEN2#103B)-Definitely related	None	Resolved	2014-09-07	rDEN2ï¿†30-7169 (Lot DEN2#103B) 0.5 mL	AE		Placebo 0.5 mL		Placebo 0.5 mL; rDEN2ï¿†30-7169 (Lot DEN2#103B) 0.5 mL
287.03.535525	2	2014-08-26	Sol_Clin	Dengue-Like Rash	Generalized maculopapular rash	Skin and subcutaneous tissue disorders	2	2014-09-08	13	4	Mild	rDEN2ï¿†30-7169 (Lot DEN2#103B)-Definitely related	None	Resolved	2014-09-12	rDEN2ï¿†30-7169 (Lot DEN2#103B) 0.5 mL	AE		Placebo 0.5 mL		Placebo 0.5 mL; rDEN2ï¿†30-7169 (Lot DEN2#103B) 0.5 mL
287.03.535525	2	2014-08-26	Sol_Clin	Headache	Headache	Nervous system disorders	1	2014-08-27	1	1	Mild	rDEN2ï¿†30-7169 (Lot DEN2#103B)-Possibly related	None	Resolved	2014-08-28	rDEN2ï¿†30-7169 (Lot DEN2#103B) 0.5 mL	AE		Placebo 0.5 mL		Placebo 0.5 mL; rDEN2ï¿†30-7169 (Lot DEN2#103B) 0.5 mL
287.03.535525	2	2014-08-26	Sol_Clin	Myalgia	Myalgia	Musculoskeletal and connective tissue disorders	1	2014-09-02	7	1	Mild	rDEN2ï¿†30-7169 (Lot DEN2#103B)-Possibly related	None	Resolved	2014-09-03	rDEN2ï¿†30-7169 (Lot DEN2#103B) 0.5 mL	AE		Placebo 0.5 mL		Placebo 0.5 mL; rDEN2ï¿†30-7169 (Lot DEN2#103B) 0.5 mL
287.03.535525	2	2014-08-26	Sol_Clin	Retro-orbital pain	Retro-orbital pain	Eye disorders	1	2014-09-03	8	1	Mild	rDEN2ï¿†30-7169 (Lot DEN2#103B)-Possibly related	None	Resolved	2014-09-04	rDEN2ï¿†30-7169 (Lot DEN2#103B) 0.5 mL	AE		Placebo 0.5 mL		Placebo 0.5 mL; rDEN2ï¿†30-7169 (Lot DEN2#103B) 0.5 mL
287.03.535525	2	2014-08-26	Sol_Lab	Thrombocytopenia	Thrombocytopenia	Blood and lymphatic system disorders	1	2014-09-03	8	1	Mild	rDEN2ï¿†30-7169 (Lot DEN2#103B)-Probably related	None	Resolved	2014-09-04	rDEN2ï¿†30-7169 (Lot DEN2#103B) 0.5 mL	AE		Placebo 0.5 mL		Placebo 0.5 mL; rDEN2ï¿†30-7169 (Lot DEN2#103B) 0.5 mL
287.03.535525	2	2014-08-26	Sol_Lab	Thrombocytopenia	Thrombocytopenia	Blood and lymphatic system disorders	2	2014-09-08	13	3	Mild	rDEN2ï¿†30-7169 (Lot DEN2#103B)-Probably related	None	Resolved	2014-09-11	rDEN2ï¿†30-7169 (Lot DEN2#103B) 0.5 mL	AE		Placebo 0.5 mL		Placebo 0.5 mL; rDEN2ï¿†30-7169 (Lot DEN2#103B) 0.5 mL
287.03.542607	2	2014-07-04	Sol_Clin	Dengue vaccine like rash	Localized maculopapular rash	Skin and subcutaneous tissue disorders	1	2014-07-15	11	10	Mild	rDEN2ï¿†30-7169 (Lot DEN2#103B)-Definitely related	None	Resolved	2014-07-25	rDEN2ï¿†30-7169 (Lot DEN2#103B) 0.5 mL	AE		Placebo 0.5 mL		Placebo 0.5 mL; rDEN2ï¿†30-7169 (Lot DEN2#103B) 0.5 mL
287.03.565934	2	2014-06-04	Sol_Clin	Dengue vaccine like rash	Localized maculopapular rash	Skin and subcutaneous tissue disorders	1	2014-06-15	11	5	Mild	rDEN2ï¿†30-7169 (Lot DEN2#103B)-Definitely related	None	Resolved	2014-06-20	rDEN2ï¿†30-7169 (Lot DEN2#103B) 0.5 mL	AE		Placebo 0.5 mL		Placebo 0.5 mL; rDEN2ï¿†30-7169 (Lot DEN2#103B) 0.5 mL
287.03.565934	2	2014-06-04	Sol_Lab	Neutropenia	Neutropenia	Blood and lymphatic system disorders	1	2014-06-15	11	3	Mild	rDEN2ï¿†30-7169 (Lot DEN2#103B)-Definitely related	None	Resolved	2014-06-18	rDEN2ï¿†30-7169 (Lot DEN2#103B) 0.5 mL	AE		Placebo 0.5 mL		Placebo 0.5 mL; rDEN2ï¿†30-7169 (Lot DEN2#103B) 0.5 mL
287.03.580677	2	2014-06-04	Sol_Lab	Neutropenia	Neutropenia	Blood and lymphatic system disorders	1	2014-06-14	10	1	Moderate	rDEN2ï¿†30-7169 (Lot DEN2#103B)-Probably related	None	Resolved	2014-06-15	rDEN2ï¿†30-7169 (Lot DEN2#103B) 0.5 mL	AE		Placebo 0.5 mL		Placebo 0.5 mL; rDEN2ï¿†30-7169 (Lot DEN2#103B) 0.5 mL
287.03.580677	2	2014-06-04	Sol_Lab	Neutropenia	Neutropenia	Blood and lymphatic system disorders	2	2014-06-15	11	3	Mild	rDEN2ï¿†30-7169 (Lot DEN2#103B)-Probably related	None	Resolved	2014-06-18	rDEN2ï¿†30-7169 (Lot DEN2#103B) 0.5 mL	AE		Placebo 0.5 mL		Placebo 0.5 mL; rDEN2ï¿†30-7169 (Lot DEN2#103B) 0.5 mL
287.03.611884	2	2014-06-01	Sol_Local	Injection site erythema	Injection site erythema	General disorders and administration site conditions	1	2014-06-03	2	2	Mild	rDEN2ï¿†30-7169 (Lot DEN2#103B)-Probably related	None	Resolved	2014-06-05	rDEN2ï¿†30-7169 (Lot DEN2#103B) 0.5 mL	AE		Tetravax-DV TV003 0.5 mL		rDEN2ï¿†30-7169 (Lot DEN2#103B) 0.5 mL; Tetravax-DV TV003 0.5 mL
287.03.649205	2	2014-05-20	Sol_Clin	Dengue vaccine like rash	Localized maculopapular rash	Skin and subcutaneous tissue disorders	1	2014-05-30	10	12	Mild	rDEN2ï¿†30-7169 (Lot DEN2#103B)-Definitely related	None	Resolved	2014-06-11	rDEN2ï¿†30-7169 (Lot DEN2#103B) 0.5 mL	AE		Placebo 0.5 mL		Placebo 0.5 mL; rDEN2ï¿†30-7169 (Lot DEN2#103B) 0.5 mL
287.03.674679	2	2014-09-23	Sol_Clin	Dengue-Like Rash	Generalized maculopapular rash	Skin and subcutaneous tissue disorders	1	2014-10-03	10	1	Mild	rDEN2ï¿†30-7169 (Lot DEN2#103B)-Definitely related	None	Resolved	2014-10-04	rDEN2ï¿†30-7169 (Lot DEN2#103B) 0.5 mL	AE		Placebo 0.5 mL		Placebo 0.5 mL; rDEN2ï¿†30-7169 (Lot DEN2#103B) 0.5 mL
287.03.674679	2	2014-09-23	Sol_Clin	Dengue-Like Rash	Generalized maculopapular rash	Skin and subcutaneous tissue disorders	2	2014-10-04	11	2	Moderate	rDEN2ï¿†30-7169 (Lot DEN2#103B)-Definitely related	None	Resolved	2014-10-06	rDEN2ï¿†30-7169 (Lot DEN2#103B) 0.5 mL	AE		Placebo 0.5 mL		Placebo 0.5 mL; rDEN2ï¿†30-7169 (Lot DEN2#103B) 0.5 mL
287.03.674679	2	2014-09-23	Sol_Clin	Dengue-Like Rash	Generalized maculopapular rash	Skin and subcutaneous tissue disorders	3	2014-10-06	13	3	Mild	rDEN2ï¿†30-7169 (Lot DEN2#103B)-Definitely related	None	Resolved	2014-10-09	rDEN2ï¿†30-7169 (Lot DEN2#103B) 0.5 mL	AE		Placebo 0.5 mL		Placebo 0.5 mL; rDEN2ï¿†30-7169 (Lot DEN2#103B) 0.5 mL
287.03.674679	2	2014-09-23	Sol_Clin	Fatigue	Fatigue	General disorders and administration site conditions	1	2014-10-02	9	5	Mild	rDEN2ï¿†30-7169 (Lot DEN2#103B)-Probably related	None	Resolved	2014-10-07	rDEN2ï¿†30-7169 (Lot DEN2#103B) 0.5 mL	AE		Placebo 0.5 mL		Placebo 0.5 mL; rDEN2ï¿†30-7169 (Lot DEN2#103B) 0.5 mL
287.03.674679	2	2014-09-23	Sol_Clin	Myalgia	Myalgia	Musculoskeletal and connective tissue disorders	1	2014-10-02	9	1	Mild	rDEN2ï¿†30-7169 (Lot DEN2#103B)-Probably related	None	Resolved	2014-10-03	rDEN2ï¿†30-7169 (Lot DEN2#103B) 0.5 mL	AE		Placebo 0.5 mL		Placebo 0.5 mL; rDEN2ï¿†30-7169 (Lot DEN2#103B) 0.5 mL
287.03.674679	2	2014-09-23	Sol_Clin	Myalgia	Myalgia	Musculoskeletal and connective tissue disorders	2	2014-10-03	10	2	Moderate	rDEN2ï¿†30-7169 (Lot DEN2#103B)-Probably related	Remedial Therapy	Resolved	2014-10-05	rDEN2ï¿†30-7169 (Lot DEN2#103B) 0.5 mL	AE		Placebo 0.5 mL		Placebo 0.5 mL; rDEN2ï¿†30-7169 (Lot DEN2#103B) 0.5 mL
287.03.674679	2	2014-09-23	Sol_Clin	Myalgia	Myalgia	Musculoskeletal and connective tissue disorders	3	2014-10-05	12	2	Mild	rDEN2ï¿†30-7169 (Lot DEN2#103B)-Probably related	None	Resolved	2014-10-07	rDEN2ï¿†30-7169 (Lot DEN2#103B) 0.5 mL	AE		Placebo 0.5 mL		Placebo 0.5 mL; rDEN2ï¿†30-7169 (Lot DEN2#103B) 0.5 mL
287.03.674679	2	2014-09-23	Sol_Clin	Retro-orbital pain	Retro-orbital pain	Eye disorders	1	2014-10-02	9	3	Mild	rDEN2ï¿†30-7169 (Lot DEN2#103B)-Probably related	None	Resolved	2014-10-05	rDEN2ï¿†30-7169 (Lot DEN2#103B) 0.5 mL	AE		Placebo 0.5 mL		Placebo 0.5 mL; rDEN2ï¿†30-7169 (Lot DEN2#103B) 0.5 mL
287.03.678972	2	2014-08-20	Sol_Lab	Neutropenia	Neutropenia	Blood and lymphatic system disorders	1	2014-09-03	14	2	Moderate	rDEN2ï¿†30-7169 (Lot DEN2#103B)-Definitely related	None	Resolved	2014-09-05	rDEN2ï¿†30-7169 (Lot DEN2#103B) 0.5 mL	AE		Placebo 0.5 mL		Placebo 0.5 mL; rDEN2ï¿†30-7169 (Lot DEN2#103B) 0.5 mL
287.03.687367	2	2014-06-19	Sol_Clin	Dengue-Like Rash	Generalized maculopapular rash	Skin and subcutaneous tissue disorders	3	2014-06-27	8	2	Mild	rDEN2ï¿†30-7169 (Lot DEN2#103B)-Definitely related	None	Resolved	2014-06-29	rDEN2ï¿†30-7169 (Lot DEN2#103B) 0.5 mL	AE		Placebo 0.5 mL		Placebo 0.5 mL; rDEN2ï¿†30-7169 (Lot DEN2#103B) 0.5 mL
287.03.687367	2	2014-06-19	Sol_Clin	Dengue-Like Rash	Generalized maculopapular rash	Skin and subcutaneous tissue disorders	1	2014-06-29	10	1	Moderate	rDEN2ï¿†30-7169 (Lot DEN2#103B)-Definitely related	None	Resolved	2014-06-30	rDEN2ï¿†30-7169 (Lot DEN2#103B) 0.5 mL	AE		Placebo 0.5 mL		Placebo 0.5 mL; rDEN2ï¿†30-7169 (Lot DEN2#103B) 0.5 mL
287.03.687367	2	2014-06-19	Sol_Clin	Dengue-Like Rash	Generalized maculopapular rash	Skin and subcutaneous tissue disorders	2	2014-06-30	11	10	Mild	rDEN2ï¿†30-7169 (Lot DEN2#103B)-Definitely related	None	Resolved	2014-07-10	rDEN2ï¿†30-7169 (Lot DEN2#103B) 0.5 mL	AE		Placebo 0.5 mL		Placebo 0.5 mL; rDEN2ï¿†30-7169 (Lot DEN2#103B) 0.5 mL
287.03.687367	2	2014-06-19	Sol_Clin	Headache	Headache	Nervous system disorders	1	2014-06-29	10	0.5	Mild	rDEN2ï¿†30-7169 (Lot DEN2#103B)-Possibly related	None	Resolved	2014-06-29	rDEN2ï¿†30-7169 (Lot DEN2#103B) 0.5 mL	AE		Placebo 0.5 mL		Placebo 0.5 mL; rDEN2ï¿†30-7169 (Lot DEN2#103B) 0.5 mL
287.03.687367	2	2014-06-19	Sol_Lab	Neutropenia	Neutropenia	Blood and lymphatic system disorders	1	2014-06-30	11	3	Moderate	rDEN2ï¿†30-7169 (Lot DEN2#103B)-Definitely related	None	Resolved	2014-07-03	rDEN2ï¿†30-7169 (Lot DEN2#103B) 0.5 mL	AE		Placebo 0.5 mL		Placebo 0.5 mL; rDEN2ï¿†30-7169 (Lot DEN2#103B) 0.5 mL
287.03.734562	2	2014-08-07	Sol_Clin	Headache	Headache	Nervous system disorders	2	2014-08-08	1	0.5	Mild	rDEN2ï¿†30-7169 (Lot DEN2#103B)-Possibly related	None	Resolved	2014-08-08	rDEN2ï¿†30-7169 (Lot DEN2#103B) 0.5 mL	AE		Tetravax-DV TV003 0.5 mL		rDEN2ï¿†30-7169 (Lot DEN2#103B) 0.5 mL; Tetravax-DV TV003 0.5 mL
287.03.788098	2	2014-08-16	Sol_Clin	Headache	Headache	Nervous system disorders	3	2014-08-17	1	0.5	Mild	rDEN2ï¿†30-7169 (Lot DEN2#103B)-Possibly related	Remedial Therapy	Resolved	2014-08-17	rDEN2ï¿†30-7169 (Lot DEN2#103B) 0.5 mL	AE	Y	Tetravax-DV TV003 0.5 mL		rDEN2ï¿†30-7169 (Lot DEN2#103B) 0.5 mL; Tetravax-DV TV003 0.5 mL
287.03.788098	2	2014-08-16	Sol_Clin	Headache	Headache	Nervous system disorders	4	2014-08-24	8	0.5	Mild	rDEN2ï¿†30-7169 (Lot DEN2#103B)-Possibly related	None	Resolved	2014-08-24	rDEN2ï¿†30-7169 (Lot DEN2#103B) 0.5 mL	AE	Y	Tetravax-DV TV003 0.5 mL		rDEN2ï¿†30-7169 (Lot DEN2#103B) 0.5 mL; Tetravax-DV TV003 0.5 mL
287.03.788098	2	2014-08-16	Sol_Clin	Headache	Headache	Nervous system disorders	5	2014-08-30	14	0.5	Mild	rDEN2ï¿†30-7169 (Lot DEN2#103B)-Possibly related	None	Resolved	2014-08-30	rDEN2ï¿†30-7169 (Lot DEN2#103B) 0.5 mL	AE	Y	Tetravax-DV TV003 0.5 mL		rDEN2ï¿†30-7169 (Lot DEN2#103B) 0.5 mL; Tetravax-DV TV003 0.5 mL
287.03.788098	2	2014-08-16	Sol_Clin	Myalgia	Myalgia	Musculoskeletal and connective tissue disorders	1	2014-08-18	2	3	Mild	rDEN2ï¿†30-7169 (Lot DEN2#103B)-Possibly related	None	Resolved	2014-08-21	rDEN2ï¿†30-7169 (Lot DEN2#103B) 0.5 mL	AE		Tetravax-DV TV003 0.5 mL		rDEN2ï¿†30-7169 (Lot DEN2#103B) 0.5 mL; Tetravax-DV TV003 0.5 mL
287.03.864402	2	2014-08-21	Sol_Clin	Dengue-Like Rash	Generalized maculopapular rash	Skin and subcutaneous tissue disorders	1	2014-08-29	8	4	Mild	rDEN2ï¿†30-7169 (Lot DEN2#103B)-Definitely related	None	Resolved	2014-09-02	rDEN2ï¿†30-7169 (Lot DEN2#103B) 0.5 mL	AE		Placebo 0.5 mL		Placebo 0.5 mL; rDEN2ï¿†30-7169 (Lot DEN2#103B) 0.5 mL
287.03.864402	2	2014-08-21	Sol_Clin	Dengue-Like Rash	Generalized maculopapular rash	Skin and subcutaneous tissue disorders	2	2014-09-02	12	1	Moderate	rDEN2ï¿†30-7169 (Lot DEN2#103B)-Definitely related	None	Resolved	2014-09-03	rDEN2ï¿†30-7169 (Lot DEN2#103B) 0.5 mL	AE		Placebo 0.5 mL		Placebo 0.5 mL; rDEN2ï¿†30-7169 (Lot DEN2#103B) 0.5 mL
287.03.864402	2	2014-08-21	Sol_Clin	Dengue-Like Rash	Generalized maculopapular rash	Skin and subcutaneous tissue disorders	3	2014-09-03	13	2	Mild	rDEN2ï¿†30-7169 (Lot DEN2#103B)-Definitely related	None	Resolved	2014-09-05	rDEN2ï¿†30-7169 (Lot DEN2#103B) 0.5 mL	AE		Placebo 0.5 mL		Placebo 0.5 mL; rDEN2ï¿†30-7169 (Lot DEN2#103B) 0.5 mL
287.03.893352	2	2014-09-29	Sol_Clin	Dengue-Like Rash	Generalized maculopapular rash	Skin and subcutaneous tissue disorders	1	2014-10-07	8	10	Mild	rDEN2ï¿†30-7169 (Lot DEN2#103B)-Definitely related	None	Resolved	2014-10-17	rDEN2ï¿†30-7169 (Lot DEN2#103B) 0.5 mL	AE		Placebo 0.5 mL		Placebo 0.5 mL; rDEN2ï¿†30-7169 (Lot DEN2#103B) 0.5 mL
287.03.899690	2	2014-05-19	Sol_Lab	PTT prolonged	PTT prolonged	Investigations	1	2014-05-27	8	2	Mild	rDEN2ï¿†30-7169 (Lot DEN2#103B)-Possibly related	None	Resolved	2014-05-29	rDEN2ï¿†30-7169 (Lot DEN2#103B) 0.5 mL	AE		Tetravax-DV TV003 0.5 mL		rDEN2ï¿†30-7169 (Lot DEN2#103B) 0.5 mL; Tetravax-DV TV003 0.5 mL
287.03.919260	2	2014-08-05	Sol_Clin	Fatigue	Fatigue	General disorders and administration site conditions	1	2014-08-07	2	3	Mild	rDEN2ï¿†30-7169 (Lot DEN2#103B)-Possibly related	None	Resolved	2014-08-10	rDEN2ï¿†30-7169 (Lot DEN2#103B) 0.5 mL	AE		Tetravax-DV TV003 0.5 mL		rDEN2ï¿†30-7169 (Lot DEN2#103B) 0.5 mL; Tetravax-DV TV003 0.5 mL
287.03.919260	2	2014-08-05	Sol_Clin	Fatigue	Fatigue	General disorders and administration site conditions	2	2014-08-20	15	2	Mild	rDEN2ï¿†30-7169 (Lot DEN2#103B)-Possibly related	None	Resolved	2014-08-22	rDEN2ï¿†30-7169 (Lot DEN2#103B) 0.5 mL	AE		Tetravax-DV TV003 0.5 mL		rDEN2ï¿†30-7169 (Lot DEN2#103B) 0.5 mL; Tetravax-DV TV003 0.5 mL
287.03.919260	2	2014-08-05	Sol_Clin	Headache	Headache	Nervous system disorders	3	2014-08-13	8	0.5	Mild	rDEN2ï¿†30-7169 (Lot DEN2#103B)-Possibly related	None	Resolved	2014-08-13	rDEN2ï¿†30-7169 (Lot DEN2#103B) 0.5 mL	AE		Tetravax-DV TV003 0.5 mL		rDEN2ï¿†30-7169 (Lot DEN2#103B) 0.5 mL; Tetravax-DV TV003 0.5 mL
287.03.919260	2	2014-08-05	Sol_Local	Injection site erythema	Injection site erythema	General disorders and administration site conditions	1	2014-08-06	1	0.5	Mild	rDEN2ï¿†30-7169 (Lot DEN2#103B)-Definitely related	None	Resolved	2014-08-06	rDEN2ï¿†30-7169 (Lot DEN2#103B) 0.5 mL	AE		Tetravax-DV TV003 0.5 mL		rDEN2ï¿†30-7169 (Lot DEN2#103B) 0.5 mL; Tetravax-DV TV003 0.5 mL
287.03.943414	2	2014-09-26	Sol_Clin	Headache	Headache	Nervous system disorders	2	2014-09-26	0	0.5	Mild	rDEN2ï¿†30-7169 (Lot DEN2#103B)-Possibly related	None	Resolved	2014-09-26	rDEN2ï¿†30-7169 (Lot DEN2#103B) 0.5 mL	AE		Tetravax-DV TV003 0.5 mL	rDEN2ï¿†30-7169 (Lot DEN2#103B) 0.5 mL	rDEN2ï¿†30-7169 (Lot DEN2#103B) 0.5 mL; Tetravax-DV TV003 0.5 mL
287.03.943414	2	2014-09-26	Sol_Clin	Headache	Headache	Nervous system disorders	3	2014-10-03	7	0.5	Mild	rDEN2ï¿†30-7169 (Lot DEN2#103B)-Possibly related	None	Resolved	2014-10-03	rDEN2ï¿†30-7169 (Lot DEN2#103B) 0.5 mL	AE		Tetravax-DV TV003 0.5 mL		rDEN2ï¿†30-7169 (Lot DEN2#103B) 0.5 mL; Tetravax-DV TV003 0.5 mL
287.03.943414	2	2014-09-26	Sol_Clin	Headache	Headache	Nervous system disorders	4	2014-10-09	13	0.5	Mild	rDEN2ï¿†30-7169 (Lot DEN2#103B)-Possibly related	Remedial Therapy	Resolved	2014-10-09	rDEN2ï¿†30-7169 (Lot DEN2#103B) 0.5 mL	AE		Tetravax-DV TV003 0.5 mL		rDEN2ï¿†30-7169 (Lot DEN2#103B) 0.5 mL; Tetravax-DV TV003 0.5 mL
299.05.111933	2	2015-08-13	Sol_Clin	Dengue vaccine like rash	Localized maculopapular rash	Skin and subcutaneous tissue disorders	1	2015-08-24	11	10	Mild	rDEN2ï¿†30-7169 (Lot DEN2#103B)-Definitely related	None	Resolved	2015-09-03	rDEN2ï¿†30-7169 (Lot DEN2#103B) 0.5mL	AE		Placebo 0.5mL		Placebo 0.5mL; rDEN2ï¿†30-7169 (Lot DEN2#103B) 0.5mL
299.05.127102	2	2015-08-02	Sol_Lab	ALT increased	ALT increased	Investigations	1	2015-08-23	21	7	Mild	rDEN2ï¿†30-7169 (Lot DEN2#103B)-Probably related	None	Resolved	2015-08-30	rDEN2ï¿†30-7169 (Lot DEN2#103B) 0.5mL	AE		Placebo 0.5mL		Placebo 0.5mL; rDEN2ï¿†30-7169 (Lot DEN2#103B) 0.5mL
299.05.127102	2	2015-08-02	Sol_Clin	Dengue vaccine like rash	Localized maculopapular rash	Skin and subcutaneous tissue disorders	1	2015-08-18	16	3	Mild	rDEN2ï¿†30-7169 (Lot DEN2#103B)-Definitely related	None	Resolved	2015-08-21	rDEN2ï¿†30-7169 (Lot DEN2#103B) 0.5mL	AE		Placebo 0.5mL		Placebo 0.5mL; rDEN2ï¿†30-7169 (Lot DEN2#103B) 0.5mL
299.05.168332	2	2015-08-25	Sol_Clin	Dengue-Like Rash	Generalized maculopapular rash	Skin and subcutaneous tissue disorders	1	2015-09-04	10	1	Mild	rDEN2ï¿†30-7169 (Lot DEN2#103B)-Definitely related	None	Resolved	2015-09-05	rDEN2ï¿†30-7169 (Lot DEN2#103B) 0.5mL	AE		Placebo 0.5mL		Placebo 0.5mL; rDEN2ï¿†30-7169 (Lot DEN2#103B) 0.5mL
299.05.168332	2	2015-08-25	Sol_Clin	Dengue-Like Rash	Generalized maculopapular rash	Skin and subcutaneous tissue disorders	2	2015-09-05	11	3	Moderate	rDEN2ï¿†30-7169 (Lot DEN2#103B)-Definitely related	None	Resolved	2015-09-08	rDEN2ï¿†30-7169 (Lot DEN2#103B) 0.5mL	AE		Placebo 0.5mL		Placebo 0.5mL; rDEN2ï¿†30-7169 (Lot DEN2#103B) 0.5mL
299.05.168332	2	2015-08-25	Sol_Clin	Dengue-Like Rash	Generalized maculopapular rash	Skin and subcutaneous tissue disorders	3	2015-09-08	14	3	Mild	rDEN2ï¿†30-7169 (Lot DEN2#103B)-Definitely related	None	Resolved	2015-09-11	rDEN2ï¿†30-7169 (Lot DEN2#103B) 0.5mL	AE		Placebo 0.5mL		Placebo 0.5mL; rDEN2ï¿†30-7169 (Lot DEN2#103B) 0.5mL
299.05.168332	2	2015-08-25	Sol_Clin	Fatigue	Fatigue	General disorders and administration site conditions	1	2015-09-02	8	3	Mild	rDEN2ï¿†30-7169 (Lot DEN2#103B)-Probably related	None	Resolved	2015-09-05	rDEN2ï¿†30-7169 (Lot DEN2#103B) 0.5mL	AE		Placebo 0.5mL		Placebo 0.5mL; rDEN2ï¿†30-7169 (Lot DEN2#103B) 0.5mL
299.05.221070	2	2015-06-23	Sol_Clin	Dengue-Like Rash	Generalized maculopapular rash	Skin and subcutaneous tissue disorders	1	2015-07-02	9	7	Mild	rDEN2ï¿†30-7169 (Lot DEN2#103B)-Definitely related	None	Resolved	2015-07-09	rDEN2ï¿†30-7169 (Lot DEN2#103B) 0.5mL	AE		Placebo 0.5mL		Placebo 0.5mL; rDEN2ï¿†30-7169 (Lot DEN2#103B) 0.5mL
299.05.221070	2	2015-06-23	Sol_Clin	Headache	Headache	Nervous system disorders	1	2015-07-02	9	0.5	Mild	rDEN2ï¿†30-7169 (Lot DEN2#103B)-Possibly related	Remedial Therapy	Resolved	2015-07-02	rDEN2ï¿†30-7169 (Lot DEN2#103B) 0.5mL	AE		Placebo 0.5mL		Placebo 0.5mL; rDEN2ï¿†30-7169 (Lot DEN2#103B) 0.5mL
299.05.221070	2	2015-06-23	Sol_Clin	Headache	Headache	Nervous system disorders	2	2015-07-03	10	0.5	Mild	rDEN2ï¿†30-7169 (Lot DEN2#103B)-Possibly related	None	Resolved	2015-07-03	rDEN2ï¿†30-7169 (Lot DEN2#103B) 0.5mL	AE		Placebo 0.5mL		Placebo 0.5mL; rDEN2ï¿†30-7169 (Lot DEN2#103B) 0.5mL
299.05.221070	2	2015-06-23	Sol_Clin	Retro-orbital pain	Retro-orbital pain	Eye disorders	1	2015-07-04	11	1	Mild	rDEN2ï¿†30-7169 (Lot DEN2#103B)-Possibly related	None	Resolved	2015-07-05	rDEN2ï¿†30-7169 (Lot DEN2#103B) 0.5mL	AE		Placebo 0.5mL		Placebo 0.5mL; rDEN2ï¿†30-7169 (Lot DEN2#103B) 0.5mL
299.05.257301	2	2015-09-06	Sol_Clin	Headache	Headache	Nervous system disorders	5	2015-09-20	14	0.5	Mild	rDEN2ï¿†30-7169 (Lot DEN2#103B)-Possibly related	None	Resolved	2015-09-20	rDEN2ï¿†30-7169 (Lot DEN2#103B) 0.5mL	AE		TV 005 0.5mL		rDEN2ï¿†30-7169 (Lot DEN2#103B) 0.5mL; TV 005 0.5mL
299.05.271852	2	2015-10-06	Sol_Clin	Dengue-Like Rash	Generalized maculopapular rash	Skin and subcutaneous tissue disorders	1	2015-10-16	10	5	Moderate	rDEN2ï¿†30-7169 (Lot DEN2#103B)-Definitely related	None	Resolved	2015-10-21	rDEN2ï¿†30-7169 (Lot DEN2#103B) 0.5mL	AE		Placebo 0.5mL		Placebo 0.5mL; rDEN2ï¿†30-7169 (Lot DEN2#103B) 0.5mL
299.05.271852	2	2015-10-06	Sol_Clin	Dengue-Like Rash	Generalized maculopapular rash	Skin and subcutaneous tissue disorders	2	2015-10-21	15	10	Mild	rDEN2ï¿†30-7169 (Lot DEN2#103B)-Definitely related	None	Resolved	2015-10-31	rDEN2ï¿†30-7169 (Lot DEN2#103B) 0.5mL	AE		Placebo 0.5mL		Placebo 0.5mL; rDEN2ï¿†30-7169 (Lot DEN2#103B) 0.5mL
299.05.271852	2	2015-10-06	Sol_Clin	Fatigue	Fatigue	General disorders and administration site conditions	1	2015-10-13	7	3	Mild	rDEN2ï¿†30-7169 (Lot DEN2#103B)-Possibly related	None	Resolved	2015-10-16	rDEN2ï¿†30-7169 (Lot DEN2#103B) 0.5mL	AE		Placebo 0.5mL		Placebo 0.5mL; rDEN2ï¿†30-7169 (Lot DEN2#103B) 0.5mL
299.05.271852	2	2015-10-06	Sol_Clin	Fatigue	Fatigue	General disorders and administration site conditions	2	2015-10-16	10	1	Mild	rDEN2ï¿†30-7169 (Lot DEN2#103B)-Possibly related	None	Resolved	2015-10-17	rDEN2ï¿†30-7169 (Lot DEN2#103B) 0.5mL	AE		Placebo 0.5mL		Placebo 0.5mL; rDEN2ï¿†30-7169 (Lot DEN2#103B) 0.5mL
299.05.271852	2	2015-10-06	Sol_Clin	Headache	Headache	Nervous system disorders	4	2015-10-14	8	1	Mild	rDEN2ï¿†30-7169 (Lot DEN2#103B)-Possibly related	None	Resolved	2015-10-15	rDEN2ï¿†30-7169 (Lot DEN2#103B) 0.5mL	AE	Y	Placebo 0.5mL		Placebo 0.5mL; rDEN2ï¿†30-7169 (Lot DEN2#103B) 0.5mL
299.05.271852	2	2015-10-06	Sol_Clin	Headache	Headache	Nervous system disorders	5	2015-10-19	13	1	Mild	rDEN2ï¿†30-7169 (Lot DEN2#103B)-Possibly related	None	Resolved	2015-10-20	rDEN2ï¿†30-7169 (Lot DEN2#103B) 0.5mL	AE	Y	Placebo 0.5mL		Placebo 0.5mL; rDEN2ï¿†30-7169 (Lot DEN2#103B) 0.5mL
299.05.271852	2	2015-10-06	Sol_Clin	Headache	Headache	Nervous system disorders	6	2015-10-28	22	3	Mild	rDEN2ï¿†30-7169 (Lot DEN2#103B)-Possibly related	None	Resolved	2015-10-31	rDEN2ï¿†30-7169 (Lot DEN2#103B) 0.5mL	AE	Y	Placebo 0.5mL		Placebo 0.5mL; rDEN2ï¿†30-7169 (Lot DEN2#103B) 0.5mL
299.05.271852	2	2015-10-06	Sol_Clin	Myalgia	Myalgia	Musculoskeletal and connective tissue disorders	1	2015-10-15	9	3	Mild	rDEN2ï¿†30-7169 (Lot DEN2#103B)-Possibly related	None	Resolved	2015-10-18	rDEN2ï¿†30-7169 (Lot DEN2#103B) 0.5mL	AE		Placebo 0.5mL		Placebo 0.5mL; rDEN2ï¿†30-7169 (Lot DEN2#103B) 0.5mL
299.05.271852	2	2015-10-06	Sol_Clin	Nausea	Nausea	Gastrointestinal disorders	3	2015-10-17	11	1	Mild	rDEN2ï¿†30-7169 (Lot DEN2#103B)-Possibly related	None	Resolved	2015-10-18	rDEN2ï¿†30-7169 (Lot DEN2#103B) 0.5mL	AE		Placebo 0.5mL		Placebo 0.5mL; rDEN2ï¿†30-7169 (Lot DEN2#103B) 0.5mL
299.05.271852	2	2015-10-06	Sol_Clin	Retro-orbital pain	Retro-orbital pain	Eye disorders	1	2015-10-15	9	1	Mild	rDEN2ï¿†30-7169 (Lot DEN2#103B)-Possibly related	None	Resolved	2015-10-16	rDEN2ï¿†30-7169 (Lot DEN2#103B) 0.5mL	AE		Placebo 0.5mL		Placebo 0.5mL; rDEN2ï¿†30-7169 (Lot DEN2#103B) 0.5mL
299.05.366160	2	2015-07-25	Sol_Lab	PT prolonged	PT prolonged	Investigations	1	2015-08-09	15	7	Mild	rDEN2ï¿†30-7169 (Lot DEN2#103B)-Possibly related	None	Resolved	2015-08-16	rDEN2ï¿†30-7169 (Lot DEN2#103B) 0.5mL	AE		TV 005 0.5mL		rDEN2ï¿†30-7169 (Lot DEN2#103B) 0.5mL; TV 005 0.5mL
299.05.367298	2	2015-08-11	Sol_Lab	PT prolonged	PT prolonged	Investigations	1	2015-08-19	8	2	Mild	rDEN2ï¿†30-7169 (Lot DEN2#103B)-Possibly related	None	Resolved	2015-08-21	rDEN2ï¿†30-7169 (Lot DEN2#103B) 0.5mL	AE		TV 005 0.5mL		rDEN2ï¿†30-7169 (Lot DEN2#103B) 0.5mL; TV 005 0.5mL
299.05.384481	2	2015-08-28	Sol_Clin	Dengue vaccine like rash	Localized maculopapular rash	Skin and subcutaneous tissue disorders	1	2015-09-07	10	1	Mild	rDEN2ï¿†30-7169 (Lot DEN2#103B)-Definitely related	None	Resolved	2015-09-08	rDEN2ï¿†30-7169 (Lot DEN2#103B) 0.5mL	AE		Placebo 0.5mL		Placebo 0.5mL; rDEN2ï¿†30-7169 (Lot DEN2#103B) 0.5mL
299.05.384481	2	2015-08-28	Sol_Clin	Dengue vaccine like rash	Localized maculopapular rash	Skin and subcutaneous tissue disorders	2	2015-09-08	11	3	Moderate	rDEN2ï¿†30-7169 (Lot DEN2#103B)-Definitely related	None	Resolved	2015-09-11	rDEN2ï¿†30-7169 (Lot DEN2#103B) 0.5mL	AE		Placebo 0.5mL		Placebo 0.5mL; rDEN2ï¿†30-7169 (Lot DEN2#103B) 0.5mL
299.05.384481	2	2015-08-28	Sol_Clin	Dengue vaccine like rash	Localized maculopapular rash	Skin and subcutaneous tissue disorders	3	2015-09-11	14	2	Mild	rDEN2ï¿†30-7169 (Lot DEN2#103B)-Definitely related	None	Resolved	2015-09-13	rDEN2ï¿†30-7169 (Lot DEN2#103B) 0.5mL	AE		Placebo 0.5mL		Placebo 0.5mL; rDEN2ï¿†30-7169 (Lot DEN2#103B) 0.5mL
299.05.384481	2	2015-08-28	Sol_Clin	Fatigue	Fatigue	General disorders and administration site conditions	1	2015-08-29	1	9	Mild	rDEN2ï¿†30-7169 (Lot DEN2#103B)-Possibly related	None	Resolved	2015-09-07	rDEN2ï¿†30-7169 (Lot DEN2#103B) 0.5mL	AE		Placebo 0.5mL		Placebo 0.5mL; rDEN2ï¿†30-7169 (Lot DEN2#103B) 0.5mL
299.05.384481	2	2015-08-28	Sol_Clin	Fatigue	Fatigue	General disorders and administration site conditions	2	2015-09-07	10	2	Mild	rDEN2ï¿†30-7169 (Lot DEN2#103B)-Possibly related	None	Resolved	2015-09-09	rDEN2ï¿†30-7169 (Lot DEN2#103B) 0.5mL	AE		Placebo 0.5mL		Placebo 0.5mL; rDEN2ï¿†30-7169 (Lot DEN2#103B) 0.5mL
299.05.384481	2	2015-08-28	Sol_Clin	Headache	Headache	Nervous system disorders	3	2015-08-30	2	0.5	Mild	rDEN2ï¿†30-7169 (Lot DEN2#103B)-Possibly related	None	Resolved	2015-08-30	rDEN2ï¿†30-7169 (Lot DEN2#103B) 0.5mL	AE		Placebo 0.5mL		Placebo 0.5mL; rDEN2ï¿†30-7169 (Lot DEN2#103B) 0.5mL
299.05.384481	2	2015-08-28	Sol_Clin	Headache	Headache	Nervous system disorders	4	2015-09-01	4	0.5	Mild	rDEN2ï¿†30-7169 (Lot DEN2#103B)-Possibly related	None	Resolved	2015-09-01	rDEN2ï¿†30-7169 (Lot DEN2#103B) 0.5mL	AE		Placebo 0.5mL		Placebo 0.5mL; rDEN2ï¿†30-7169 (Lot DEN2#103B) 0.5mL
299.05.384481	2	2015-08-28	Sol_Clin	Headache	Headache	Nervous system disorders	5	2015-09-01	4	0.5	Moderate	rDEN2ï¿†30-7169 (Lot DEN2#103B)-Possibly related	None	Resolved	2015-09-01	rDEN2ï¿†30-7169 (Lot DEN2#103B) 0.5mL	AE		Placebo 0.5mL		Placebo 0.5mL; rDEN2ï¿†30-7169 (Lot DEN2#103B) 0.5mL
299.05.384481	2	2015-08-28	Sol_Clin	Headache	Headache	Nervous system disorders	6	2015-09-03	6	0.5	Mild	rDEN2ï¿†30-7169 (Lot DEN2#103B)-Possibly related	None	Resolved	2015-09-03	rDEN2ï¿†30-7169 (Lot DEN2#103B) 0.5mL	AE		Placebo 0.5mL		Placebo 0.5mL; rDEN2ï¿†30-7169 (Lot DEN2#103B) 0.5mL
299.05.384481	2	2015-08-28	Sol_Clin	Headache	Headache	Nervous system disorders	7	2015-09-04	7	0.5	Mild	rDEN2ï¿†30-7169 (Lot DEN2#103B)-Possibly related	None	Resolved	2015-09-04	rDEN2ï¿†30-7169 (Lot DEN2#103B) 0.5mL	AE		Placebo 0.5mL		Placebo 0.5mL; rDEN2ï¿†30-7169 (Lot DEN2#103B) 0.5mL
299.05.384481	2	2015-08-28	Sol_Clin	Headache	Headache	Nervous system disorders	8	2015-09-05	8	1	Mild	rDEN2ï¿†30-7169 (Lot DEN2#103B)-Possibly related	None	Resolved	2015-09-06	rDEN2ï¿†30-7169 (Lot DEN2#103B) 0.5mL	AE		Placebo 0.5mL		Placebo 0.5mL; rDEN2ï¿†30-7169 (Lot DEN2#103B) 0.5mL
299.05.384481	2	2015-08-28	Sol_Clin	Myalgia	Myalgia	Musculoskeletal and connective tissue disorders	1	2015-09-03	6	2	Mild	rDEN2ï¿†30-7169 (Lot DEN2#103B)-Definitely related	None	Resolved	2015-09-05	rDEN2ï¿†30-7169 (Lot DEN2#103B) 0.5mL	AE		Placebo 0.5mL		Placebo 0.5mL; rDEN2ï¿†30-7169 (Lot DEN2#103B) 0.5mL
299.05.384481	2	2015-08-28	Sol_Clin	Myalgia	Myalgia	Musculoskeletal and connective tissue disorders	2	2015-09-06	9	2	Mild	rDEN2ï¿†30-7169 (Lot DEN2#103B)-Possibly related	None	Resolved	2015-09-08	rDEN2ï¿†30-7169 (Lot DEN2#103B) 0.5mL	AE		Placebo 0.5mL		Placebo 0.5mL; rDEN2ï¿†30-7169 (Lot DEN2#103B) 0.5mL
299.05.410651	2	2015-09-25	Sol_Clin	Headache	Headache	Nervous system disorders	1	2015-10-23	28	1	Mild	rDEN2ï¿†30-7169 (Lot DEN2#103B)-Possibly related	Remedial Therapy	Resolved	2015-10-24	rDEN2ï¿†30-7169 (Lot DEN2#103B) 0.5mL	AE		TV 005 0.5mL		rDEN2ï¿†30-7169 (Lot DEN2#103B) 0.5mL; TV 005 0.5mL
299.05.425860	2	2015-09-13	Sol_Clin	Nausea	Nausea	Gastrointestinal disorders	1	2015-09-17	4	7	Mild	rDEN2ï¿†30-7169 (Lot DEN2#103B)-Possibly related	None	Resolved	2015-09-24	rDEN2ï¿†30-7169 (Lot DEN2#103B) 0.5mL	AE		TV 005 0.5mL		rDEN2ï¿†30-7169 (Lot DEN2#103B) 0.5mL; TV 005 0.5mL
299.05.445963	2	2015-08-27	Sol_Clin	Dengue vaccine like rash	Localized maculopapular rash	Skin and subcutaneous tissue disorders	1	2015-09-06	10	1	Mild	rDEN2ï¿†30-7169 (Lot DEN2#103B)-Definitely related	None	Resolved	2015-09-07	rDEN2ï¿†30-7169 (Lot DEN2#103B) 0.5mL	AE		Placebo 0.5mL		Placebo 0.5mL; rDEN2ï¿†30-7169 (Lot DEN2#103B) 0.5mL
299.05.445963	2	2015-08-27	Sol_Clin	Dengue vaccine like rash	Localized maculopapular rash	Skin and subcutaneous tissue disorders	2	2015-09-07	11	7	Moderate	rDEN2ï¿†30-7169 (Lot DEN2#103B)-Definitely related	None	Resolved	2015-09-14	rDEN2ï¿†30-7169 (Lot DEN2#103B) 0.5mL	AE		Placebo 0.5mL		Placebo 0.5mL; rDEN2ï¿†30-7169 (Lot DEN2#103B) 0.5mL
299.05.445963	2	2015-08-27	Sol_Clin	Dengue vaccine like rash	Localized maculopapular rash	Skin and subcutaneous tissue disorders	3	2015-09-14	18	7	Mild	rDEN2ï¿†30-7169 (Lot DEN2#103B)-Definitely related	None	Resolved	2015-09-21	rDEN2ï¿†30-7169 (Lot DEN2#103B) 0.5mL	AE		Placebo 0.5mL		Placebo 0.5mL; rDEN2ï¿†30-7169 (Lot DEN2#103B) 0.5mL
299.05.445963	2	2015-08-27	Sol_Clin	Headache	Headache	Nervous system disorders	2	2015-09-03	7	0.5	Mild	rDEN2ï¿†30-7169 (Lot DEN2#103B)-Possibly related	Remedial Therapy	Resolved	2015-09-03	rDEN2ï¿†30-7169 (Lot DEN2#103B) 0.5mL	AE		Placebo 0.5mL		Placebo 0.5mL; rDEN2ï¿†30-7169 (Lot DEN2#103B) 0.5mL
299.05.445963	2	2015-08-27	Sol_Clin	Myalgia	Myalgia	Musculoskeletal and connective tissue disorders	1	2015-09-04	8	3	Mild	rDEN2ï¿†30-7169 (Lot DEN2#103B)-Probably related	None	Resolved	2015-09-07	rDEN2ï¿†30-7169 (Lot DEN2#103B) 0.5mL	AE		Placebo 0.5mL		Placebo 0.5mL; rDEN2ï¿†30-7169 (Lot DEN2#103B) 0.5mL
299.05.478574	2	2015-10-01	Sol_Clin	Dengue-Like Rash	Generalized maculopapular rash	Skin and subcutaneous tissue disorders	1	2015-10-08	7	11	Mild	rDEN2ï¿†30-7169 (Lot DEN2#103B)-Definitely related	None	Resolved	2015-10-19	rDEN2ï¿†30-7169 (Lot DEN2#103B) 0.5mL	AE		Placebo 0.5mL		Placebo 0.5mL; rDEN2ï¿†30-7169 (Lot DEN2#103B) 0.5mL
299.05.478574	2	2015-10-01	Sol_Clin	Fatigue	Fatigue	General disorders and administration site conditions	1	2015-10-11	10	3	Mild	rDEN2ï¿†30-7169 (Lot DEN2#103B)-Possibly related	None	Resolved	2015-10-14	rDEN2ï¿†30-7169 (Lot DEN2#103B) 0.5mL	AE		Placebo 0.5mL		Placebo 0.5mL; rDEN2ï¿†30-7169 (Lot DEN2#103B) 0.5mL
299.05.478574	2	2015-10-01	Sol_Clin	Fatigue	Fatigue	General disorders and administration site conditions	2	2015-10-14	13	2	Mild	rDEN2ï¿†30-7169 (Lot DEN2#103B)-Possibly related	None	Resolved	2015-10-16	rDEN2ï¿†30-7169 (Lot DEN2#103B) 0.5mL	AE		Placebo 0.5mL		Placebo 0.5mL; rDEN2ï¿†30-7169 (Lot DEN2#103B) 0.5mL
299.05.494538	2	2015-09-16	Sol_Clin	Arthralgia	Arthralgia	Musculoskeletal and connective tissue disorders	1	2015-09-25	9	1	Mild	rDEN2ï¿†30-7169 (Lot DEN2#103B)-Possibly related	None	Resolved	2015-09-26	rDEN2ï¿†30-7169 (Lot DEN2#103B) 0.5mL	AE		Placebo 0.5mL		Placebo 0.5mL; rDEN2ï¿†30-7169 (Lot DEN2#103B) 0.5mL
299.05.494538	2	2015-09-16	Sol_Clin	Dengue vaccine like rash	Localized maculopapular rash	Skin and subcutaneous tissue disorders	1	2015-09-22	6	4	Mild	rDEN2ï¿†30-7169 (Lot DEN2#103B)-Definitely related	None	Resolved	2015-09-26	rDEN2ï¿†30-7169 (Lot DEN2#103B) 0.5mL	AE		Placebo 0.5mL		Placebo 0.5mL; rDEN2ï¿†30-7169 (Lot DEN2#103B) 0.5mL
299.05.494538	2	2015-09-16	Sol_Clin	Dengue vaccine like rash	Localized maculopapular rash	Skin and subcutaneous tissue disorders	2	2015-09-26	10	2	Moderate	rDEN2ï¿†30-7169 (Lot DEN2#103B)-Definitely related	Remedial Therapy	Resolved	2015-09-28	rDEN2ï¿†30-7169 (Lot DEN2#103B) 0.5mL	AE		Placebo 0.5mL		Placebo 0.5mL; rDEN2ï¿†30-7169 (Lot DEN2#103B) 0.5mL
299.05.494538	2	2015-09-16	Sol_Clin	Dengue vaccine like rash	Localized maculopapular rash	Skin and subcutaneous tissue disorders	3	2015-09-28	12	5	Mild	rDEN2ï¿†30-7169 (Lot DEN2#103B)-Definitely related	None	Resolved	2015-10-03	rDEN2ï¿†30-7169 (Lot DEN2#103B) 0.5mL	AE		Placebo 0.5mL		Placebo 0.5mL; rDEN2ï¿†30-7169 (Lot DEN2#103B) 0.5mL
299.05.494538	2	2015-09-16	Sol_Clin	Fatigue	Fatigue	General disorders and administration site conditions	2	2015-09-25	9	3	Mild	rDEN2ï¿†30-7169 (Lot DEN2#103B)-Possibly related	None	Resolved	2015-09-28	rDEN2ï¿†30-7169 (Lot DEN2#103B) 0.5mL	AE		Placebo 0.5mL		Placebo 0.5mL; rDEN2ï¿†30-7169 (Lot DEN2#103B) 0.5mL
299.05.494538	2	2015-09-16	Sol_Clin	Nausea	Nausea	Gastrointestinal disorders	3	2015-09-25	9	1	Mild	rDEN2ï¿†30-7169 (Lot DEN2#103B)-Possibly related	None	Resolved	2015-09-26	rDEN2ï¿†30-7169 (Lot DEN2#103B) 0.5mL	AE		Placebo 0.5mL		Placebo 0.5mL; rDEN2ï¿†30-7169 (Lot DEN2#103B) 0.5mL
299.05.494538	2	2015-09-16	Sol_Clin	Retro-orbital pain	Retro-orbital pain	Eye disorders	1	2015-09-25	9	1	Mild	rDEN2ï¿†30-7169 (Lot DEN2#103B)-Probably related	None	Resolved	2015-09-26	rDEN2ï¿†30-7169 (Lot DEN2#103B) 0.5mL	AE		Placebo 0.5mL		Placebo 0.5mL; rDEN2ï¿†30-7169 (Lot DEN2#103B) 0.5mL
299.05.503748	2	2015-07-30	Sol_Clin	Dengue vaccine like rash	Localized maculopapular rash	Skin and subcutaneous tissue disorders	1	2015-08-13	14	2	Mild	rDEN2ï¿†30-7169 (Lot DEN2#103B)-Definitely related	None	Resolved	2015-08-15	rDEN2ï¿†30-7169 (Lot DEN2#103B) 0.5mL	AE		Placebo 0.5mL		Placebo 0.5mL; rDEN2ï¿†30-7169 (Lot DEN2#103B) 0.5mL
299.05.503748	2	2015-07-30	Sol_Clin	Headache	Headache	Nervous system disorders	1	2015-08-14	15	3	Mild	rDEN2ï¿†30-7169 (Lot DEN2#103B)-Possibly related	None	Resolved	2015-08-17	rDEN2ï¿†30-7169 (Lot DEN2#103B) 0.5mL	AE		Placebo 0.5mL		Placebo 0.5mL; rDEN2ï¿†30-7169 (Lot DEN2#103B) 0.5mL
299.05.503748	2	2015-07-30	Sol_Clin	Photophobia	Photophobia	Eye disorders	1	2015-08-14	15	2	Mild	rDEN2ï¿†30-7169 (Lot DEN2#103B)-Possibly related	None	Resolved	2015-08-16	rDEN2ï¿†30-7169 (Lot DEN2#103B) 0.5mL	AE		Placebo 0.5mL		Placebo 0.5mL; rDEN2ï¿†30-7169 (Lot DEN2#103B) 0.5mL
299.05.533988	2	2015-07-04	Sol_Clin	Dengue vaccine like rash	Localized maculopapular rash	Skin and subcutaneous tissue disorders	1	2015-07-15	11	3	Mild	rDEN2ï¿†30-7169 (Lot DEN2#103B)-Definitely related	None	Resolved	2015-07-18	rDEN2ï¿†30-7169 (Lot DEN2#103B) 0.5mL	AE		Placebo 0.5mL		Placebo 0.5mL; rDEN2ï¿†30-7169 (Lot DEN2#103B) 0.5mL
299.05.538288	2	2015-09-17	Sol_Clin	Dengue-Like Rash	Generalized maculopapular rash	Skin and subcutaneous tissue disorders	1	2015-09-27	10	0.5	Mild	rDEN2ï¿†30-7169 (Lot DEN2#103B)-Definitely related	None	Resolved	2015-09-27	rDEN2ï¿†30-7169 (Lot DEN2#103B) 0.5mL	AE		Placebo 0.5mL		Placebo 0.5mL; rDEN2ï¿†30-7169 (Lot DEN2#103B) 0.5mL
299.05.538288	2	2015-09-17	Sol_Clin	Dengue-Like Rash	Generalized maculopapular rash	Skin and subcutaneous tissue disorders	2	2015-09-27	10	8	Moderate	rDEN2ï¿†30-7169 (Lot DEN2#103B)-Definitely related	None	Resolved	2015-10-05	rDEN2ï¿†30-7169 (Lot DEN2#103B) 0.5mL	AE		Placebo 0.5mL		Placebo 0.5mL; rDEN2ï¿†30-7169 (Lot DEN2#103B) 0.5mL
299.05.538288	2	2015-09-17	Sol_Clin	Retro-orbital pain	Retro-orbital pain	Eye disorders	1	2015-09-27	10	1	Mild	rDEN2ï¿†30-7169 (Lot DEN2#103B)-Probably related	Remedial Therapy	Resolved	2015-09-28	rDEN2ï¿†30-7169 (Lot DEN2#103B) 0.5mL	AE		Placebo 0.5mL		Placebo 0.5mL; rDEN2ï¿†30-7169 (Lot DEN2#103B) 0.5mL
299.05.551259	2	2015-08-30	Sol_Clin	Arthralgia	Arthralgia	Musculoskeletal and connective tissue disorders	1	2015-09-05	6	1	Mild	rDEN2ï¿†30-7169 (Lot DEN2#103B)-Possibly related	None	Resolved	2015-09-06	rDEN2ï¿†30-7169 (Lot DEN2#103B) 0.5mL	AE		Placebo 0.5mL		Placebo 0.5mL; rDEN2ï¿†30-7169 (Lot DEN2#103B) 0.5mL
299.05.551259	2	2015-08-30	Sol_Clin	Arthralgia	Arthralgia	Musculoskeletal and connective tissue disorders	2	2015-09-07	8	0.5	Mild	rDEN2ï¿†30-7169 (Lot DEN2#103B)-Possibly related	None	Resolved	2015-09-07	rDEN2ï¿†30-7169 (Lot DEN2#103B) 0.5mL	AE		Placebo 0.5mL		Placebo 0.5mL; rDEN2ï¿†30-7169 (Lot DEN2#103B) 0.5mL
299.05.551259	2	2015-08-30	Sol_Clin	Arthralgia	Arthralgia	Musculoskeletal and connective tissue disorders	3	2015-09-09	10	0.5	Mild	rDEN2ï¿†30-7169 (Lot DEN2#103B)-Possibly related	None	Resolved	2015-09-09	rDEN2ï¿†30-7169 (Lot DEN2#103B) 0.5mL	AE		Placebo 0.5mL		Placebo 0.5mL; rDEN2ï¿†30-7169 (Lot DEN2#103B) 0.5mL
299.05.551259	2	2015-08-30	Sol_Clin	Dengue vaccine like rash	Localized maculopapular rash	Skin and subcutaneous tissue disorders	1	2015-09-05	6	27	Mild	rDEN2ï¿†30-7169 (Lot DEN2#103B)-Definitely related	None	Resolved	2015-10-02	rDEN2ï¿†30-7169 (Lot DEN2#103B) 0.5mL	AE		Placebo 0.5mL		Placebo 0.5mL; rDEN2ï¿†30-7169 (Lot DEN2#103B) 0.5mL
299.05.551259	2	2015-08-30	Sol_Clin	Fatigue	Fatigue	General disorders and administration site conditions	1	2015-09-05	6	6	Mild	rDEN2ï¿†30-7169 (Lot DEN2#103B)-Possibly related	None	Resolved	2015-09-11	rDEN2ï¿†30-7169 (Lot DEN2#103B) 0.5mL	AE		Placebo 0.5mL		Placebo 0.5mL; rDEN2ï¿†30-7169 (Lot DEN2#103B) 0.5mL
299.05.551259	2	2015-08-30	Sol_Clin	Headache	Headache	Nervous system disorders	2	2015-08-31	1	0.5	Mild	rDEN2ï¿†30-7169 (Lot DEN2#103B)-Possibly related	None	Resolved	2015-08-31	rDEN2ï¿†30-7169 (Lot DEN2#103B) 0.5mL	AE		Placebo 0.5mL		Placebo 0.5mL; rDEN2ï¿†30-7169 (Lot DEN2#103B) 0.5mL
299.05.551259	2	2015-08-30	Sol_Clin	Myalgia	Myalgia	Musculoskeletal and connective tissue disorders	1	2015-09-05	6	2	Mild	rDEN2ï¿†30-7169 (Lot DEN2#103B)-Possibly related	None	Resolved	2015-09-07	rDEN2ï¿†30-7169 (Lot DEN2#103B) 0.5mL	AE		Placebo 0.5mL		Placebo 0.5mL; rDEN2ï¿†30-7169 (Lot DEN2#103B) 0.5mL
299.05.551259	2	2015-08-30	Sol_Clin	Photophobia	Photophobia	Eye disorders	1	2015-09-08	9	1	Mild	rDEN2ï¿†30-7169 (Lot DEN2#103B)-Possibly related	None	Resolved	2015-09-09	rDEN2ï¿†30-7169 (Lot DEN2#103B) 0.5mL	AE		Placebo 0.5mL		Placebo 0.5mL; rDEN2ï¿†30-7169 (Lot DEN2#103B) 0.5mL
299.05.551259	2	2015-08-30	Sol_Clin	Retro-orbital pain	Retro-orbital pain	Eye disorders	1	2015-09-08	9	1	Mild	rDEN2ï¿†30-7169 (Lot DEN2#103B)-Possibly related	None	Resolved	2015-09-09	rDEN2ï¿†30-7169 (Lot DEN2#103B) 0.5mL	AE		Placebo 0.5mL		Placebo 0.5mL; rDEN2ï¿†30-7169 (Lot DEN2#103B) 0.5mL
299.05.639428	2	2015-07-11	Sol_Clin	Dengue vaccine like rash	Localized maculopapular rash	Skin and subcutaneous tissue disorders	1	2015-07-21	10	6	Mild	rDEN2ï¿†30-7169 (Lot DEN2#103B)-Definitely related	None	Resolved	2015-07-27	rDEN2ï¿†30-7169 (Lot DEN2#103B) 0.5mL	AE		Placebo 0.5mL		Placebo 0.5mL; rDEN2ï¿†30-7169 (Lot DEN2#103B) 0.5mL
299.05.646961	2	2015-09-01	Sol_Clin	Nausea	Nausea	Gastrointestinal disorders	1	2015-09-02	1	5	Mild	rDEN2ï¿†30-7169 (Lot DEN2#103B)-Possibly related	None	Resolved	2015-09-07	rDEN2ï¿†30-7169 (Lot DEN2#103B) 0.5mL	AE		TV 005 0.5mL		rDEN2ï¿†30-7169 (Lot DEN2#103B) 0.5mL; TV 005 0.5mL
299.05.658050	2	2015-07-21	Sol_Clin	Nausea	Nausea	Gastrointestinal disorders	1	2015-07-21	0	0.5	Mild	rDEN2ï¿†30-7169 (Lot DEN2#103B)-Possibly related	None	Resolved	2015-07-21	rDEN2ï¿†30-7169 (Lot DEN2#103B) 0.5mL	AE		TV 005 0.5mL	rDEN2ï¿†30-7169 (Lot DEN2#103B) 0.5mL	rDEN2ï¿†30-7169 (Lot DEN2#103B) 0.5mL; TV 005 0.5mL
299.05.733532	2	2015-08-11	Sol_Clin	Dengue vaccine like rash	Localized maculopapular rash	Skin and subcutaneous tissue disorders	1	2015-08-22	11	8	Mild	rDEN2ï¿†30-7169 (Lot DEN2#103B)-Definitely related	None	Resolved	2015-08-30	rDEN2ï¿†30-7169 (Lot DEN2#103B) 0.5mL	AE		Placebo 0.5mL		Placebo 0.5mL; rDEN2ï¿†30-7169 (Lot DEN2#103B) 0.5mL
299.05.741687	2	2015-06-22	Sol_Clin	Dengue vaccine like rash	Localized maculopapular rash	Skin and subcutaneous tissue disorders	1	2015-06-29	7	11	Mild	rDEN2ï¿†30-7169 (Lot DEN2#103B)-Definitely related	None	Resolved	2015-07-10	rDEN2ï¿†30-7169 (Lot DEN2#103B) 0.5mL	AE		Placebo 0.5mL		Placebo 0.5mL; rDEN2ï¿†30-7169 (Lot DEN2#103B) 0.5mL
299.05.742430	2	2015-10-04	Sol_Clin	Dengue-Like Rash	Generalized maculopapular rash	Skin and subcutaneous tissue disorders	3	2015-10-07	3	6	Mild	rDEN2ï¿†30-7169 (Lot DEN2#103B)-Definitely related	None	Resolved	2015-10-13	rDEN2ï¿†30-7169 (Lot DEN2#103B) 0.5mL	AE		Placebo 0.5mL		Placebo 0.5mL; rDEN2ï¿†30-7169 (Lot DEN2#103B) 0.5mL
299.05.742430	2	2015-10-04	Sol_Clin	Dengue-Like Rash	Generalized maculopapular rash	Skin and subcutaneous tissue disorders	1	2015-10-13	9	4	Moderate	rDEN2ï¿†30-7169 (Lot DEN2#103B)-Definitely related	None	Resolved	2015-10-17	rDEN2ï¿†30-7169 (Lot DEN2#103B) 0.5mL	AE		Placebo 0.5mL		Placebo 0.5mL; rDEN2ï¿†30-7169 (Lot DEN2#103B) 0.5mL
299.05.742430	2	2015-10-04	Sol_Clin	Dengue-Like Rash	Generalized maculopapular rash	Skin and subcutaneous tissue disorders	2	2015-10-17	13	3	Mild	rDEN2ï¿†30-7169 (Lot DEN2#103B)-Definitely related	None	Resolved	2015-10-20	rDEN2ï¿†30-7169 (Lot DEN2#103B) 0.5mL	AE		Placebo 0.5mL		Placebo 0.5mL; rDEN2ï¿†30-7169 (Lot DEN2#103B) 0.5mL
299.05.742430	2	2015-10-04	Sol_Clin	Fatigue	Fatigue	General disorders and administration site conditions	2	2015-10-13	9	3	Mild	rDEN2ï¿†30-7169 (Lot DEN2#103B)-Possibly related	None	Resolved	2015-10-16	rDEN2ï¿†30-7169 (Lot DEN2#103B) 0.5mL	AE		Placebo 0.5mL		Placebo 0.5mL; rDEN2ï¿†30-7169 (Lot DEN2#103B) 0.5mL
299.05.742430	2	2015-10-04	Sol_Clin	Headache	Headache	Nervous system disorders	4	2015-10-18	14	0.5	Mild	rDEN2ï¿†30-7169 (Lot DEN2#103B)-Possibly related	Remedial Therapy	Resolved	2015-10-18	rDEN2ï¿†30-7169 (Lot DEN2#103B) 0.5mL	AE	Y	Placebo 0.5mL		Placebo 0.5mL; rDEN2ï¿†30-7169 (Lot DEN2#103B) 0.5mL
299.05.742430	2	2015-10-04	Sol_Clin	Headache	Headache	Nervous system disorders	5	2015-10-18	14	0.5	Mild	rDEN2ï¿†30-7169 (Lot DEN2#103B)-Possibly related	None	Resolved	2015-10-18	rDEN2ï¿†30-7169 (Lot DEN2#103B) 0.5mL	AE	Y	Placebo 0.5mL		Placebo 0.5mL; rDEN2ï¿†30-7169 (Lot DEN2#103B) 0.5mL
299.05.742430	2	2015-10-04	Sol_Clin	Headache	Headache	Nervous system disorders	6	2015-10-24	20	0.5	Mild	rDEN2ï¿†30-7169 (Lot DEN2#103B)-Probably related	Remedial Therapy	Resolved	2015-10-24	rDEN2ï¿†30-7169 (Lot DEN2#103B) 0.5mL	AE	Y	Placebo 0.5mL		Placebo 0.5mL; rDEN2ï¿†30-7169 (Lot DEN2#103B) 0.5mL
299.05.742430	2	2015-10-04	Sol_Clin	Headache	Headache	Nervous system disorders	7	2015-11-01	28	0.5	Mild	rDEN2ï¿†30-7169 (Lot DEN2#103B)-Possibly related	Remedial Therapy	Resolved	2015-11-01	rDEN2ï¿†30-7169 (Lot DEN2#103B) 0.5mL	AE	Y	Placebo 0.5mL		Placebo 0.5mL; rDEN2ï¿†30-7169 (Lot DEN2#103B) 0.5mL
299.05.742430	2	2015-10-04	Sol_Clin	Myalgia	Myalgia	Musculoskeletal and connective tissue disorders	1	2015-10-13	9	2	Mild	rDEN2ï¿†30-7169 (Lot DEN2#103B)-Possibly related	None	Resolved	2015-10-15	rDEN2ï¿†30-7169 (Lot DEN2#103B) 0.5mL	AE		Placebo 0.5mL		Placebo 0.5mL; rDEN2ï¿†30-7169 (Lot DEN2#103B) 0.5mL
299.05.742430	2	2015-10-04	Sol_Clin	Retro-orbital pain	Retro-orbital pain	Eye disorders	1	2015-10-13	9	4	Mild	rDEN2ï¿†30-7169 (Lot DEN2#103B)-Possibly related	None	Resolved	2015-10-17	rDEN2ï¿†30-7169 (Lot DEN2#103B) 0.5mL	AE		Placebo 0.5mL		Placebo 0.5mL; rDEN2ï¿†30-7169 (Lot DEN2#103B) 0.5mL
299.05.761280	2	2015-08-08	Sol_Lab	ALT increased	ALT increased	Investigations	2	2015-08-12	4	7	Moderate	rDEN2ï¿†30-7169 (Lot DEN2#103B)-Probably related	None	Resolved	2015-08-19	rDEN2ï¿†30-7169 (Lot DEN2#103B) 0.5mL	AE	Y	Placebo 0.5mL		Placebo 0.5mL; rDEN2ï¿†30-7169 (Lot DEN2#103B) 0.5mL
299.05.761280	2	2015-08-08	Sol_Lab	ALT increased	ALT increased	Investigations	3	2015-08-19	11	3	Mild	rDEN2ï¿†30-7169 (Lot DEN2#103B)-Probably related	None	Resolved	2015-08-22	rDEN2ï¿†30-7169 (Lot DEN2#103B) 0.5mL	AE	Y	Placebo 0.5mL		Placebo 0.5mL; rDEN2ï¿†30-7169 (Lot DEN2#103B) 0.5mL
299.05.761280	2	2015-08-08	Sol_Clin	Dengue vaccine like rash	Localized maculopapular rash	Skin and subcutaneous tissue disorders	1	2015-08-18	10	2	Mild	rDEN2ï¿†30-7169 (Lot DEN2#103B)-Definitely related	None	Resolved	2015-08-20	rDEN2ï¿†30-7169 (Lot DEN2#103B) 0.5mL	AE		Placebo 0.5mL		Placebo 0.5mL; rDEN2ï¿†30-7169 (Lot DEN2#103B) 0.5mL
299.05.761280	2	2015-08-08	Sol_Clin	Dengue vaccine like rash	Localized maculopapular rash	Skin and subcutaneous tissue disorders	2	2015-08-20	12	2	Moderate	rDEN2ï¿†30-7169 (Lot DEN2#103B)-Definitely related	Remedial Therapy	Resolved	2015-08-22	rDEN2ï¿†30-7169 (Lot DEN2#103B) 0.5mL	AE		Placebo 0.5mL		Placebo 0.5mL; rDEN2ï¿†30-7169 (Lot DEN2#103B) 0.5mL
299.05.761280	2	2015-08-08	Sol_Clin	Dengue vaccine like rash	Localized maculopapular rash	Skin and subcutaneous tissue disorders	3	2015-08-22	14	2	Mild	rDEN2ï¿†30-7169 (Lot DEN2#103B)-Definitely related	None	Resolved	2015-08-24	rDEN2ï¿†30-7169 (Lot DEN2#103B) 0.5mL	AE		Placebo 0.5mL		Placebo 0.5mL; rDEN2ï¿†30-7169 (Lot DEN2#103B) 0.5mL
299.05.761280	2	2015-08-08	Sol_Lab	Neutropenia	Neutropenia	Blood and lymphatic system disorders	1	2015-08-18	10	1	Moderate	rDEN2ï¿†30-7169 (Lot DEN2#103B)-Definitely related	None	Resolved	2015-08-19	rDEN2ï¿†30-7169 (Lot DEN2#103B) 0.5mL	AE		Placebo 0.5mL		Placebo 0.5mL; rDEN2ï¿†30-7169 (Lot DEN2#103B) 0.5mL
299.05.761280	2	2015-08-08	Sol_Lab	Neutropenia	Neutropenia	Blood and lymphatic system disorders	2	2015-08-19	11	5	Mild	rDEN2ï¿†30-7169 (Lot DEN2#103B)-Definitely related	None	Resolved	2015-08-24	rDEN2ï¿†30-7169 (Lot DEN2#103B) 0.5mL	AE		Placebo 0.5mL		Placebo 0.5mL; rDEN2ï¿†30-7169 (Lot DEN2#103B) 0.5mL
299.05.818172	2	2015-09-11	Sol_Clin	Headache	Headache	Nervous system disorders	2	2015-09-17	6	0.5	Mild	rDEN2ï¿†30-7169 (Lot DEN2#103B)-Possibly related	None	Resolved	2015-09-17	rDEN2ï¿†30-7169 (Lot DEN2#103B) 0.5mL	AE		TV 005 0.5mL		rDEN2ï¿†30-7169 (Lot DEN2#103B) 0.5mL; TV 005 0.5mL
299.05.879305	2	2015-06-29	Sol_Clin	Dengue vaccine like rash	Localized maculopapular rash	Skin and subcutaneous tissue disorders	1	2015-07-10	11	5	Mild	rDEN2ï¿†30-7169 (Lot DEN2#103B)-Definitely related	None	Resolved	2015-07-15	rDEN2ï¿†30-7169 (Lot DEN2#103B) 0.5mL	AE		Placebo 0.5mL		Placebo 0.5mL; rDEN2ï¿†30-7169 (Lot DEN2#103B) 0.5mL
299.05.928040	2	2015-07-10	Sol_Clin	Fatigue	Fatigue	General disorders and administration site conditions	4	2015-07-20	10	2	Mild	rDEN2ï¿†30-7169 (Lot DEN2#103B)-Possibly related	None	Resolved	2015-07-22	rDEN2ï¿†30-7169 (Lot DEN2#103B) 0.5mL	AE		TV 005 0.5mL		rDEN2ï¿†30-7169 (Lot DEN2#103B) 0.5mL; TV 005 0.5mL
299.05.928040	2	2015-07-10	Sol_Clin	Fatigue	Fatigue	General disorders and administration site conditions	5	2015-07-25	15	3	Mild	rDEN2ï¿†30-7169 (Lot DEN2#103B)-Possibly related	None	Resolved	2015-07-28	rDEN2ï¿†30-7169 (Lot DEN2#103B) 0.5mL	AE		TV 005 0.5mL		rDEN2ï¿†30-7169 (Lot DEN2#103B) 0.5mL; TV 005 0.5mL
299.05.928040	2	2015-07-10	Sol_Clin	Photophobia	Photophobia	Eye disorders	1	2015-07-30	20	0.5	Mild	rDEN2ï¿†30-7169 (Lot DEN2#103B)-Possibly related	None	Resolved	2015-07-30	rDEN2ï¿†30-7169 (Lot DEN2#103B) 0.5mL	AE		TV 005 0.5mL		rDEN2ï¿†30-7169 (Lot DEN2#103B) 0.5mL; TV 005 0.5mL
299.05.930165	2	2015-08-29	Sol_Clin	Dengue vaccine like rash	Localized maculopapular rash	Skin and subcutaneous tissue disorders	1	2015-09-04	6	4	Mild	rDEN2ï¿†30-7169 (Lot DEN2#103B)-Definitely related	None	Resolved	2015-09-08	rDEN2ï¿†30-7169 (Lot DEN2#103B) 0.5mL	AE		Placebo 0.5mL		Placebo 0.5mL; rDEN2ï¿†30-7169 (Lot DEN2#103B) 0.5mL
299.05.930165	2	2015-08-29	Sol_Clin	Dengue vaccine like rash	Localized maculopapular rash	Skin and subcutaneous tissue disorders	2	2015-09-08	10	2	Moderate	rDEN2ï¿†30-7169 (Lot DEN2#103B)-Definitely related	Remedial Therapy	Resolved	2015-09-10	rDEN2ï¿†30-7169 (Lot DEN2#103B) 0.5mL	AE		Placebo 0.5mL		Placebo 0.5mL; rDEN2ï¿†30-7169 (Lot DEN2#103B) 0.5mL
299.05.930165	2	2015-08-29	Sol_Clin	Dengue vaccine like rash	Localized maculopapular rash	Skin and subcutaneous tissue disorders	3	2015-09-10	12	5	Mild	rDEN2ï¿†30-7169 (Lot DEN2#103B)-Definitely related	None	Resolved	2015-09-15	rDEN2ï¿†30-7169 (Lot DEN2#103B) 0.5mL	AE		Placebo 0.5mL		Placebo 0.5mL; rDEN2ï¿†30-7169 (Lot DEN2#103B) 0.5mL
299.05.930165	2	2015-08-29	Sol_Clin	Fatigue	Fatigue	General disorders and administration site conditions	2	2015-09-06	8	0.5	Mild	rDEN2ï¿†30-7169 (Lot DEN2#103B)-Possibly related	None	Resolved	2015-09-06	rDEN2ï¿†30-7169 (Lot DEN2#103B) 0.5mL	AE		Placebo 0.5mL		Placebo 0.5mL; rDEN2ï¿†30-7169 (Lot DEN2#103B) 0.5mL
299.05.930165	2	2015-08-29	Sol_Clin	Fatigue	Fatigue	General disorders and administration site conditions	3	2015-09-07	9	1	Mild	rDEN2ï¿†30-7169 (Lot DEN2#103B)-Possibly related	None	Resolved	2015-09-08	rDEN2ï¿†30-7169 (Lot DEN2#103B) 0.5mL	AE		Placebo 0.5mL		Placebo 0.5mL; rDEN2ï¿†30-7169 (Lot DEN2#103B) 0.5mL
299.05.930165	2	2015-08-29	Sol_Clin	Headache	Headache	Nervous system disorders	2	2015-09-04	6	0.5	Mild	rDEN2ï¿†30-7169 (Lot DEN2#103B)-Possibly related	None	Resolved	2015-09-04	rDEN2ï¿†30-7169 (Lot DEN2#103B) 0.5mL	AE		Placebo 0.5mL		Placebo 0.5mL; rDEN2ï¿†30-7169 (Lot DEN2#103B) 0.5mL
299.05.930165	2	2015-08-29	Sol_Clin	Headache	Headache	Nervous system disorders	3	2015-09-04	6	0.5	Mild	rDEN2ï¿†30-7169 (Lot DEN2#103B)-Possibly related	None	Resolved	2015-09-04	rDEN2ï¿†30-7169 (Lot DEN2#103B) 0.5mL	AE		Placebo 0.5mL		Placebo 0.5mL; rDEN2ï¿†30-7169 (Lot DEN2#103B) 0.5mL
299.05.930165	2	2015-08-29	Sol_Clin	Headache	Headache	Nervous system disorders	4	2015-09-06	8	0.5	Moderate	rDEN2ï¿†30-7169 (Lot DEN2#103B)-Possibly related	None	Resolved	2015-09-06	rDEN2ï¿†30-7169 (Lot DEN2#103B) 0.5mL	AE		Placebo 0.5mL		Placebo 0.5mL; rDEN2ï¿†30-7169 (Lot DEN2#103B) 0.5mL
299.05.930165	2	2015-08-29	Sol_Clin	Headache	Headache	Nervous system disorders	5	2015-09-07	9	1	Mild	rDEN2ï¿†30-7169 (Lot DEN2#103B)-Possibly related	None	Resolved	2015-09-08	rDEN2ï¿†30-7169 (Lot DEN2#103B) 0.5mL	AE		Placebo 0.5mL		Placebo 0.5mL; rDEN2ï¿†30-7169 (Lot DEN2#103B) 0.5mL
299.05.930165	2	2015-08-29	Sol_Clin	Myalgia	Myalgia	Musculoskeletal and connective tissue disorders	2	2015-08-29	0	3	Mild	rDEN2ï¿†30-7169 (Lot DEN2#103B)-Possibly related	None	Resolved	2015-09-01	rDEN2ï¿†30-7169 (Lot DEN2#103B) 0.5mL	AE		Placebo 0.5mL	rDEN2ï¿†30-7169 (Lot DEN2#103B) 0.5mL	Placebo 0.5mL; rDEN2ï¿†30-7169 (Lot DEN2#103B) 0.5mL
299.05.937339	2	2015-07-15	Sol_Clin	Dengue vaccine like rash	Localized maculopapular rash	Skin and subcutaneous tissue disorders	1	2015-07-25	10	2	Moderate	rDEN2ï¿†30-7169 (Lot DEN2#103B)-Definitely related	None	Resolved	2015-07-27	rDEN2ï¿†30-7169 (Lot DEN2#103B) 0.5mL	AE		Placebo 0.5mL		Placebo 0.5mL; rDEN2ï¿†30-7169 (Lot DEN2#103B) 0.5mL
299.05.937339	2	2015-07-15	Sol_Clin	Dengue vaccine like rash	Localized maculopapular rash	Skin and subcutaneous tissue disorders	2	2015-07-27	12	4	Mild	rDEN2ï¿†30-7169 (Lot DEN2#103B)-Definitely related	None	Resolved	2015-07-31	rDEN2ï¿†30-7169 (Lot DEN2#103B) 0.5mL	AE		Placebo 0.5mL		Placebo 0.5mL; rDEN2ï¿†30-7169 (Lot DEN2#103B) 0.5mL
304.01.149710	1	2016-02-06	Sol_Clin	Dengue-Like Rash	Generalized maculopapular rash	Skin and subcutaneous tissue disorders	1	2016-02-14	8	10	Mild	rDEN3ï¿†30-Definitely related	None	Resolved	2016-02-24	rDEN3ï¿†30 0.5mL	AE		NA		rDEN3ï¿†30 0.5mL
304.01.149710	1	2016-02-06	Sol_Clin	Fatigue	Fatigue	General disorders and administration site conditions	1	2016-02-13	7	4	Mild	rDEN3ï¿†30-Probably related	None	Resolved	2016-02-17	rDEN3ï¿†30 0.5mL	AE		NA		rDEN3ï¿†30 0.5mL
304.01.149710	1	2016-02-06	Sol_Clin	Retro-orbital pain	Retro-orbital pain	Eye disorders	1	2016-02-15	9	0.5	Mild	rDEN3ï¿†30-Possibly related	None	Resolved	2016-02-15	rDEN3ï¿†30 0.5mL	AE		NA		rDEN3ï¿†30 0.5mL
304.01.339770	1	2016-02-17	Sol_Clin	Dengue-Like Rash	Generalized maculopapular rash	Skin and subcutaneous tissue disorders	1	2016-02-23	6	5	Mild	rDEN3ï¿†30-Definitely related	None	Resolved	2016-02-28	rDEN3ï¿†30 0.5mL	AE		NA		rDEN3ï¿†30 0.5mL
304.01.339770	1	2016-02-17	Sol_Clin	Dengue-Like Rash	Generalized maculopapular rash	Skin and subcutaneous tissue disorders	2	2016-02-28	11	4	Moderate	rDEN3ï¿†30-Definitely related	None	Resolved	2016-03-03	rDEN3ï¿†30 0.5mL	AE		NA		rDEN3ï¿†30 0.5mL
304.01.339770	1	2016-02-17	Sol_Clin	Dengue-Like Rash	Generalized maculopapular rash	Skin and subcutaneous tissue disorders	3	2016-03-03	15	5	Mild	rDEN3ï¿†30-Definitely related	None	Resolved	2016-03-08	rDEN3ï¿†30 0.5mL	AE		NA		rDEN3ï¿†30 0.5mL
304.01.339770	1	2016-02-17	Sol_Clin	Headache	Headache	Nervous system disorders	1	2016-02-20	3	0.5	Mild	rDEN3ï¿†30-Possibly related	None	Resolved	2016-02-20	rDEN3ï¿†30 0.5mL	AE		NA		rDEN3ï¿†30 0.5mL
304.01.464855	1	2016-02-17	Sol_Clin	Dengue-Like Rash	Generalized maculopapular rash	Skin and subcutaneous tissue disorders	1	2016-02-25	8	89	Mild	rDEN3ï¿†30-Probably related	None	Resolved	2016-05-24	rDEN3ï¿†30 0.5mL	AE		NA		rDEN3ï¿†30 0.5mL
304.01.464855	1	2016-02-17	Sol_Local	Injection site erythema	Injection site erythema	General disorders and administration site conditions	1	2016-02-19	2	3	Mild	rDEN3ï¿†30-Definitely related	None	Resolved	2016-02-22	rDEN3ï¿†30 0.5mL	AE		NA		rDEN3ï¿†30 0.5mL
304.01.464855	1	2016-02-17	Sol_Clin	Myalgia	Myalgia	Musculoskeletal and connective tissue disorders	1	2016-02-23	6	2	Mild	rDEN3ï¿†30-Possibly related	None	Resolved	2016-02-25	rDEN3ï¿†30 0.5mL	AE		NA		rDEN3ï¿†30 0.5mL
304.01.701201	1	2016-02-10	Sol_Clin	Arthralgia	Arthralgia	Musculoskeletal and connective tissue disorders	1	2016-02-18	8	3	Mild	rDEN3ï¿†30 or placebo-Probably related	None	Resolved	2016-02-21	rDEN3ï¿†30 0.5mL	AE		NA		rDEN3ï¿†30 0.5mL
304.01.701201	1	2016-02-10	Sol_Clin	Dengue-Like Rash	Generalized maculopapular rash	Skin and subcutaneous tissue disorders	1	2016-02-18	8	2	Mild	rDEN3ï¿†30 or placebo-Definitely related	None	Resolved	2016-02-20	rDEN3ï¿†30 0.5mL	AE		NA		rDEN3ï¿†30 0.5mL
304.01.701201	1	2016-02-10	Sol_Clin	Dengue-Like Rash	Generalized maculopapular rash	Skin and subcutaneous tissue disorders	2	2016-02-20	10	3	Moderate	rDEN3ï¿†30 or placebo-Definitely related	Remedial Therapy	Resolved	2016-02-23	rDEN3ï¿†30 0.5mL	AE		NA		rDEN3ï¿†30 0.5mL
304.01.701201	1	2016-02-10	Sol_Clin	Dengue-Like Rash	Generalized maculopapular rash	Skin and subcutaneous tissue disorders	3	2016-02-23	13	5	Mild	rDEN3ï¿†30 or placebo-Definitely related	None	Resolved	2016-02-28	rDEN3ï¿†30 0.5mL	AE		NA		rDEN3ï¿†30 0.5mL
304.01.701201	1	2016-02-10	Sol_Clin	Headache	Headache	Nervous system disorders	1	2016-02-18	8	3	Mild	rDEN3ï¿†30 or placebo-Probably related	None	Resolved	2016-02-21	rDEN3ï¿†30 0.5mL	AE		NA		rDEN3ï¿†30 0.5mL
304.01.701201	1	2016-02-10	Sol_Clin	Myalgia	Myalgia	Musculoskeletal and connective tissue disorders	1	2016-02-18	8	3	Mild	rDEN3ï¿†30 or placebo-Probably related	None	Resolved	2016-02-21	rDEN3ï¿†30 0.5mL	AE		NA		rDEN3ï¿†30 0.5mL
304.01.701201	1	2016-02-10	Sol_Clin	Retro-orbital pain	Retro-orbital pain	General disorders and administration site conditions	1	2016-02-19	9	2	Mild	rDEN3ï¿†30 or placebo-Probably related	None	Resolved	2016-02-21	rDEN3ï¿†30 0.5mL	AE		NA		rDEN3ï¿†30 0.5mL
304.01.701201	1	2016-02-10	Sol_Clin	Photophobia	Photophobia	Eye disorders	1	2016-02-19	9	2	Mild	rDEN3ï¿†30 or placebo-Probably related	None	Resolved	2016-02-21	rDEN3ï¿†30 0.5mL	AE		NA		rDEN3ï¿†30 0.5mL
304.01.701201	1	2016-02-10	Sol_Clin	Fatigue	Fatigue	General disorders and administration site conditions	1	2016-02-18	8	3	Mild	rDEN3ï¿†30 or placebo-Probably related	None	Resolved	2016-02-21	rDEN3ï¿†30 0.5mL	AE		NA		rDEN3ï¿†30 0.5mL
304.01.863964	1	2016-02-12	Sol_Clin	Dengue-Like Rash	Generalized maculopapular rash	Skin and subcutaneous tissue disorders	1	2016-02-18	6	4	Mild	rDEN3ï¿†30-Definitely related	None	Resolved	2016-02-22	rDEN3ï¿†30 0.5mL	AE		NA		rDEN3ï¿†30 0.5mL
304.01.863964	1	2016-02-12	Sol_Clin	Dengue-Like Rash	Generalized maculopapular rash	Skin and subcutaneous tissue disorders	2	2016-02-22	10	0.5	Moderate	rDEN3ï¿†30-Definitely related	None	Resolved	2016-02-22	rDEN3ï¿†30 0.5mL	AE		NA		rDEN3ï¿†30 0.5mL
304.01.863964	1	2016-02-12	Sol_Clin	Dengue-Like Rash	Generalized maculopapular rash	Skin and subcutaneous tissue disorders	3	2016-02-22	10	4	Mild	rDEN3ï¿†30-Definitely related	None	Resolved	2016-02-26	rDEN3ï¿†30 0.5mL	AE		NA		rDEN3ï¿†30 0.5mL
304.01.863964	1	2016-02-12	Sol_Clin	Fatigue	Fatigue	General disorders and administration site conditions	1	2016-02-20	8	3	Mild	rDEN3ï¿†30-Possibly related	None	Resolved	2016-02-23	rDEN3ï¿†30 0.5mL	AE		NA		rDEN3ï¿†30 0.5mL
304.01.863964	1	2016-02-12	Sol_Clin	Headache	Headache	Nervous system disorders	1	2016-02-17	5	0.5	Mild	rDEN3ï¿†30-Possibly related	None	Resolved	2016-02-17	rDEN3ï¿†30 0.5mL	AE		NA		rDEN3ï¿†30 0.5mL
304.01.863964	1	2016-02-12	Sol_Clin	Headache	Headache	Nervous system disorders	2	2016-02-19	7	3	Mild	rDEN3ï¿†30-Possibly related	Remedial Therapy	Resolved	2016-02-22	rDEN3ï¿†30 0.5mL	AE		NA		rDEN3ï¿†30 0.5mL
304.01.863964	1	2016-02-12	Sol_Clin	Myalgia	Myalgia	Musculoskeletal and connective tissue disorders	1	2016-02-21	9	0.5	Mild	rDEN3ï¿†30-Possibly related	None	Resolved	2016-02-21	rDEN3ï¿†30 0.5mL	AE		NA		rDEN3ï¿†30 0.5mL
304.01.863964	1	2016-02-12	Sol_Lab	Neutropenia	Neutropenia	Blood and lymphatic system disorders	1	2016-02-22	10	3	Mild	rDEN3ï¿†30-Probably related	None	Resolved	2016-02-25	rDEN3ï¿†30 0.5mL	AE		NA		rDEN3ï¿†30 0.5mL
304.01.863964	1	2016-02-12	Sol_Clin	Retro-orbital pain	Retro-orbital pain	Eye disorders	1	2016-02-19	7	2	Mild	rDEN3ï¿†30-Probably related	None	Resolved	2016-02-21	rDEN3ï¿†30 0.5mL	AE		NA		rDEN3ï¿†30 0.5mL
304.01.872306	1	2016-02-11	Sol_Local	Injection site induration	Injection site induration	General disorders and administration site conditions	1	2016-02-11	0	2	Mild	rDEN3ï¿†30-Probably related	None	Resolved	2016-02-13	rDEN3ï¿†30 0.5mL	AE		NA	rDEN3ï¿†30 0.5mL	rDEN3ï¿†30 0.5mL
304.01.872306	1	2016-02-11	Sol_Lab	Thrombocytopenia	Thrombocytopenia	Blood and lymphatic system disorders	1	2016-02-19	8	8	Mild	rDEN3ï¿†30-Probably related	None	Resolved	2016-02-27	rDEN3ï¿†30 0.5mL	AE		NA		rDEN3ï¿†30 0.5mL
304.01.947931	1	2016-02-10	Sol_Lab	Thrombocytopenia	Thrombocytopenia	Blood and lymphatic system disorders	1	2016-02-22	12	2	Mild	rDEN3ï¿†30-Probably related	None	Resolved	2016-02-24	rDEN3ï¿†30 0.5mL	AE		NA		rDEN3ï¿†30 0.5mL
304.01.975139	1	2016-02-25	Sol_Clin	Dengue-Like Rash	Generalized maculopapular rash	Skin and subcutaneous tissue disorders	1	2016-03-02	6	5	Mild	rDEN3ï¿†30-Definitely related	None	Resolved	2016-03-07	rDEN3ï¿†30 0.5mL	AE		NA		rDEN3ï¿†30 0.5mL
304.01.975139	1	2016-02-25	Sol_Clin	Dengue-Like Rash	Generalized maculopapular rash	Skin and subcutaneous tissue disorders	2	2016-03-07	11	2	Moderate	rDEN3ï¿†30-Definitely related	None	Resolved	2016-03-09	rDEN3ï¿†30 0.5mL	AE		NA		rDEN3ï¿†30 0.5mL
304.01.975139	1	2016-02-25	Sol_Clin	Dengue-Like Rash	Generalized maculopapular rash	Skin and subcutaneous tissue disorders	3	2016-03-09	13	16	Mild	rDEN3ï¿†30-Definitely related	None	Resolved	2016-03-25	rDEN3ï¿†30 0.5mL	AE		NA		rDEN3ï¿†30 0.5mL
304.01.975139	1	2016-02-25	Sol_Clin	Fatigue	Fatigue	General disorders and administration site conditions	1	2016-03-03	7	1	Mild	rDEN3ï¿†30-Possibly related	None	Resolved	2016-03-04	rDEN3ï¿†30 0.5mL	AE		NA		rDEN3ï¿†30 0.5mL
304.01.975139	1	2016-02-25	Sol_Clin	Fatigue	Fatigue	General disorders and administration site conditions	2	2016-03-09	13	5	Mild	rDEN3ï¿†30-Possibly related	None	Resolved	2016-03-14	rDEN3ï¿†30 0.5mL	AE		NA		rDEN3ï¿†30 0.5mL
304.01.975139	1	2016-02-25	Sol_Clin	Headache	Headache	Nervous system disorders	2	2016-03-16	20	1	Mild	rDEN3ï¿†30-Possibly related	None	Resolved	2016-03-17	rDEN3ï¿†30 0.5mL	AE		NA		rDEN3ï¿†30 0.5mL
304.01.975139	1	2016-02-25	Sol_Clin	Myalgia	Myalgia	Musculoskeletal and connective tissue disorders	1	2016-03-03	7	1	Mild	rDEN3ï¿†30-Probably related	Remedial Therapy	Resolved	2016-03-04	rDEN3ï¿†30 0.5mL	AE		NA		rDEN3ï¿†30 0.5mL
304.01.975139	1	2016-02-25	Sol_Clin	Myalgia	Myalgia	Musculoskeletal and connective tissue disorders	2	2016-03-04	8	0.5	Mild	rDEN3ï¿†30-Probably related	None	Resolved	2016-03-04	rDEN3ï¿†30 0.5mL	AE		NA		rDEN3ï¿†30 0.5mL
304.01.975139	1	2016-02-25	Sol_Clin	Myalgia	Myalgia	Musculoskeletal and connective tissue disorders	3	2016-03-06	10	1	Mild	rDEN3ï¿†30-Probably related	Remedial Therapy	Resolved	2016-03-07	rDEN3ï¿†30 0.5mL	AE		NA		rDEN3ï¿†30 0.5mL
304.01.975139	1	2016-02-25	Sol_Clin	Retro-orbital pain	Retro-orbital pain	Eye disorders	1	2016-03-06	10	3	Mild	rDEN3ï¿†30-Probably related	None	Resolved	2016-03-09	rDEN3ï¿†30 0.5mL	AE		NA		rDEN3ï¿†30 0.5mL
304.01.980593	1	2016-02-13	Sol_Clin	Dengue-Like Rash	Generalized maculopapular rash	Skin and subcutaneous tissue disorders	1	2016-02-21	8	8	Mild	rDEN3ï¿†30-Definitely related	None	Resolved	2016-02-29	rDEN3ï¿†30 0.5mL	AE		NA		rDEN3ï¿†30 0.5mL
304.01.980593	1	2016-02-13	Sol_Clin	Headache	Headache	Nervous system disorders	1	2016-02-21	8	0.5	Mild	rDEN3ï¿†30-Probably related	None	Resolved	2016-02-21	rDEN3ï¿†30 0.5mL	AE		NA		rDEN3ï¿†30 0.5mL
304.01.980593	1	2016-02-13	Sol_Local	Injection site induration	Injection site induration	General disorders and administration site conditions	1	2016-02-13	0	2	Mild	rDEN3ï¿†30-Probably related	None	Resolved	2016-02-15	rDEN3ï¿†30 0.5mL	AE		NA	rDEN3ï¿†30 0.5mL	rDEN3ï¿†30 0.5mL
304.01.980593	1	2016-02-13	Sol_Clin	Retro-orbital pain	Retro-orbital pain	Eye disorders	1	2016-02-21	8	3	Mild	rDEN3ï¿†30-Probably related	None	Resolved	2016-02-24	rDEN3ï¿†30 0.5mL	AE		NA		rDEN3ï¿†30 0.5mL
304.01.991340	1	2016-02-25	Sol_Clin	Dengue-Like Rash	Generalized maculopapular rash	Skin and subcutaneous tissue disorders	1	2016-03-03	7	3	Mild	rDEN3ï¿†30-Definitely related	None	Resolved	2016-03-06	rDEN3ï¿†30 0.5mL	AE		NA		rDEN3ï¿†30 0.5mL
304.01.991340	1	2016-02-25	Sol_Clin	Dengue-Like Rash	Generalized maculopapular rash	Skin and subcutaneous tissue disorders	2	2016-03-06	10	3	Moderate	rDEN3ï¿†30-Definitely related	Remedial Therapy	Resolved	2016-03-09	rDEN3ï¿†30 0.5mL	AE		NA		rDEN3ï¿†30 0.5mL
304.01.991340	1	2016-02-25	Sol_Clin	Dengue-Like Rash	Generalized maculopapular rash	Skin and subcutaneous tissue disorders	3	2016-03-09	13	5	Mild	rDEN3ï¿†30-Definitely related	None	Resolved	2016-03-14	rDEN3ï¿†30 0.5mL	AE		NA		rDEN3ï¿†30 0.5mL
304.01.991340	1	2016-02-25	Sol_Clin	Fatigue	Fatigue	General disorders and administration site conditions	1	2016-03-05	9	3	Mild	rDEN3ï¿†30-Probably related	None	Resolved	2016-03-08	rDEN3ï¿†30 0.5mL	AE		NA		rDEN3ï¿†30 0.5mL
304.01.991340	1	2016-02-25	Sol_Clin	Headache	Headache	Nervous system disorders	1	2016-03-06	10	0.5	Mild	rDEN3ï¿†30-Possibly related	Remedial Therapy	Resolved	2016-03-06	rDEN3ï¿†30 0.5mL	AE		NA		rDEN3ï¿†30 0.5mL
309.05.117579	2	2017-04-18	Sol_Clin	Dengue-Like Rash	Generalized maculopapular rash	Skin and subcutaneous tissue disorders	1	2017-04-25	7	2	Mild	rDEN3ï¿†30-Definitely related	None	Resolved	2017-04-27	rDEN3ï¿†30 0.5 mL	AE		Placebo 0.5 mL		Placebo 0.5 mL; rDEN3ï¿†30 0.5 mL
309.05.117579	2	2017-04-18	Sol_Clin	Dengue-Like Rash	Generalized maculopapular rash	Skin and subcutaneous tissue disorders	2	2017-04-27	9	5	Moderate	rDEN3ï¿†30-Definitely related	None	Resolved	2017-05-02	rDEN3ï¿†30 0.5 mL	AE		Placebo 0.5 mL		Placebo 0.5 mL; rDEN3ï¿†30 0.5 mL
309.05.117579	2	2017-04-18	Sol_Clin	Dengue-Like Rash	Generalized maculopapular rash	Skin and subcutaneous tissue disorders	3	2017-05-02	14	7	Mild	rDEN3ï¿†30-Definitely related	None	Resolved	2017-05-09	rDEN3ï¿†30 0.5 mL	AE		Placebo 0.5 mL		Placebo 0.5 mL; rDEN3ï¿†30 0.5 mL
309.05.117579	2	2017-04-18	Sol_Clin	Fatigue	Fatigue	General disorders and administration site conditions	1	2017-04-27	9	5	Mild	rDEN3ï¿†30-Probably related	None	Resolved	2017-05-02	rDEN3ï¿†30 0.5 mL	AE		Placebo 0.5 mL		Placebo 0.5 mL; rDEN3ï¿†30 0.5 mL
309.05.117579	2	2017-04-18	Sol_Clin	Headache	Headache	Nervous system disorders	1	2017-04-25	7	2	Mild	rDEN3ï¿†30-Possibly related	None	Resolved	2017-04-27	rDEN3ï¿†30 0.5 mL	AE		Placebo 0.5 mL		Placebo 0.5 mL; rDEN3ï¿†30 0.5 mL
309.05.117579	2	2017-04-18	Sol_Local	Injection site erythema	Injection site erythema	General disorders and administration site conditions	1	2017-04-22	4	4	Moderate	rDEN3ï¿†30-Definitely related	None	Resolved	2017-04-26	rDEN3ï¿†30 0.5 mL	AE		Placebo 0.5 mL		Placebo 0.5 mL; rDEN3ï¿†30 0.5 mL
309.05.117579	2	2017-04-18	Sol_Local	Injection site erythema	Injection site erythema	General disorders and administration site conditions	2	2017-04-26	8	6	Mild	rDEN3ï¿†30-Definitely related	None	Resolved	2017-05-02	rDEN3ï¿†30 0.5 mL	AE		Placebo 0.5 mL		Placebo 0.5 mL; rDEN3ï¿†30 0.5 mL
309.05.117579	2	2017-04-18	Sol_Local	Injection site induration	Injection site induration	General disorders and administration site conditions	1	2017-04-22	4	4	Moderate	rDEN3ï¿†30-Definitely related	None	Resolved	2017-04-26	rDEN3ï¿†30 0.5 mL	AE		Placebo 0.5 mL		Placebo 0.5 mL; rDEN3ï¿†30 0.5 mL
309.05.117579	2	2017-04-18	Sol_Local	Injection site tenderness	Injection site tenderness	General disorders and administration site conditions	1	2017-04-19	1	6	Mild	rDEN3ï¿†30-Definitely related	None	Resolved	2017-04-25	rDEN3ï¿†30 0.5 mL	AE		Placebo 0.5 mL		Placebo 0.5 mL; rDEN3ï¿†30 0.5 mL
309.05.117579	2	2017-04-18	Sol_Clin	Retro-orbital pain	Retro-orbital pain	Eye disorders	1	2017-04-25	7	2	Mild	rDEN3ï¿†30-Probably related	None	Resolved	2017-04-27	rDEN3ï¿†30 0.5 mL	AE		Placebo 0.5 mL		Placebo 0.5 mL; rDEN3ï¿†30 0.5 mL
309.05.152286	2	2017-05-04	Sol_Clin	Dengue-Like Rash	Generalized maculopapular rash	Skin and subcutaneous tissue disorders	1	2017-05-12	8	5	Mild	rDEN3ï¿†30-Definitely related	None	Resolved	2017-05-17	rDEN3ï¿†30 0.5 mL	AE		Placebo 0.5 mL		Placebo 0.5 mL; rDEN3ï¿†30 0.5 mL
309.05.152286	2	2017-05-04	Sol_Clin	Myalgia	Myalgia	Musculoskeletal and connective tissue disorders	1	2017-05-12	8	5	Mild	rDEN3ï¿†30-Probably related	None	Resolved	2017-05-17	rDEN3ï¿†30 0.5 mL	AE		Placebo 0.5 mL		Placebo 0.5 mL; rDEN3ï¿†30 0.5 mL
309.05.154242	2	2017-03-30	Sol_Clin	Fatigue	Fatigue	General disorders and administration site conditions	1	2017-04-11	12	2	Moderate	rDEN3ï¿†30-Possibly related	None	Resolved	2017-04-13	rDEN3ï¿†30 0.5 mL	AE		TV 005 0.5 mL		rDEN3ï¿†30 0.5 mL; TV 005 0.5 mL
309.05.154242	2	2017-03-30	Sol_Clin	Fatigue	Fatigue	General disorders and administration site conditions	2	2017-04-13	14	5	Mild	rDEN3ï¿†30-Possibly related	None	Resolved	2017-04-18	rDEN3ï¿†30 0.5 mL	AE		TV 005 0.5 mL		rDEN3ï¿†30 0.5 mL; TV 005 0.5 mL
309.05.154242	2	2017-03-30	Sol_Clin	Headache	Headache	Nervous system disorders	3	2017-04-04	5	0.5	Mild	rDEN3ï¿†30-Possibly related	None	Resolved	2017-04-04	rDEN3ï¿†30 0.5 mL	AE		TV 005 0.5 mL		rDEN3ï¿†30 0.5 mL; TV 005 0.5 mL
309.05.154242	2	2017-03-30	Sol_Clin	Headache	Headache	Nervous system disorders	4	2017-04-10	11	6	Mild	rDEN3ï¿†30-Possibly related	Remedial Therapy	Resolved	2017-04-16	rDEN3ï¿†30 0.5 mL	AE		TV 005 0.5 mL		rDEN3ï¿†30 0.5 mL; TV 005 0.5 mL
309.05.154242	2	2017-03-30	Sol_Clin	Myalgia	Myalgia	Musculoskeletal and connective tissue disorders	1	2017-04-11	12	4	Mild	rDEN3ï¿†30-Possibly related	None	Resolved	2017-04-15	rDEN3ï¿†30 0.5 mL	AE		TV 005 0.5 mL		rDEN3ï¿†30 0.5 mL; TV 005 0.5 mL
309.05.221698	2	2017-04-28	Sol_Clin	Nausea	Nausea	Gastrointestinal disorders	1	2017-04-30	2	0.5	Mild	rDEN3ï¿†30-Possibly related	None	Resolved	2017-04-30	rDEN3ï¿†30 0.5 mL	AE		TV 005 0.5 mL		rDEN3ï¿†30 0.5 mL; TV 005 0.5 mL
309.05.277517	2	2017-04-22	Sol_Clin	Dengue-Like Rash	Generalized maculopapular rash	Skin and subcutaneous tissue disorders	1	2017-04-29	7	14	Mild	rDEN3ï¿†30-Definitely related	None	Resolved	2017-05-13	rDEN3ï¿†30 0.5 mL	AE		Placebo 0.5 mL		Placebo 0.5 mL; rDEN3ï¿†30 0.5 mL
309.05.277517	2	2017-04-22	Sol_Clin	Headache	Headache	Nervous system disorders	1	2017-04-29	7	2	Mild	rDEN3ï¿†30-Probably related	Remedial Therapy	Resolved	2017-05-01	rDEN3ï¿†30 0.5 mL	AE		Placebo 0.5 mL		Placebo 0.5 mL; rDEN3ï¿†30 0.5 mL
309.05.277517	2	2017-04-22	Sol_Clin	Retro-orbital pain	Retro-orbital pain	Eye disorders	1	2017-04-29	7	4	Mild	rDEN3ï¿†30-Probably related	Remedial Therapy	Resolved	2017-05-03	rDEN3ï¿†30 0.5 mL	AE		Placebo 0.5 mL		Placebo 0.5 mL; rDEN3ï¿†30 0.5 mL
309.05.287575	2	2017-04-19	Sol_Local	Injection site tenderness	Injection site tenderness	General disorders and administration site conditions	1	2017-04-19	0	7	Mild	rDEN3ï¿†30-Probably related	None	Resolved	2017-04-26	rDEN3ï¿†30 0.5 mL	AE		TV 005 0.5 mL	rDEN3ï¿†30 0.5 mL	rDEN3ï¿†30 0.5 mL; TV 005 0.5 mL
309.05.289955	2	2017-04-04	Sol_Clin	Arthralgia	Arthralgia	Musculoskeletal and connective tissue disorders	2	2017-04-14	10	3	Mild	rDEN3ï¿†30-Definitely related	None	Resolved	2017-04-17	rDEN3ï¿†30 0.5 mL	AE		Placebo 0.5 mL		Placebo 0.5 mL; rDEN3ï¿†30 0.5 mL
309.05.289955	2	2017-04-04	Sol_Clin	Dengue-Like Rash	Generalized maculopapular rash	Skin and subcutaneous tissue disorders	1	2017-04-10	6	8	Moderate	rDEN3ï¿†30-Definitely related	Remedial Therapy	Resolved	2017-04-18	rDEN3ï¿†30 0.5 mL	AE		Placebo 0.5 mL		Placebo 0.5 mL; rDEN3ï¿†30 0.5 mL
309.05.289955	2	2017-04-04	Sol_Clin	Dengue-Like Rash	Generalized maculopapular rash	Skin and subcutaneous tissue disorders	2	2017-04-18	14	6	Mild	rDEN3ï¿†30-Definitely related	None	Resolved	2017-04-24	rDEN3ï¿†30 0.5 mL	AE		Placebo 0.5 mL		Placebo 0.5 mL; rDEN3ï¿†30 0.5 mL
309.05.289955	2	2017-04-04	Sol_Clin	Fatigue	Fatigue	General disorders and administration site conditions	1	2017-04-13	9	1	Mild	rDEN3ï¿†30-Definitely related	None	Resolved	2017-04-14	rDEN3ï¿†30 0.5 mL	AE		Placebo 0.5 mL		Placebo 0.5 mL; rDEN3ï¿†30 0.5 mL
309.05.289955	2	2017-04-04	Sol_Clin	Fatigue	Fatigue	General disorders and administration site conditions	2	2017-04-14	10	9	Moderate	rDEN3ï¿†30-Definitely related	None	Resolved	2017-04-23	rDEN3ï¿†30 0.5 mL	AE		Placebo 0.5 mL		Placebo 0.5 mL; rDEN3ï¿†30 0.5 mL
309.05.289955	2	2017-04-04	Sol_Clin	Headache	Headache	Nervous system disorders	3	2017-04-12	8	1	Mild	rDEN3ï¿†30-Definitely related	Remedial Therapy	Resolved	2017-04-13	rDEN3ï¿†30 0.5 mL	AE		Placebo 0.5 mL		Placebo 0.5 mL; rDEN3ï¿†30 0.5 mL
309.05.289955	2	2017-04-04	Sol_Clin	Headache	Headache	Nervous system disorders	4	2017-04-14	10	2	Moderate	rDEN3ï¿†30-Definitely related	Remedial Therapy	Resolved	2017-04-16	rDEN3ï¿†30 0.5 mL	AE		Placebo 0.5 mL		Placebo 0.5 mL; rDEN3ï¿†30 0.5 mL
309.05.289955	2	2017-04-04	Sol_Clin	Headache	Headache	Nervous system disorders	5	2017-04-16	12	7	Mild	rDEN3ï¿†30-Definitely related	Remedial Therapy	Resolved	2017-04-23	rDEN3ï¿†30 0.5 mL	AE		Placebo 0.5 mL		Placebo 0.5 mL; rDEN3ï¿†30 0.5 mL
309.05.289955	2	2017-04-04	Sol_Clin	Myalgia	Myalgia	Musculoskeletal and connective tissue disorders	2	2017-04-09	5	0.5	Mild	rDEN3ï¿†30-Definitely related	Remedial Therapy	Resolved	2017-04-09	rDEN3ï¿†30 0.5 mL	AE		Placebo 0.5 mL		Placebo 0.5 mL; rDEN3ï¿†30 0.5 mL
309.05.289955	2	2017-04-04	Sol_Clin	Myalgia	Myalgia	Musculoskeletal and connective tissue disorders	3	2017-04-13	9	1	Mild	rDEN3ï¿†30-Definitely related	Remedial Therapy	Resolved	2017-04-14	rDEN3ï¿†30 0.5 mL	AE		Placebo 0.5 mL		Placebo 0.5 mL; rDEN3ï¿†30 0.5 mL
309.05.289955	2	2017-04-04	Sol_Clin	Myalgia	Myalgia	Musculoskeletal and connective tissue disorders	4	2017-04-14	10	2	Moderate	rDEN3ï¿†30-Definitely related	Remedial Therapy	Resolved	2017-04-16	rDEN3ï¿†30 0.5 mL	AE		Placebo 0.5 mL		Placebo 0.5 mL; rDEN3ï¿†30 0.5 mL
309.05.289955	2	2017-04-04	Sol_Clin	Myalgia	Myalgia	Musculoskeletal and connective tissue disorders	5	2017-04-16	12	3	Mild	rDEN3ï¿†30-Definitely related	Remedial Therapy	Resolved	2017-04-19	rDEN3ï¿†30 0.5 mL	AE		Placebo 0.5 mL		Placebo 0.5 mL; rDEN3ï¿†30 0.5 mL
309.05.289955	2	2017-04-04	Sol_Clin	Nausea	Nausea	Gastrointestinal disorders	1	2017-04-11	7	12	Mild	rDEN3ï¿†30-Probably related	None	Resolved	2017-04-23	rDEN3ï¿†30 0.5 mL	AE		Placebo 0.5 mL		Placebo 0.5 mL; rDEN3ï¿†30 0.5 mL
309.05.289955	2	2017-04-04	Sol_Clin	Retro-orbital pain	Retro-orbital pain	Eye disorders	1	2017-04-14	10	1	Mild	rDEN3ï¿†30-Definitely related	None	Resolved	2017-04-15	rDEN3ï¿†30 0.5 mL	AE		Placebo 0.5 mL		Placebo 0.5 mL; rDEN3ï¿†30 0.5 mL
309.05.322933	2	2017-03-28	Sol_Clin	Dengue-Like Rash	Generalized maculopapular rash	Skin and subcutaneous tissue disorders	1	2017-04-04	7	9	Mild	rDEN3ï¿†30-Definitely related	None	Resolved	2017-04-13	rDEN3ï¿†30 0.5 mL	AE		Placebo 0.5 mL		Placebo 0.5 mL; rDEN3ï¿†30 0.5 mL
309.05.322933	2	2017-03-28	Sol_Clin	Fatigue	Fatigue	General disorders and administration site conditions	1	2017-04-03	6	3	Mild	rDEN3ï¿†30-Probably related	None	Resolved	2017-04-06	rDEN3ï¿†30 0.5 mL	AE		Placebo 0.5 mL		Placebo 0.5 mL; rDEN3ï¿†30 0.5 mL
309.05.322933	2	2017-03-28	Sol_Clin	Headache	Headache	Nervous system disorders	1	2017-04-07	10	0.5	Mild	rDEN3ï¿†30-Probably related	Remedial Therapy	Resolved	2017-04-07	rDEN3ï¿†30 0.5 mL	AE		Placebo 0.5 mL		Placebo 0.5 mL; rDEN3ï¿†30 0.5 mL
309.05.322933	2	2017-03-28	Sol_Local	Injection site erythema	Injection site erythema	General disorders and administration site conditions	1	2017-03-31	3	4	Mild	rDEN3ï¿†30-Definitely related	None	Resolved	2017-04-04	rDEN3ï¿†30 0.5 mL	AE		Placebo 0.5 mL		Placebo 0.5 mL; rDEN3ï¿†30 0.5 mL
309.05.322933	2	2017-03-28	Sol_Local	Injection site induration	Injection site induration	General disorders and administration site conditions	1	2017-03-31	3	4	Mild	rDEN3ï¿†30-Definitely related	None	Resolved	2017-04-04	rDEN3ï¿†30 0.5 mL	AE		Placebo 0.5 mL		Placebo 0.5 mL; rDEN3ï¿†30 0.5 mL
309.05.322933	2	2017-03-28	Sol_Local	Injection site tenderness	Injection site tenderness	General disorders and administration site conditions	1	2017-03-31	3	6	Mild	rDEN3ï¿†30-Definitely related	None	Resolved	2017-04-06	rDEN3ï¿†30 0.5 mL	AE		Placebo 0.5 mL		Placebo 0.5 mL; rDEN3ï¿†30 0.5 mL
309.05.322933	2	2017-03-28	Sol_Clin	Nausea	Nausea	Gastrointestinal disorders	1	2017-04-04	7	0.5	Mild	rDEN3ï¿†30-Probably related	None	Resolved	2017-04-04	rDEN3ï¿†30 0.5 mL	AE		Placebo 0.5 mL		Placebo 0.5 mL; rDEN3ï¿†30 0.5 mL
309.05.322933	2	2017-03-28	Sol_Clin	Nausea	Nausea	Gastrointestinal disorders	2	2017-04-06	9	1	Mild	rDEN3ï¿†30-Probably related	None	Resolved	2017-04-07	rDEN3ï¿†30 0.5 mL	AE		Placebo 0.5 mL		Placebo 0.5 mL; rDEN3ï¿†30 0.5 mL
309.05.322933	2	2017-03-28	Sol_Lab	Neutropenia	Neutropenia	Blood and lymphatic system disorders	1	2017-04-07	10	3	Mild	rDEN3ï¿†30-Definitely related	None	Resolved	2017-04-10	rDEN3ï¿†30 0.5 mL	AE		Placebo 0.5 mL		Placebo 0.5 mL; rDEN3ï¿†30 0.5 mL
309.05.322933	2	2017-03-28	Sol_Lab	Thrombocytopenia	Thrombocytopenia	Blood and lymphatic system disorders	1	2017-04-06	9	0.5	Mild	rDEN3ï¿†30-Definitely related	None	Resolved	2017-04-06	rDEN3ï¿†30 0.5 mL	AE		Placebo 0.5 mL		Placebo 0.5 mL; rDEN3ï¿†30 0.5 mL
309.05.322933	2	2017-03-28	Sol_Lab	Thrombocytopenia	Thrombocytopenia	Blood and lymphatic system disorders	2	2017-04-07	10	2	Moderate	rDEN3ï¿†30-Definitely related	None	Resolved	2017-04-09	rDEN3ï¿†30 0.5 mL	AE		Placebo 0.5 mL		Placebo 0.5 mL; rDEN3ï¿†30 0.5 mL
309.05.322933	2	2017-03-28	Sol_Lab	Thrombocytopenia	Thrombocytopenia	Blood and lymphatic system disorders	3	2017-04-10	13	3	Mild	rDEN3ï¿†30-Probably related	None	Resolved	2017-04-13	rDEN3ï¿†30 0.5 mL	AE		Placebo 0.5 mL		Placebo 0.5 mL; rDEN3ï¿†30 0.5 mL
309.05.360318	2	2017-04-06	Sol_Clin	Dengue-Like Rash	Generalized maculopapular rash	Skin and subcutaneous tissue disorders	2	2017-04-13	7	1	Mild	rDEN3ï¿†30-Definitely related	None	Resolved	2017-04-14	rDEN3ï¿†30 0.5 mL	AE		Placebo 0.5 mL		Placebo 0.5 mL; rDEN3ï¿†30 0.5 mL
309.05.360318	2	2017-04-06	Sol_Clin	Dengue-Like Rash	Generalized maculopapular rash	Skin and subcutaneous tissue disorders	1	2017-04-15	9	9	Moderate	rDEN3ï¿†30-Definitely related	Remedial Therapy	Resolved	2017-04-24	rDEN3ï¿†30 0.5 mL	AE		Placebo 0.5 mL		Placebo 0.5 mL; rDEN3ï¿†30 0.5 mL
309.05.360318	2	2017-04-06	Sol_Clin	Dengue-Like Rash	Generalized maculopapular rash	Skin and subcutaneous tissue disorders	3	2017-04-24	18	5	Mild	rDEN3ï¿†30-Definitely related	None	Resolved	2017-04-29	rDEN3ï¿†30 0.5 mL	AE		Placebo 0.5 mL		Placebo 0.5 mL; rDEN3ï¿†30 0.5 mL
309.05.360318	2	2017-04-06	Sol_Clin	Fatigue	Fatigue	General disorders and administration site conditions	1	2017-04-15	9	3	Mild	rDEN3ï¿†30-Definitely related	None	Resolved	2017-04-18	rDEN3ï¿†30 0.5 mL	AE		Placebo 0.5 mL		Placebo 0.5 mL; rDEN3ï¿†30 0.5 mL
309.05.360318	2	2017-04-06	Sol_Clin	Headache	Headache	Nervous system disorders	3	2017-04-08	2	0.5	Mild	rDEN3ï¿†30-Definitely related	Remedial Therapy	Resolved	2017-04-08	rDEN3ï¿†30 0.5 mL	AE	Y	Placebo 0.5 mL		Placebo 0.5 mL; rDEN3ï¿†30 0.5 mL
309.05.360318	2	2017-04-06	Sol_Clin	Headache	Headache	Nervous system disorders	4	2017-04-15	9	2	Mild	rDEN3ï¿†30-Definitely related	Remedial Therapy	Resolved	2017-04-17	rDEN3ï¿†30 0.5 mL	AE	Y	Placebo 0.5 mL		Placebo 0.5 mL; rDEN3ï¿†30 0.5 mL
309.05.360318	2	2017-04-06	Sol_Clin	Myalgia	Myalgia	Musculoskeletal and connective tissue disorders	2	2017-04-14	8	3	Mild	rDEN3ï¿†30-Definitely related	Remedial Therapy	Resolved	2017-04-17	rDEN3ï¿†30 0.5 mL	AE		Placebo 0.5 mL		Placebo 0.5 mL; rDEN3ï¿†30 0.5 mL
309.05.360318	2	2017-04-06	Sol_Lab	Neutropenia	Neutropenia	Blood and lymphatic system disorders	1	2017-04-19	13	3	Mild	rDEN3ï¿†30-Definitely related	None	Resolved	2017-04-22	rDEN3ï¿†30 0.5 mL	AE		Placebo 0.5 mL		Placebo 0.5 mL; rDEN3ï¿†30 0.5 mL
309.05.360318	2	2017-04-06	Sol_Clin	Retro-orbital pain	Retro-orbital pain	Eye disorders	1	2017-04-15	9	2	Mild	rDEN3ï¿†30-Definitely related	Remedial Therapy	Resolved	2017-04-17	rDEN3ï¿†30 0.5 mL	AE		Placebo 0.5 mL		Placebo 0.5 mL; rDEN3ï¿†30 0.5 mL
309.05.361704	2	2017-04-13	Sol_Clin	Dengue-Like Rash	Generalized maculopapular rash	Skin and subcutaneous tissue disorders	2	2017-04-19	6	2	Mild	rDEN3ï¿†30-Definitely related	None	Resolved	2017-04-21	rDEN3ï¿†30 0.5 mL	AE		Placebo 0.5 mL		Placebo 0.5 mL; rDEN3ï¿†30 0.5 mL
309.05.361704	2	2017-04-13	Sol_Clin	Dengue-Like Rash	Generalized maculopapular rash	Skin and subcutaneous tissue disorders	1	2017-04-21	8	3	Moderate	rDEN3ï¿†30-Definitely related	None	Resolved	2017-04-24	rDEN3ï¿†30 0.5 mL	AE		Placebo 0.5 mL		Placebo 0.5 mL; rDEN3ï¿†30 0.5 mL
309.05.361704	2	2017-04-13	Sol_Clin	Dengue-Like Rash	Generalized maculopapular rash	Skin and subcutaneous tissue disorders	3	2017-04-24	11	5	Mild	rDEN3ï¿†30-Definitely related	None	Resolved	2017-04-29	rDEN3ï¿†30 0.5 mL	AE		Placebo 0.5 mL		Placebo 0.5 mL; rDEN3ï¿†30 0.5 mL
309.05.361704	2	2017-04-13	Sol_Clin	Fatigue	Fatigue	General disorders and administration site conditions	2	2017-04-21	8	2	Mild	rDEN3ï¿†30-Probably related	None	Resolved	2017-04-23	rDEN3ï¿†30 0.5 mL	AE		Placebo 0.5 mL		Placebo 0.5 mL; rDEN3ï¿†30 0.5 mL
309.05.361704	2	2017-04-13	Sol_Clin	Headache	Headache	Nervous system disorders	2	2017-04-26	13	1	Mild	rDEN3ï¿†30-Definitely related	Remedial Therapy	Resolved	2017-04-27	rDEN3ï¿†30 0.5 mL	AE		Placebo 0.5 mL		Placebo 0.5 mL; rDEN3ï¿†30 0.5 mL
309.05.404765	2	2017-02-05	Sol_Clin	Dengue vaccine like rash	Localized maculopapular rash	Skin and subcutaneous tissue disorders	1	2017-02-13	8	3	Mild	rDEN3ï¿†30-Probably related	None	Resolved	2017-02-16	rDEN3ï¿†30 0.5 mL	AE		Placebo 0.5 mL		Placebo 0.5 mL; rDEN3ï¿†30 0.5 mL
309.05.404765	2	2017-02-05	Sol_Local	Injection site erythema	Injection site erythema	General disorders and administration site conditions	1	2017-02-09	4	3	Mild	rDEN3ï¿†30-Definitely related	None	Resolved	2017-02-12	rDEN3ï¿†30 0.5 mL	AE		Placebo 0.5 mL		Placebo 0.5 mL; rDEN3ï¿†30 0.5 mL
309.05.412589	2	2017-04-08	Sol_Clin	Fatigue	Fatigue	General disorders and administration site conditions	2	2017-04-17	9	2	Mild	rDEN3ï¿†30-Possibly related	None	Resolved	2017-04-19	rDEN3ï¿†30 0.5 mL	AE		TV 005 0.5 mL		rDEN3ï¿†30 0.5 mL; TV 005 0.5 mL
309.05.412589	2	2017-04-08	Sol_Clin	Headache	Headache	Nervous system disorders	2	2017-04-13	5	0.5	Mild	rDEN3ï¿†30-Possibly related	None	Resolved	2017-04-13	rDEN3ï¿†30 0.5 mL	AE		TV 005 0.5 mL		rDEN3ï¿†30 0.5 mL; TV 005 0.5 mL
309.05.412589	2	2017-04-08	Sol_Clin	Headache	Headache	Nervous system disorders	3	2017-04-18	10	2	Moderate	rDEN3ï¿†30-Possibly related	None	Resolved	2017-04-20	rDEN3ï¿†30 0.5 mL	AE		TV 005 0.5 mL		rDEN3ï¿†30 0.5 mL; TV 005 0.5 mL
309.05.412589	2	2017-04-08	Sol_Local	Injection site erythema	Injection site erythema	General disorders and administration site conditions	1	2017-04-11	3	10	Mild	rDEN3ï¿†30-Definitely related	None	Resolved	2017-04-21	rDEN3ï¿†30 0.5 mL	AE		TV 005 0.5 mL		rDEN3ï¿†30 0.5 mL; TV 005 0.5 mL
309.05.412589	2	2017-04-08	Sol_Local	Injection site pain	Injection site pain	General disorders and administration site conditions	1	2017-04-11	3	4	Mild	rDEN3ï¿†30-Definitely related	None	Resolved	2017-04-15	rDEN3ï¿†30 0.5 mL	AE		TV 005 0.5 mL		rDEN3ï¿†30 0.5 mL; TV 005 0.5 mL
309.05.412589	2	2017-04-08	Sol_Local	Injection site tenderness	Injection site tenderness	General disorders and administration site conditions	1	2017-04-11	3	6	Mild	rDEN3ï¿†30-Definitely related	None	Resolved	2017-04-17	rDEN3ï¿†30 0.5 mL	AE		TV 005 0.5 mL		rDEN3ï¿†30 0.5 mL; TV 005 0.5 mL
309.05.412589	2	2017-04-08	Sol_Clin	Myalgia	Myalgia	Musculoskeletal and connective tissue disorders	3	2017-04-17	9	0.5	Mild	rDEN3ï¿†30-Possibly related	None	Resolved	2017-04-17	rDEN3ï¿†30 0.5 mL	AE		TV 005 0.5 mL		rDEN3ï¿†30 0.5 mL; TV 005 0.5 mL
309.05.412589	2	2017-04-08	Sol_Clin	Myalgia	Myalgia	Musculoskeletal and connective tissue disorders	1	2017-04-18	10	2	Moderate	rDEN3ï¿†30-Possibly related	None	Resolved	2017-04-20	rDEN3ï¿†30 0.5 mL	AE		TV 005 0.5 mL		rDEN3ï¿†30 0.5 mL; TV 005 0.5 mL
309.05.412589	2	2017-04-08	Sol_Clin	Myalgia	Myalgia	Musculoskeletal and connective tissue disorders	2	2017-04-20	12	1	Mild	rDEN3ï¿†30-Possibly related	None	Resolved	2017-04-21	rDEN3ï¿†30 0.5 mL	AE		TV 005 0.5 mL		rDEN3ï¿†30 0.5 mL; TV 005 0.5 mL
309.05.412589	2	2017-04-08	Sol_Clin	Retro-orbital pain	Retro-orbital pain	Eye disorders	1	2017-04-18	10	1	Moderate	rDEN3ï¿†30-Possibly related	None	Resolved	2017-04-19	rDEN3ï¿†30 0.5 mL	AE		TV 005 0.5 mL		rDEN3ï¿†30 0.5 mL; TV 005 0.5 mL
309.05.418022	2	2017-04-27	Sol_Clin	Dengue-Like Rash	Generalized maculopapular rash	Skin and subcutaneous tissue disorders	1	2017-05-03	6	4	Mild	rDEN3ï¿†30-Definitely related	None	Resolved	2017-05-07	rDEN3ï¿†30 0.5 mL	AE		Placebo 0.5 mL		Placebo 0.5 mL; rDEN3ï¿†30 0.5 mL
309.05.418022	2	2017-04-27	Sol_Clin	Dengue-Like Rash	Generalized maculopapular rash	Skin and subcutaneous tissue disorders	2	2017-05-07	10	0.5	Moderate	rDEN3ï¿†30-Definitely related	None	Resolved	2017-05-07	rDEN3ï¿†30 0.5 mL	AE		Placebo 0.5 mL		Placebo 0.5 mL; rDEN3ï¿†30 0.5 mL
309.05.418022	2	2017-04-27	Sol_Clin	Dengue-Like Rash	Generalized maculopapular rash	Skin and subcutaneous tissue disorders	3	2017-05-07	10	4	Mild	rDEN3ï¿†30-Definitely related	None	Resolved	2017-05-11	rDEN3ï¿†30 0.5 mL	AE		Placebo 0.5 mL		Placebo 0.5 mL; rDEN3ï¿†30 0.5 mL
309.05.442679	2	2017-02-16	Sol_Local	Injection site erythema	Injection site erythema	General disorders and administration site conditions	2	2017-02-20	4	3	Mild	rDEN3ï¿†30-Definitely related	None	Resolved	2017-02-23	rDEN3ï¿†30 0.5 mL	AE		TV 005 0.5 mL		rDEN3ï¿†30 0.5 mL; TV 005 0.5 mL
309.05.442679	2	2017-02-16	Sol_Lab	Neutropenia	Neutropenia	Blood and lymphatic system disorders	2	2017-03-05	17	5	Mild	rDEN3ï¿†30-Probably related	None	Resolved	2017-03-10	rDEN3ï¿†30 0.5 mL	AE		TV 005 0.5 mL		rDEN3ï¿†30 0.5 mL; TV 005 0.5 mL
309.05.497399	2	2017-05-11	Sol_Clin	Headache	Headache	Nervous system disorders	2	2017-05-31	20	0.5	Mild	rDEN3ï¿†30-Possibly related	None	Resolved	2017-05-31	rDEN3ï¿†30 0.5 mL	AE		TV 005 0.5 mL		rDEN3ï¿†30 0.5 mL; TV 005 0.5 mL
309.05.501003	2	2017-04-24	Sol_Clin	Headache	Headache	Nervous system disorders	3	2017-04-28	4	0.5	Mild	rDEN3ï¿†30-Possibly related	None	Resolved	2017-04-28	rDEN3ï¿†30 0.5 mL	AE		TV 005 0.5 mL		rDEN3ï¿†30 0.5 mL; TV 005 0.5 mL
309.05.501003	2	2017-04-24	Sol_Clin	Headache	Headache	Nervous system disorders	4	2017-04-30	6	1	Moderate	rDEN3ï¿†30-Possibly related	Remedial Therapy	Resolved	2017-05-01	rDEN3ï¿†30 0.5 mL	AE		TV 005 0.5 mL		rDEN3ï¿†30 0.5 mL; TV 005 0.5 mL
309.05.501003	2	2017-04-24	Sol_Clin	Headache	Headache	Nervous system disorders	5	2017-05-02	8	0.5	Mild	rDEN3ï¿†30-Possibly related	None	Resolved	2017-05-02	rDEN3ï¿†30 0.5 mL	AE		TV 005 0.5 mL		rDEN3ï¿†30 0.5 mL; TV 005 0.5 mL
309.05.526253	2	2017-06-05	Sol_Clin	Dengue-Like Rash	Generalized maculopapular rash	Skin and subcutaneous tissue disorders	1	2017-06-12	7	1	Mild	rDEN3ï¿†30-Definitely related	None	Resolved	2017-06-13	rDEN3ï¿†30 0.5 mL	AE		Placebo 0.5 mL		Placebo 0.5 mL; rDEN3ï¿†30 0.5 mL
309.05.526253	2	2017-06-05	Sol_Clin	Dengue-Like Rash	Generalized maculopapular rash	Skin and subcutaneous tissue disorders	2	2017-06-13	8	3	Moderate	rDEN3ï¿†30-Definitely related	None	Resolved	2017-06-16	rDEN3ï¿†30 0.5 mL	AE		Placebo 0.5 mL		Placebo 0.5 mL; rDEN3ï¿†30 0.5 mL
309.05.526253	2	2017-06-05	Sol_Clin	Dengue-Like Rash	Generalized maculopapular rash	Skin and subcutaneous tissue disorders	3	2017-06-16	11	8	Mild	rDEN3ï¿†30-Definitely related	None	Resolved	2017-06-24	rDEN3ï¿†30 0.5 mL	AE		Placebo 0.5 mL		Placebo 0.5 mL; rDEN3ï¿†30 0.5 mL
309.05.526253	2	2017-06-05	Sol_Clin	Fatigue	Fatigue	General disorders and administration site conditions	1	2017-06-08	3	9	Mild	rDEN3ï¿†30-Probably related	None	Resolved	2017-06-17	rDEN3ï¿†30 0.5 mL	AE		Placebo 0.5 mL		Placebo 0.5 mL; rDEN3ï¿†30 0.5 mL
309.05.526253	2	2017-06-05	Sol_Clin	Headache	Headache	Nervous system disorders	10	2017-06-12	7	0.5	Mild	rDEN3ï¿†30-Possibly related	None	Resolved	2017-06-12	rDEN3ï¿†30 0.5 mL	AE		Placebo 0.5 mL		Placebo 0.5 mL; rDEN3ï¿†30 0.5 mL
309.05.526253	2	2017-06-05	Sol_Local	Injection site erythema	Injection site erythema	General disorders and administration site conditions	2	2017-06-12	7	21	Moderate	rDEN3ï¿†30-Definitely related	None	Resolved	2017-07-03	rDEN3ï¿†30 0.5 mL	AE		Placebo 0.5 mL		Placebo 0.5 mL; rDEN3ï¿†30 0.5 mL
309.05.526253	2	2017-06-05	Sol_Local	Injection site induration	Injection site induration	General disorders and administration site conditions	1	2017-06-12	7	3	Moderate	rDEN3ï¿†30-Definitely related	None	Resolved	2017-06-15	rDEN3ï¿†30 0.5 mL	AE		Placebo 0.5 mL		Placebo 0.5 mL; rDEN3ï¿†30 0.5 mL
309.05.531858	2	2017-02-01	Sol_Clin	Dengue-Like Rash	Generalized maculopapular rash	Skin and subcutaneous tissue disorders	1	2017-02-12	11	5	Moderate	rDEN3ï¿†30-Definitely related	None	Resolved	2017-02-17	rDEN3ï¿†30 0.5 mL	AE		Placebo 0.5 mL		Placebo 0.5 mL; rDEN3ï¿†30 0.5 mL
309.05.535412	2	2017-06-15	Sol_Clin	Dengue-Like Rash	Generalized maculopapular rash	Skin and subcutaneous tissue disorders	3	2017-06-22	7	3	Mild	rDEN3ï¿†30-Definitely related	None	Resolved	2017-06-25	rDEN3ï¿†30 0.5 mL	AE		Placebo 0.5 mL		Placebo 0.5 mL; rDEN3ï¿†30 0.5 mL
309.05.535412	2	2017-06-15	Sol_Clin	Dengue-Like Rash	Generalized maculopapular rash	Skin and subcutaneous tissue disorders	1	2017-06-25	10	2	Moderate	rDEN3ï¿†30-Definitely related	None	Resolved	2017-06-27	rDEN3ï¿†30 0.5 mL	AE		Placebo 0.5 mL		Placebo 0.5 mL; rDEN3ï¿†30 0.5 mL
309.05.535412	2	2017-06-15	Sol_Clin	Dengue-Like Rash	Generalized maculopapular rash	Skin and subcutaneous tissue disorders	2	2017-06-27	12	9	Mild	rDEN3ï¿†30-Definitely related	None	Resolved	2017-07-06	rDEN3ï¿†30 0.5 mL	AE		Placebo 0.5 mL		Placebo 0.5 mL; rDEN3ï¿†30 0.5 mL
309.05.535412	2	2017-06-15	Sol_Clin	Fatigue	Fatigue	General disorders and administration site conditions	2	2017-06-16	1	34	Mild	rDEN3ï¿†30-Probably related	None	Resolved	2017-07-20	rDEN3ï¿†30 0.5 mL	AE		Placebo 0.5 mL		Placebo 0.5 mL; rDEN3ï¿†30 0.5 mL
309.05.535412	2	2017-06-15	Sol_Local	Injection site erythema	Injection site erythema	General disorders and administration site conditions	1	2017-06-18	3	5	Moderate	rDEN3ï¿†30-Definitely related	None	Resolved	2017-06-23	rDEN3ï¿†30 0.5 mL	AE		Placebo 0.5 mL		Placebo 0.5 mL; rDEN3ï¿†30 0.5 mL
309.05.535412	2	2017-06-15	Sol_Local	Injection site induration	Injection site induration	General disorders and administration site conditions	1	2017-06-18	3	4	Moderate	rDEN3ï¿†30-Definitely related	None	Resolved	2017-06-22	rDEN3ï¿†30 0.5 mL	AE		Placebo 0.5 mL		Placebo 0.5 mL; rDEN3ï¿†30 0.5 mL
309.05.535412	2	2017-06-15	Sol_Local	Injection site tenderness	Injection site tenderness	General disorders and administration site conditions	1	2017-06-16	1	7	Mild	rDEN3ï¿†30-Definitely related	None	Resolved	2017-06-23	rDEN3ï¿†30 0.5 mL	AE		Placebo 0.5 mL		Placebo 0.5 mL; rDEN3ï¿†30 0.5 mL
309.05.671615	2	2017-02-12	Sol_Clin	Fatigue	Fatigue	General disorders and administration site conditions	2	2017-02-19	7	0.5	Mild	rDEN3ï¿†30-Possibly related	None	Resolved	2017-02-19	rDEN3ï¿†30 0.5 mL	AE		TV 005 0.5 mL		rDEN3ï¿†30 0.5 mL; TV 005 0.5 mL
309.05.671615	2	2017-02-12	Sol_Lab	Neutropenia	Neutropenia	Blood and lymphatic system disorders	2	2017-02-17	5	1	Mild	rDEN3ï¿†30-Probably related	None	Resolved	2017-02-18	rDEN3ï¿†30 0.5 mL	AE		TV 005 0.5 mL		rDEN3ï¿†30 0.5 mL; TV 005 0.5 mL
309.05.671615	2	2017-02-12	Sol_Lab	Neutropenia	Neutropenia	Blood and lymphatic system disorders	3	2017-02-19	7	2	Mild	rDEN3ï¿†30-Probably related	None	Resolved	2017-02-21	rDEN3ï¿†30 0.5 mL	AE		TV 005 0.5 mL		rDEN3ï¿†30 0.5 mL; TV 005 0.5 mL
309.05.671615	2	2017-02-12	Sol_Lab	Neutropenia	Neutropenia	Blood and lymphatic system disorders	4	2017-02-24	12	2	Moderate	rDEN3ï¿†30-Probably related	None	Resolved	2017-02-26	rDEN3ï¿†30 0.5 mL	AE		TV 005 0.5 mL		rDEN3ï¿†30 0.5 mL; TV 005 0.5 mL
309.05.671615	2	2017-02-12	Sol_Clin	Photophobia	Photophobia	Eye disorders	2	2017-02-18	6	0.5	Mild	rDEN3ï¿†30-Possibly related	None	Resolved	2017-02-18	rDEN3ï¿†30 0.5 mL	AE		TV 005 0.5 mL		rDEN3ï¿†30 0.5 mL; TV 005 0.5 mL
309.05.671615	2	2017-02-12	Sol_Clin	Photophobia	Photophobia	Eye disorders	1	2017-02-23	11	0.5	Mild	rDEN3ï¿†30-Possibly related	None	Resolved	2017-02-23	rDEN3ï¿†30 0.5 mL	AE		TV 005 0.5 mL		rDEN3ï¿†30 0.5 mL; TV 005 0.5 mL
309.05.722181	2	2017-04-29	Sol_Clin	Dengue-Like Rash	Generalized maculopapular rash	Skin and subcutaneous tissue disorders	1	2017-05-05	6	3	Mild	rDEN3ï¿†30-Definitely related	None	Resolved	2017-05-08	rDEN3ï¿†30 0.5 mL	AE		Placebo 0.5 mL		Placebo 0.5 mL; rDEN3ï¿†30 0.5 mL
309.05.722181	2	2017-04-29	Sol_Clin	Dengue-Like Rash	Generalized maculopapular rash	Skin and subcutaneous tissue disorders	2	2017-05-08	9	2	Moderate	rDEN3ï¿†30-Definitely related	None	Resolved	2017-05-10	rDEN3ï¿†30 0.5 mL	AE		Placebo 0.5 mL		Placebo 0.5 mL; rDEN3ï¿†30 0.5 mL
309.05.722181	2	2017-04-29	Sol_Clin	Dengue-Like Rash	Generalized maculopapular rash	Skin and subcutaneous tissue disorders	3	2017-05-10	11	5	Mild	rDEN3ï¿†30-Definitely related	None	Resolved	2017-05-15	rDEN3ï¿†30 0.5 mL	AE		Placebo 0.5 mL		Placebo 0.5 mL; rDEN3ï¿†30 0.5 mL
309.05.722181	2	2017-04-29	Sol_Clin	Fatigue	Fatigue	General disorders and administration site conditions	1	2017-05-09	10	1	Mild	rDEN3ï¿†30-Probably related	None	Resolved	2017-05-10	rDEN3ï¿†30 0.5 mL	AE		Placebo 0.5 mL		Placebo 0.5 mL; rDEN3ï¿†30 0.5 mL
309.05.722181	2	2017-04-29	Sol_Clin	Fever	Fever	General disorders and administration site conditions	1	2017-05-06	7	0.5	Mild	rDEN3ï¿†30-Probably related	Remedial Therapy	Resolved	2017-05-06	rDEN3ï¿†30 0.5 mL	AE		Placebo 0.5 mL		Placebo 0.5 mL; rDEN3ï¿†30 0.5 mL
309.05.722181	2	2017-04-29	Sol_Clin	Fever	Fever	General disorders and administration site conditions	2	2017-05-07	8	0.5	Moderate	rDEN3ï¿†30-Probably related	Remedial Therapy	Resolved	2017-05-07	rDEN3ï¿†30 0.5 mL	AE		Placebo 0.5 mL		Placebo 0.5 mL; rDEN3ï¿†30 0.5 mL
309.05.722181	2	2017-04-29	Sol_Clin	Fever	Fever	General disorders and administration site conditions	3	2017-05-08	9	0.5	Moderate	rDEN3ï¿†30-Probably related	Remedial Therapy	Resolved	2017-05-08	rDEN3ï¿†30 0.5 mL	AE		Placebo 0.5 mL		Placebo 0.5 mL; rDEN3ï¿†30 0.5 mL
309.05.722181	2	2017-04-29	Sol_Clin	Headache	Headache	Nervous system disorders	2	2017-05-06	7	6	Mild	rDEN3ï¿†30-Probably related	Remedial Therapy	Resolved	2017-05-12	rDEN3ï¿†30 0.5 mL	AE		Placebo 0.5 mL		Placebo 0.5 mL; rDEN3ï¿†30 0.5 mL
309.05.722181	2	2017-04-29	Sol_Clin	Myalgia	Myalgia	Musculoskeletal and connective tissue disorders	1	2017-05-06	7	5	Mild	rDEN3ï¿†30-Probably related	None	Resolved	2017-05-11	rDEN3ï¿†30 0.5 mL	AE		Placebo 0.5 mL		Placebo 0.5 mL; rDEN3ï¿†30 0.5 mL
309.05.722181	2	2017-04-29	Sol_Lab	Neutropenia	Neutropenia	Blood and lymphatic system disorders	1	2017-05-08	9	4	Mild	rDEN3ï¿†30-Definitely related	None	Resolved	2017-05-12	rDEN3ï¿†30 0.5 mL	AE		Placebo 0.5 mL		Placebo 0.5 mL; rDEN3ï¿†30 0.5 mL
309.05.722181	2	2017-04-29	Sol_Clin	Retro-orbital pain	Retro-orbital pain	Eye disorders	1	2017-05-07	8	4	Mild	rDEN3ï¿†30-Probably related	None	Resolved	2017-05-11	rDEN3ï¿†30 0.5 mL	AE		Placebo 0.5 mL		Placebo 0.5 mL; rDEN3ï¿†30 0.5 mL
309.05.722181	2	2017-04-29	Sol_Lab	Thrombocytopenia	Thrombocytopenia	Blood and lymphatic system disorders	1	2017-05-08	9	5	Mild	rDEN3ï¿†30-Definitely related	None	Resolved	2017-05-13	rDEN3ï¿†30 0.5 mL	AE		Placebo 0.5 mL		Placebo 0.5 mL; rDEN3ï¿†30 0.5 mL
[truncated: 53 more rows]

[truncated: 3 more sheets: Table8, Table9, Table10]
